# Supplementary material for: Discovered Key CpG Sites by Analyzing DNA Methylation and Gene Expression in Breast Cancer Samples
Source: Front Cell Dev Biol. 2022 Feb 1;10:815843. doi: 10.3389/fcell.2022.815843 (PMC8844453; doi:10.3389/fcell.2022.815843)
Supplement: Supplementary file 1 [file Table2.XLSX]

## Sheet: Table S2
Table S2. The number and barcode of samples for each type of data in the study.
Type	FPKM (COUNTS)		DNA methylation		Clinical
Number	1102	113	789	96	1097
Sample	Cancer sample	Paracancerous sample	Cancer sample	Paracancerous sample	Cancer sample
1	TCGA-3C-AAAU-01A	TCGA-A7-A0CE-11A	TCGA-3C-AAAU-01A	TCGA-A7-A0CE-11A	TCGA-AN-A0FZ
2	TCGA-3C-AALI-01A	TCGA-A7-A0CH-11A	TCGA-3C-AALI-01A	TCGA-A7-A0CH-11A	TCGA-E2-A15E
3	TCGA-3C-AALJ-01A	TCGA-A7-A0D9-11A	TCGA-3C-AALJ-01A	TCGA-A7-A0D9-11A	TCGA-BH-A0GZ
4	TCGA-3C-AALK-01A	TCGA-A7-A0DB-11A	TCGA-3C-AALK-01A	TCGA-A7-A0DB-11A	TCGA-AC-A5EH
5	TCGA-4H-AAAK-01A	TCGA-A7-A0DC-11A	TCGA-4H-AAAK-01A	TCGA-A7-A13E-11A	TCGA-C8-A1HL
6	TCGA-5L-AAT0-01A	TCGA-A7-A13E-11A	TCGA-5L-AAT0-01A	TCGA-A7-A13F-11A	TCGA-D8-A1XD
7	TCGA-5L-AAT1-01A	TCGA-A7-A13F-11A	TCGA-5L-AAT1-01A	TCGA-A7-A13G-11A	TCGA-E2-A15I
8	TCGA-5T-A9QA-01A	TCGA-A7-A13G-11A	TCGA-5T-A9QA-01A	TCGA-AC-A23H-11A	TCGA-AR-A2LE
9	TCGA-A1-A0SB-01A	TCGA-AC-A23H-11A	TCGA-A1-A0SB-01A	TCGA-AC-A2FB-11A	TCGA-BH-A0BQ
10	TCGA-A1-A0SD-01A	TCGA-AC-A2FB-11A	TCGA-A1-A0SE-01A	TCGA-AC-A2FF-11A	TCGA-UU-A93S
11	TCGA-A1-A0SE-01A	TCGA-AC-A2FF-11A	TCGA-A1-A0SF-01A	TCGA-AC-A2FG-11A	TCGA-AC-A3QP
12	TCGA-A1-A0SF-01A	TCGA-AC-A2FM-11B	TCGA-A1-A0SG-01A	TCGA-AC-A2FM-11B	TCGA-C8-A135
13	TCGA-A1-A0SG-01A	TCGA-BH-A0AU-11A	TCGA-A1-A0SH-01A	TCGA-BH-A0AU-11A	TCGA-EW-A1OX
14	TCGA-A1-A0SH-01A	TCGA-BH-A0AY-11A	TCGA-A1-A0SI-01A	TCGA-BH-A0AY-11A	TCGA-B6-A0RI
15	TCGA-A1-A0SI-01A	TCGA-BH-A0AZ-11A	TCGA-A1-A0SJ-01A	TCGA-BH-A0AZ-11A	TCGA-A7-A0CE
16	TCGA-A1-A0SJ-01A	TCGA-BH-A0B3-11B	TCGA-A1-A0SK-01A	TCGA-BH-A0B3-11B	TCGA-A8-A079
17	TCGA-A1-A0SK-01A	TCGA-BH-A0B5-11A	TCGA-A1-A0SM-01A	TCGA-BH-A0B8-11A	TCGA-D8-A1XR
18	TCGA-A1-A0SM-01A	TCGA-BH-A0B7-11A	TCGA-A1-A0SN-01A	TCGA-BH-A0BA-11A	TCGA-AO-A12A
19	TCGA-A1-A0SN-01A	TCGA-BH-A0B8-11A	TCGA-A1-A0SO-01A	TCGA-BH-A0BC-11A	TCGA-E2-A1BD
20	TCGA-A1-A0SO-01A	TCGA-BH-A0BA-11A	TCGA-A1-A0SP-01A	TCGA-BH-A0BF-11A	TCGA-E9-A229
21	TCGA-A1-A0SP-01A	TCGA-BH-A0BC-11A	TCGA-A1-A0SQ-01A	TCGA-BH-A0BJ-11A	TCGA-AN-A0XL
22	TCGA-A1-A0SQ-01A	TCGA-BH-A0BJ-11A	TCGA-A2-A04R-01A	TCGA-BH-A0BM-11A	TCGA-A8-A07B
23	TCGA-A2-A04N-01A	TCGA-BH-A0BM-11A	TCGA-A2-A0CK-01A	TCGA-BH-A0BS-11A	TCGA-AC-A2FG
24	TCGA-A2-A04P-01A	TCGA-BH-A0BQ-11A	TCGA-A2-A0CO-01A	TCGA-BH-A0BT-11A	TCGA-E2-A15S
25	TCGA-A2-A04Q-01A	TCGA-BH-A0BS-11A	TCGA-A2-A0CR-01A	TCGA-BH-A0BV-11A	TCGA-BH-A0BF
26	TCGA-A2-A04R-01A	TCGA-BH-A0BT-11A	TCGA-A2-A0CT-01A	TCGA-BH-A0BZ-11A	TCGA-AQ-A04H
27	TCGA-A2-A04T-01A	TCGA-BH-A0BV-11A	TCGA-A2-A0EN-01A	TCGA-BH-A0C0-11A	TCGA-AO-A0JM
28	TCGA-A2-A04U-01A	TCGA-BH-A0BW-11A	TCGA-A2-A0EP-01A	TCGA-BH-A0C3-11A	TCGA-A2-A25D
29	TCGA-A2-A04V-01A	TCGA-BH-A0BZ-11A	TCGA-A2-A0EU-01A	TCGA-BH-A0DG-11A	TCGA-D8-A1JK
30	TCGA-A2-A04W-01A	TCGA-BH-A0C0-11A	TCGA-A2-A0ST-01A	TCGA-BH-A0DH-11A	TCGA-AO-A1KQ
31	TCGA-A2-A04X-01A	TCGA-BH-A0C3-11A	TCGA-A2-A0SU-01A	TCGA-BH-A0DI-11A	TCGA-D8-A73X
32	TCGA-A2-A04Y-01A	TCGA-BH-A0DD-11A	TCGA-A2-A0SV-01A	TCGA-BH-A0DK-11A	TCGA-BH-A1FC
33	TCGA-A2-A0CK-01A	TCGA-BH-A0DG-11A	TCGA-A2-A0SW-01A	TCGA-BH-A0DP-11A	TCGA-A7-A426
34	TCGA-A2-A0CL-01A	TCGA-BH-A0DH-11A	TCGA-A2-A0SX-01A	TCGA-BH-A0DQ-11A	TCGA-EW-A1P5
35	TCGA-A2-A0CM-01A	TCGA-BH-A0DK-11A	TCGA-A2-A0SY-01A	TCGA-BH-A0DV-11A	TCGA-A8-A09A
36	TCGA-A2-A0CO-01A	TCGA-BH-A0DL-11A	TCGA-A2-A0T0-01A	TCGA-BH-A0DZ-11A	TCGA-S3-A6ZG
37	TCGA-A2-A0CP-01A	TCGA-BH-A0DO-11A	TCGA-A2-A0T1-01A	TCGA-BH-A0E0-11A	TCGA-4H-AAAK
38	TCGA-A2-A0CQ-01A	TCGA-BH-A0DP-11A	TCGA-A2-A0T2-01A	TCGA-BH-A0E1-11A	TCGA-BH-A0EA
39	TCGA-A2-A0CR-01A	TCGA-BH-A0DQ-11A	TCGA-A2-A0T4-01A	TCGA-BH-A0H7-11A	TCGA-B6-A0RO
40	TCGA-A2-A0CS-01A	TCGA-BH-A0DT-11A	TCGA-A2-A0T5-01A	TCGA-BH-A0H9-11A	TCGA-AC-A8OR
41	TCGA-A2-A0CT-01A	TCGA-BH-A0DV-11A	TCGA-A2-A0T6-01A	TCGA-BH-A0HA-11A	TCGA-A2-A0ES
42	TCGA-A2-A0CU-01A	TCGA-BH-A0DZ-11A	TCGA-A2-A0T7-01A	TCGA-BH-A0HK-11A	TCGA-A7-A26H
43	TCGA-A2-A0CV-01A	TCGA-BH-A0E0-11A	TCGA-A2-A0YC-01A	TCGA-BH-A1EN-11A	TCGA-E9-A5UO
44	TCGA-A2-A0CW-01A	TCGA-BH-A0E1-11A	TCGA-A2-A0YD-01A	TCGA-BH-A1EO-11A	TCGA-C8-A8HQ
45	TCGA-A2-A0CX-01A	TCGA-BH-A0H5-11A	TCGA-A2-A0YE-01A	TCGA-BH-A1ES-11A	TCGA-5L-AAT1
46	TCGA-A2-A0CY-01A	TCGA-BH-A0H7-11A	TCGA-A2-A0YF-01A	TCGA-BH-A1ET-11B	TCGA-E9-A1R3
47	TCGA-A2-A0CZ-01A	TCGA-BH-A0H9-11A	TCGA-A2-A0YG-01A	TCGA-BH-A1EU-11A	TCGA-D8-A27H
48	TCGA-A2-A0D0-01A	TCGA-BH-A0HA-11A	TCGA-A2-A0YH-01A	TCGA-BH-A1EV-11A	TCGA-B6-A0RT
49	TCGA-A2-A0D1-01A	TCGA-BH-A0HK-11A	TCGA-A2-A0YI-01A	TCGA-BH-A1EW-11B	TCGA-A7-A5ZV
50	TCGA-A2-A0D2-01A	TCGA-BH-A18J-11A	TCGA-A2-A0YJ-01A	TCGA-BH-A1EY-11B	TCGA-A2-A0CW
51	TCGA-A2-A0D3-01A	TCGA-BH-A18K-11A	TCGA-A2-A0YK-01A	TCGA-BH-A1F0-11B	TCGA-BH-A0H3
52	TCGA-A2-A0D4-01A	TCGA-BH-A18L-11A	TCGA-A2-A0YL-01A	TCGA-BH-A1F2-11A	TCGA-AC-A2BM
53	TCGA-A2-A0EM-01A	TCGA-BH-A18M-11A	TCGA-A2-A0YM-01A	TCGA-BH-A1F5-11A	TCGA-A2-A0SX
54	TCGA-A2-A0EN-01A	TCGA-BH-A18N-11A	TCGA-A2-A0YT-01A	TCGA-BH-A1F6-11B	TCGA-AO-A03V
55	TCGA-A2-A0EO-01A	TCGA-BH-A18P-11A	TCGA-A2-A1FV-01A	TCGA-BH-A1F8-11B	TCGA-A2-A0D4
56	TCGA-A2-A0EP-01A	TCGA-BH-A18Q-11A	TCGA-A2-A1FW-01A	TCGA-BH-A1FB-11A	TCGA-A7-A13H
57	TCGA-A2-A0EQ-01A	TCGA-BH-A18R-11A	TCGA-A2-A1FX-01A	TCGA-BH-A1FC-11A	TCGA-B6-A409
58	TCGA-A2-A0ER-01A	TCGA-BH-A18S-11A	TCGA-A2-A1FZ-01A	TCGA-BH-A1FD-11B	TCGA-EW-A1PA
59	TCGA-A2-A0ES-01A	TCGA-BH-A18U-11A	TCGA-A2-A1G0-01A	TCGA-BH-A1FE-11B	TCGA-A2-A3KC
60	TCGA-A2-A0ET-01A	TCGA-BH-A18V-11A	TCGA-A2-A1G1-01A	TCGA-BH-A1FG-11B	TCGA-A8-A084
61	TCGA-A2-A0EU-01A	TCGA-BH-A1EN-11A	TCGA-A2-A1G4-01A	TCGA-BH-A1FH-11B	TCGA-A2-A0YK
62	TCGA-A2-A0EV-01A	TCGA-BH-A1EO-11A	TCGA-A2-A1G6-01A	TCGA-BH-A1FJ-11B	TCGA-BH-A0DE
63	TCGA-A2-A0EW-01A	TCGA-BH-A1ET-11B	TCGA-A2-A259-01A	TCGA-BH-A1FM-11B	TCGA-AN-A0G0
64	TCGA-A2-A0EX-01A	TCGA-BH-A1EU-11A	TCGA-A2-A25A-01A	TCGA-BH-A1FN-11A	TCGA-C8-A12L
65	TCGA-A2-A0EY-01A	TCGA-BH-A1EV-11A	TCGA-A2-A25B-01A	TCGA-BH-A1FR-11B	TCGA-E2-A1B4
66	TCGA-A2-A0ST-01A	TCGA-BH-A1EW-11B	TCGA-A2-A25C-01A	TCGA-BH-A203-11A	TCGA-AC-A8OQ
67	TCGA-A2-A0SU-01A	TCGA-BH-A1F0-11B	TCGA-A2-A25D-01A	TCGA-BH-A204-11A	TCGA-AC-A3HN
68	TCGA-A2-A0SV-01A	TCGA-BH-A1F2-11A	TCGA-A2-A25E-01A	TCGA-BH-A208-11A	TCGA-E2-A576
69	TCGA-A2-A0SW-01A	TCGA-BH-A1F6-11B	TCGA-A2-A25F-01A	TCGA-BH-A209-11A	TCGA-OL-A6VQ
70	TCGA-A2-A0SX-01A	TCGA-BH-A1F8-11B	TCGA-A2-A3KC-01A	TCGA-E2-A15I-11A	TCGA-A8-A095
71	TCGA-A2-A0SY-01A	TCGA-BH-A1FB-11A	TCGA-A2-A3KD-01A	TCGA-E2-A15K-11A	TCGA-E9-A5UP
72	TCGA-A2-A0T0-01A	TCGA-BH-A1FC-11A	TCGA-A2-A3XS-01A	TCGA-E2-A1B5-11A	TCGA-D8-A13Z
73	TCGA-A2-A0T1-01A	TCGA-BH-A1FD-11B	TCGA-A2-A3XT-01A	TCGA-E2-A1BC-11A	TCGA-AN-A0FY
74	TCGA-A2-A0T2-01A	TCGA-BH-A1FE-11B	TCGA-A2-A3XU-01A	TCGA-E2-A1IF-11A	TCGA-EW-A1P1
75	TCGA-A2-A0T3-01A	TCGA-BH-A1FG-11B	TCGA-A2-A3XV-01A	TCGA-E2-A1II-11A	TCGA-A2-A4S0
76	TCGA-A2-A0T4-01A	TCGA-BH-A1FH-11B	TCGA-A2-A3XW-01A	TCGA-E2-A1IO-11A	TCGA-A7-A3J0
77	TCGA-A2-A0T5-01A	TCGA-BH-A1FJ-11B	TCGA-A2-A3XX-01A	TCGA-E2-A1L7-11A	TCGA-A2-A0EQ
78	TCGA-A2-A0T6-01A	TCGA-BH-A1FM-11B	TCGA-A2-A3XY-01A	TCGA-E2-A1LB-11A	TCGA-AC-A62Y
79	TCGA-A2-A0T7-01A	TCGA-BH-A1FN-11A	TCGA-A2-A3XZ-01A	TCGA-E2-A1LI-11A	TCGA-A2-A04P
80	TCGA-A2-A0YC-01A	TCGA-BH-A1FR-11B	TCGA-A2-A3Y0-01A	TCGA-E2-A1LS-11A	TCGA-A2-A259
81	TCGA-A2-A0YD-01A	TCGA-BH-A1FU-11A	TCGA-A2-A4RW-01A	TCGA-E9-A1N4-11A	TCGA-EW-A424
82	TCGA-A2-A0YE-01A	TCGA-BH-A203-11A	TCGA-A2-A4RX-01A	TCGA-E9-A1N5-11A	TCGA-A8-A07P
83	TCGA-A2-A0YF-01A	TCGA-BH-A204-11A	TCGA-A2-A4RY-01A	TCGA-E9-A1N6-11A	TCGA-B6-A0IC
84	TCGA-A2-A0YG-01A	TCGA-BH-A208-11A	TCGA-A2-A4S0-01A	TCGA-E9-A1N8-11A	TCGA-D8-A1JM
85	TCGA-A2-A0YH-01A	TCGA-BH-A209-11A	TCGA-A2-A4S1-01A	TCGA-E9-A1NA-11A	TCGA-A7-A5ZW
86	TCGA-A2-A0YI-01A	TCGA-E2-A153-11A	TCGA-A2-A4S2-01A	TCGA-E9-A1ND-11A	TCGA-A2-A0YT
87	TCGA-A2-A0YJ-01A	TCGA-E2-A158-11A	TCGA-A2-A4S3-01A	TCGA-E9-A1NE-11A	TCGA-A2-A25C
88	TCGA-A2-A0YK-01A	TCGA-E2-A15I-11A	TCGA-A7-A0D9-01A	TCGA-E9-A1NF-11A	TCGA-E2-A107
89	TCGA-A2-A0YL-01A	TCGA-E2-A15K-11A	TCGA-A7-A13D-01A	TCGA-E9-A1NG-11A	TCGA-D8-A1JC
90	TCGA-A2-A0YM-01A	TCGA-E2-A15M-11A	TCGA-A7-A13E-01A	TCGA-E9-A1R7-11A	TCGA-E2-A56Z
91	TCGA-A2-A0YT-01A	TCGA-E2-A1BC-11A	TCGA-A7-A13F-01A	TCGA-E9-A1RB-11A	TCGA-A7-A4SB
92	TCGA-A2-A1FV-01A	TCGA-E2-A1IG-11A	TCGA-A7-A13G-01A	TCGA-E9-A1RC-11A	TCGA-D8-A1XG
93	TCGA-A2-A1FW-01A	TCGA-E2-A1L7-11A	TCGA-A7-A13G-01B	TCGA-E9-A1RD-11A	TCGA-E2-A152
94	TCGA-A2-A1FX-01A	TCGA-E2-A1LB-11A	TCGA-A7-A13H-01A	TCGA-E9-A1RF-11A	TCGA-AR-A24S
95	TCGA-A2-A1FZ-01A	TCGA-E2-A1LH-11A	TCGA-A7-A26E-01A	TCGA-E9-A1RH-11A	TCGA-A7-A4SE
96	TCGA-A2-A1G0-01A	TCGA-E2-A1LS-11A	TCGA-A7-A26E-01B	TCGA-E9-A1RI-11A	TCGA-PL-A8LX
97	TCGA-A2-A1G1-01A	TCGA-E9-A1N4-11A	TCGA-A7-A26F-01A		TCGA-A2-A3XU
98	TCGA-A2-A1G4-01A	TCGA-E9-A1N5-11A	TCGA-A7-A26F-01B		TCGA-AR-A2LO
99	TCGA-A2-A1G6-01A	TCGA-E9-A1N6-11A	TCGA-A7-A26G-01A		TCGA-A8-A091
100	TCGA-A2-A259-01A	TCGA-E9-A1N9-11A	TCGA-A7-A26H-01A		TCGA-A2-A04N
101	TCGA-A2-A25A-01A	TCGA-E9-A1NA-11A	TCGA-A7-A26I-01A		TCGA-D8-A4Z1
102	TCGA-A2-A25B-01A	TCGA-E9-A1ND-11A	TCGA-A7-A26J-01A		TCGA-A7-A26J
103	TCGA-A2-A25C-01A	TCGA-E9-A1NF-11A	TCGA-A7-A26J-01B		TCGA-BH-A1FL
104	TCGA-A2-A25D-01A	TCGA-E9-A1NG-11A	TCGA-A7-A2KD-01A		TCGA-D8-A145
105	TCGA-A2-A25E-01A	TCGA-E9-A1R7-11A	TCGA-A7-A3IY-01A		TCGA-EW-A1OZ
106	TCGA-A2-A25F-01A	TCGA-E9-A1RB-11A	TCGA-A7-A3IZ-01A		TCGA-AC-A5XS
107	TCGA-A2-A3KC-01A	TCGA-E9-A1RC-11A	TCGA-A7-A3J0-01A		TCGA-A7-A6VY
108	TCGA-A2-A3KD-01A	TCGA-E9-A1RD-11A	TCGA-A7-A3J1-01A		TCGA-OL-A6VR
109	TCGA-A2-A3XS-01A	TCGA-E9-A1RF-11A	TCGA-A7-A3RF-01A		TCGA-A7-A0DC
110	TCGA-A2-A3XT-01A	TCGA-E9-A1RH-11A	TCGA-A7-A425-01A		TCGA-A7-A26I
111	TCGA-A2-A3XU-01A	TCGA-E9-A1RI-11A	TCGA-A7-A426-01A		TCGA-A8-A075
112	TCGA-A2-A3XV-01A	TCGA-GI-A2C8-11A	TCGA-A7-A4SA-01A		TCGA-EW-A1PF
113	TCGA-A2-A3XW-01A	TCGA-GI-A2C9-11A	TCGA-A7-A4SB-01A		TCGA-B6-A402
114	TCGA-A2-A3XX-01A		TCGA-A7-A4SC-01A		TCGA-AR-A0U0
115	TCGA-A2-A3XY-01A		TCGA-A7-A4SD-01A		TCGA-AC-A23E
116	TCGA-A2-A3XZ-01A		TCGA-A7-A4SE-01A		TCGA-E9-A22G
117	TCGA-A2-A3Y0-01A		TCGA-A7-A4SF-01A		TCGA-LL-A7SZ
118	TCGA-A2-A4RW-01A		TCGA-A7-A56D-01A		TCGA-BH-A1F2
119	TCGA-A2-A4RX-01A		TCGA-A7-A5ZV-01A		TCGA-BH-A18K
120	TCGA-A2-A4RY-01A		TCGA-A7-A5ZW-01A		TCGA-AR-A256
121	TCGA-A2-A4S0-01A		TCGA-A7-A5ZX-01A		TCGA-A1-A0SN
122	TCGA-A2-A4S1-01A		TCGA-A7-A6VV-01A		TCGA-AR-A24L
123	TCGA-A2-A4S2-01A		TCGA-A7-A6VW-01A		TCGA-A2-A0CP
124	TCGA-A2-A4S3-01A		TCGA-A7-A6VX-01A		TCGA-AC-A3OD
125	TCGA-A7-A0CD-01A		TCGA-A7-A6VY-01A		TCGA-BH-A8FY
126	TCGA-A7-A0CE-01A		TCGA-A8-A075-01A		TCGA-B6-A0RL
127	TCGA-A7-A0CG-01A		TCGA-A8-A08O-01A		TCGA-C8-A26Z
128	TCGA-A7-A0CH-01A		TCGA-A8-A0A6-01A		TCGA-A2-A1G4
129	TCGA-A7-A0CJ-01A		TCGA-A8-A0AD-01A		TCGA-BH-A18F
130	TCGA-A7-A0D9-01A		TCGA-AC-A23C-01A		TCGA-LL-A5YN
131	TCGA-A7-A0DA-01A		TCGA-AC-A23E-01A		TCGA-E2-A1IG
132	TCGA-A7-A0DB-01A (2)		TCGA-AC-A23G-01A		TCGA-AC-A2B8
133	TCGA-A7-A0DB-01A		TCGA-AC-A23H-01A		TCGA-BH-A0BT
134	TCGA-A7-A0DB-01C		TCGA-AC-A2B8-01A		TCGA-BH-A0E0
135	TCGA-A7-A0DC-01A		TCGA-AC-A2BK-01A		TCGA-AN-A0FT
136	TCGA-A7-A0DC-01B		TCGA-AC-A2BM-01A		TCGA-A8-A099
137	TCGA-A7-A13D-01A (2)		TCGA-AC-A2FB-01A		TCGA-AO-A125
138	TCGA-A7-A13D-01A		TCGA-AC-A2FE-01A		TCGA-A8-A07E
139	TCGA-A7-A13D-01B		TCGA-AC-A2FF-01A		TCGA-A8-A08A
140	TCGA-A7-A13E-01A (2)		TCGA-AC-A2FG-01A		TCGA-A2-A0EX
141	TCGA-A7-A13E-01A		TCGA-AC-A2FK-01A		TCGA-OL-A97C
142	TCGA-A7-A13E-01B		TCGA-AC-A2FM-01A		TCGA-A8-A06T
143	TCGA-A7-A13F-01A		TCGA-AC-A2FO-01A		TCGA-A8-A093
144	TCGA-A7-A13G-01B		TCGA-AC-A2QH-01A		TCGA-E2-A1IE
145	TCGA-A7-A13H-01A		TCGA-AC-A2QH-01B		TCGA-E2-A159
146	TCGA-A7-A26E-01A (2)		TCGA-AC-A2QI-01A		TCGA-E2-A14W
147	TCGA-A7-A26E-01A		TCGA-AC-A2QJ-01A		TCGA-E2-A10E
148	TCGA-A7-A26E-01B		TCGA-AC-A3BB-01A		TCGA-E2-A1L6
149	TCGA-A7-A26F-01B		TCGA-AC-A3EH-01A		TCGA-3C-AAAU
150	TCGA-A7-A26G-01A		TCGA-AC-A3HN-01A		TCGA-C8-A138
151	TCGA-A7-A26H-01A		TCGA-AC-A3OD-01A		TCGA-A2-A25A
152	TCGA-A7-A26I-01B		TCGA-AC-A3OD-01B		TCGA-AN-A0AJ
153	TCGA-A7-A26J-01A (2)		TCGA-AC-A3QP-01A		TCGA-AR-A1AJ
154	TCGA-A7-A26J-01A		TCGA-AC-A3QQ-01A		TCGA-E2-A1IL
155	TCGA-A7-A26J-01B		TCGA-AC-A3TM-01A		TCGA-A2-A0CO
156	TCGA-A7-A2KD-01A		TCGA-AC-A3TN-01A		TCGA-BH-A0E7
157	TCGA-A7-A3IY-01A		TCGA-AC-A3W5-01A		TCGA-BH-A1FE
158	TCGA-A7-A3IZ-01A		TCGA-AC-A3W6-01A		TCGA-BH-A1EO
159	TCGA-A7-A3J0-01A		TCGA-AC-A3W7-01A		TCGA-AO-A03L
160	TCGA-A7-A3J1-01A		TCGA-AC-A3YI-01A		TCGA-A8-A08J
161	TCGA-A7-A3RF-01A		TCGA-AC-A3YJ-01A		TCGA-B6-A0WY
162	TCGA-A7-A425-01A		TCGA-AC-A4ZE-01A		TCGA-C8-A1HE
163	TCGA-A7-A426-01A		TCGA-AC-A5EH-01A		TCGA-EW-A6SC
164	TCGA-A7-A4SA-01A		TCGA-AC-A5EI-01A		TCGA-A2-A0ER
165	TCGA-A7-A4SB-01A		TCGA-AC-A5XS-01A		TCGA-C8-A26W
166	TCGA-A7-A4SC-01A		TCGA-AC-A5XU-01A		TCGA-D8-A1X7
167	TCGA-A7-A4SD-01A		TCGA-AC-A62V-01A		TCGA-D8-A1XM
168	TCGA-A7-A4SE-01A		TCGA-AC-A62X-01A		TCGA-A8-A0AB
169	TCGA-A7-A4SF-01A		TCGA-AC-A62Y-01A		TCGA-A1-A0SF
170	TCGA-A7-A56D-01A		TCGA-AC-A6IV-01A		TCGA-A1-A0SK
171	TCGA-A7-A5ZV-01A		TCGA-AC-A6IW-01A		TCGA-GM-A3NW
172	TCGA-A7-A5ZW-01A		TCGA-AC-A6IX-01A		TCGA-A2-A0ET
173	TCGA-A7-A5ZX-01A		TCGA-AC-A6NO-01A		TCGA-EW-A1J5
174	TCGA-A7-A6VV-01A		TCGA-AC-A7VB-01A		TCGA-BH-A0HY
175	TCGA-A7-A6VW-01A		TCGA-AC-A7VC-01A		TCGA-BH-A18R
176	TCGA-A7-A6VX-01A		TCGA-AC-A8OP-01A		TCGA-D8-A27R
177	TCGA-A7-A6VY-01A		TCGA-AC-A8OQ-01A		TCGA-A7-A13E
178	TCGA-A8-A06N-01A		TCGA-AC-A8OR-01A		TCGA-LL-A5YO
179	TCGA-A8-A06O-01A		TCGA-AC-A8OS-01A		TCGA-E2-A1LE
180	TCGA-A8-A06P-01A		TCGA-AN-A0XL-01A		TCGA-E9-A1RA
181	TCGA-A8-A06Q-01A		TCGA-AN-A0XN-01A		TCGA-E2-A109
182	TCGA-A8-A06R-01A		TCGA-AN-A0XO-01A		TCGA-BH-A0AY
183	TCGA-A8-A06T-01A		TCGA-AN-A0XP-01A		TCGA-B6-A2IU
184	TCGA-A8-A06U-01A		TCGA-AN-A0XR-01A		TCGA-E9-A1R2
185	TCGA-A8-A06X-01A		TCGA-AN-A0XS-01A		TCGA-WT-AB41
186	TCGA-A8-A06Y-01A		TCGA-AN-A0XT-01A		TCGA-E2-A15G
187	TCGA-A8-A06Z-01A		TCGA-AN-A0XU-01A		TCGA-BH-A0W3
188	TCGA-A8-A075-01A		TCGA-AN-A0XV-01A		TCGA-A8-A09B
189	TCGA-A8-A076-01A		TCGA-AN-A0XW-01A		TCGA-E9-A1R7
190	TCGA-A8-A079-01A		TCGA-AO-A03L-01A		TCGA-A8-A06N
191	TCGA-A8-A07B-01A		TCGA-AO-A03M-01B		TCGA-BH-A1F6
192	TCGA-A8-A07C-01A		TCGA-AO-A03N-01B		TCGA-A8-A08B
193	TCGA-A8-A07E-01A		TCGA-AO-A03U-01B		TCGA-B6-A0X7
194	TCGA-A8-A07F-01A		TCGA-AO-A0JA-01A		TCGA-AO-A0J9
195	TCGA-A8-A07G-01A		TCGA-AO-A0JB-01A		TCGA-BH-A0HF
196	TCGA-A8-A07I-01A		TCGA-AO-A0JC-01A		TCGA-AO-A129
197	TCGA-A8-A07J-01A		TCGA-AO-A0JD-01A		TCGA-LL-A9Q3
198	TCGA-A8-A07L-01A		TCGA-AO-A0JE-01A		TCGA-E2-A1IJ
199	TCGA-A8-A07O-01A		TCGA-AO-A0JF-01A		TCGA-E2-A15K
200	TCGA-A8-A07P-01A		TCGA-AO-A0JG-01A		TCGA-BH-A0GY
201	TCGA-A8-A07R-01A		TCGA-AO-A0JI-01A		TCGA-C8-A132
202	TCGA-A8-A07S-01A		TCGA-AO-A0JJ-01A		TCGA-AR-A2LK
203	TCGA-A8-A07U-01A		TCGA-AO-A0JL-01A		TCGA-BH-A0BD
204	TCGA-A8-A07W-01A		TCGA-AO-A0JM-01A		TCGA-AR-A0TX
205	TCGA-A8-A07Z-01A		TCGA-AO-A124-01A		TCGA-A8-A07I
206	TCGA-A8-A081-01A		TCGA-AO-A125-01A		TCGA-E2-A1IF
207	TCGA-A8-A082-01A		TCGA-AO-A126-01A		TCGA-BH-A0HN
208	TCGA-A8-A083-01A		TCGA-AO-A128-01A		TCGA-A7-A4SC
209	TCGA-A8-A084-01A		TCGA-AO-A129-01A		TCGA-E2-A14V
210	TCGA-A8-A085-01A		TCGA-AO-A12B-01A		TCGA-A8-A08Z
211	TCGA-A8-A086-01A		TCGA-AO-A12C-01A		TCGA-E2-A15D
212	TCGA-A8-A08A-01A		TCGA-AO-A12E-01A		TCGA-A2-A0EO
213	TCGA-A8-A08B-01A		TCGA-AO-A12G-01A		TCGA-D8-A146
214	TCGA-A8-A08C-01A		TCGA-AO-A1KO-01A		TCGA-A8-A094
215	TCGA-A8-A08F-01A		TCGA-AO-A1KP-01A		TCGA-BH-A1FG
216	TCGA-A8-A08G-01A		TCGA-AO-A1KQ-01A		TCGA-E2-A15T
217	TCGA-A8-A08H-01A		TCGA-AO-A1KR-01A		TCGA-AR-A252
218	TCGA-A8-A08I-01A		TCGA-AO-A1KS-01A		TCGA-AC-A2FE
219	TCGA-A8-A08J-01A		TCGA-AO-A1KT-01A		TCGA-AR-A2LM
220	TCGA-A8-A08L-01A		TCGA-AQ-A04H-01B		TCGA-E9-A22A
221	TCGA-A8-A08O-01A		TCGA-AQ-A04L-01B		TCGA-S3-A6ZF
222	TCGA-A8-A08P-01A		TCGA-AQ-A0Y5-01A		TCGA-EW-A1P4
223	TCGA-A8-A08R-01A		TCGA-AQ-A1H2-01A		TCGA-AN-A04D
224	TCGA-A8-A08S-01A		TCGA-AQ-A1H3-01A		TCGA-A2-A0D0
225	TCGA-A8-A08T-01A		TCGA-AQ-A54N-01A		TCGA-E9-A22B
226	TCGA-A8-A08X-01A		TCGA-AQ-A54O-01A		TCGA-BH-A0AW
227	TCGA-A8-A08Z-01A		TCGA-AQ-A7U7-01A		TCGA-C8-A1HN
228	TCGA-A8-A090-01A		TCGA-AR-A0TP-01A		TCGA-A8-A07S
229	TCGA-A8-A091-01A		TCGA-AR-A0TQ-01A		TCGA-E2-A1LI
230	TCGA-A8-A092-01A		TCGA-AR-A0TR-01A		TCGA-A7-A13D
231	TCGA-A8-A093-01A		TCGA-AR-A0TT-01A		TCGA-D8-A1JJ
232	TCGA-A8-A094-01A		TCGA-AR-A0TU-01A		TCGA-C8-A274
233	TCGA-A8-A095-01A		TCGA-AR-A0TV-01A		TCGA-B6-A1KN
234	TCGA-A8-A096-01A		TCGA-AR-A0TW-01A		TCGA-GM-A2DO
235	TCGA-A8-A097-01A		TCGA-AR-A0TX-01A		TCGA-A2-A25E
236	TCGA-A8-A099-01A		TCGA-AR-A0TZ-01A		TCGA-BH-A0H6
237	TCGA-A8-A09A-01A		TCGA-AR-A0U0-01A		TCGA-A8-A08P
238	TCGA-A8-A09B-01A		TCGA-AR-A0U2-01A		TCGA-AO-A124
239	TCGA-A8-A09D-01A		TCGA-AR-A0U3-01A		TCGA-AR-A24N
240	TCGA-A8-A09E-01A		TCGA-AR-A0U4-01A		TCGA-E9-A3HO
241	TCGA-A8-A09G-01A		TCGA-AR-A1AI-01A		TCGA-LL-A6FR
242	TCGA-A8-A09I-01A		TCGA-AR-A1AJ-01A		TCGA-BH-A0H7
243	TCGA-A8-A09K-01A		TCGA-AR-A1AK-01A		TCGA-E2-A1IO
244	TCGA-A8-A09M-01A		TCGA-AR-A1AL-01A		TCGA-A8-A09T
245	TCGA-A8-A09N-01A		TCGA-AR-A1AM-01A		TCGA-EW-A1OV
246	TCGA-A8-A09Q-01A		TCGA-AR-A1AN-01A		TCGA-B6-A0I2
247	TCGA-A8-A09R-01A		TCGA-AR-A1AO-01A		TCGA-C8-A12K
248	TCGA-A8-A09T-01A		TCGA-AR-A1AP-01A		TCGA-AC-A2QI
249	TCGA-A8-A09V-01A		TCGA-AR-A1AQ-01A		TCGA-S3-AA11
250	TCGA-A8-A09W-01A		TCGA-AR-A1AR-01A		TCGA-D8-A1JS
251	TCGA-A8-A09X-01A		TCGA-AR-A1AS-01A		TCGA-C8-A1HF
252	TCGA-A8-A09Z-01A		TCGA-AR-A1AT-01A		TCGA-B6-A0RP
253	TCGA-A8-A0A1-01A		TCGA-AR-A1AU-01A		TCGA-A7-A3IY
254	TCGA-A8-A0A2-01A		TCGA-AR-A1AV-01A		TCGA-BH-A0B0
255	TCGA-A8-A0A4-01A		TCGA-AR-A1AW-01A		TCGA-AQ-A1H2
256	TCGA-A8-A0A6-01A		TCGA-AR-A1AX-01A		TCGA-AR-A0TS
257	TCGA-A8-A0A7-01A		TCGA-AR-A1AY-01A		TCGA-A8-A096
258	TCGA-A8-A0A9-01A		TCGA-AR-A24H-01A		TCGA-A2-A1FX
259	TCGA-A8-A0AB-01A		TCGA-AR-A24K-01A		TCGA-D8-A1XC
260	TCGA-A8-A0AD-01A		TCGA-AR-A24L-01A		TCGA-E9-A1QZ
261	TCGA-AC-A23C-01A		TCGA-AR-A24M-01A		TCGA-E2-A154
262	TCGA-AC-A23E-01A		TCGA-AR-A24N-01A		TCGA-E2-A574
263	TCGA-AC-A23G-01A		TCGA-AR-A24O-01A		TCGA-D8-A1JU
264	TCGA-AC-A23H-01A		TCGA-AR-A24P-01A		TCGA-AR-A24W
265	TCGA-AC-A2B8-01A		TCGA-AR-A24Q-01A		TCGA-B6-A40C
266	TCGA-AC-A2BK-01A		TCGA-AR-A24R-01A		TCGA-D8-A1XW
267	TCGA-AC-A2BM-01A		TCGA-AR-A24S-01A		TCGA-A2-A0SY
268	TCGA-AC-A2FB-01A		TCGA-AR-A24T-01A		TCGA-LQ-A4E4
269	TCGA-AC-A2FE-01A		TCGA-AR-A24U-01A		TCGA-AN-A0FJ
270	TCGA-AC-A2FF-01A		TCGA-AR-A24V-01A		TCGA-A8-A09Q
271	TCGA-AC-A2FG-01A		TCGA-AR-A24W-01A		TCGA-AR-A1AW
272	TCGA-AC-A2FK-01A		TCGA-AR-A24X-01A		TCGA-AN-A049
273	TCGA-AC-A2FM-01A		TCGA-AR-A24Z-01A		TCGA-AR-A0U1
274	TCGA-AC-A2FO-01A		TCGA-AR-A250-01A		TCGA-A7-A26G
275	TCGA-AC-A2QH-01B		TCGA-AR-A251-01A		TCGA-AC-A3TM
276	TCGA-AC-A2QI-01A		TCGA-AR-A252-01A		TCGA-E9-A54X
277	TCGA-AC-A2QJ-01A		TCGA-AR-A254-01A		TCGA-A8-A082
278	TCGA-AC-A3BB-01A		TCGA-AR-A255-01A		TCGA-E2-A1LA
279	TCGA-AC-A3EH-01A		TCGA-AR-A256-01A		TCGA-B6-A0I1
280	TCGA-AC-A3HN-01A		TCGA-AR-A2LE-01A		TCGA-A8-A06R
281	TCGA-AC-A3OD-01B		TCGA-AR-A2LH-01A		TCGA-D8-A1X6
282	TCGA-AC-A3QP-01A		TCGA-AR-A2LJ-01A		TCGA-BH-A0RX
283	TCGA-AC-A3QQ-01B		TCGA-AR-A2LK-01A		TCGA-A2-A0YL
284	TCGA-AC-A3TM-01A		TCGA-AR-A2LL-01A		TCGA-A8-A09K
285	TCGA-AC-A3TN-01A		TCGA-AR-A2LM-01A		TCGA-D8-A73W
286	TCGA-AC-A3W5-01A		TCGA-AR-A2LN-01A		TCGA-AO-A0JD
287	TCGA-AC-A3W6-01A		TCGA-AR-A2LO-01A		TCGA-3C-AALK
288	TCGA-AC-A3W7-01A		TCGA-AR-A2LQ-01A		TCGA-BH-A0HB
289	TCGA-AC-A3YI-01A		TCGA-AR-A2LR-01A		TCGA-A2-A0EP
290	TCGA-AC-A3YJ-01A		TCGA-AR-A5QM-01A		TCGA-E2-A15C
291	TCGA-AC-A4ZE-01A		TCGA-AR-A5QN-01A		TCGA-E2-A14Q
292	TCGA-AC-A5EH-01A		TCGA-AR-A5QP-01A		TCGA-A1-A0SB
293	TCGA-AC-A5XS-01A		TCGA-AR-A5QQ-01A		TCGA-B6-A0X1
294	TCGA-AC-A5XU-01A		TCGA-B6-A0I1-01A		TCGA-AN-A041
295	TCGA-AC-A62V-01A		TCGA-B6-A0IK-01A		TCGA-BH-A204
296	TCGA-AC-A62X-01A		TCGA-B6-A0RE-01A		TCGA-EW-A1P7
297	TCGA-AC-A62Y-01A		TCGA-B6-A0RG-01A		TCGA-BH-A0AU
298	TCGA-AC-A6IV-01A		TCGA-B6-A0RI-01A		TCGA-E2-A14P
299	TCGA-AC-A6IW-01A		TCGA-B6-A0RL-01A		TCGA-C8-A1HK
300	TCGA-AC-A6IX-01A		TCGA-B6-A0RM-01A		TCGA-OL-A5S0
301	TCGA-AC-A6NO-01A		TCGA-B6-A0RN-01A		TCGA-GM-A2DN
302	TCGA-AC-A7VB-01A		TCGA-B6-A0RO-01A		TCGA-A2-A0T5
303	TCGA-AC-A7VC-01A		TCGA-B6-A0RP-01A		TCGA-OL-A5RU
304	TCGA-AC-A8OP-01A		TCGA-B6-A0RS-01A		TCGA-B6-A0IE
305	TCGA-AC-A8OQ-01A		TCGA-B6-A0RT-01A		TCGA-BH-A0DZ
306	TCGA-AC-A8OR-01A		TCGA-B6-A0RU-01A		TCGA-A8-A06X
307	TCGA-AC-A8OS-01A		TCGA-B6-A0RV-01A		TCGA-A7-A0CJ
308	TCGA-AN-A03X-01A		TCGA-B6-A0WT-01A		TCGA-AN-A03Y
309	TCGA-AN-A03Y-01A		TCGA-B6-A0WV-01A		TCGA-5T-A9QA
310	TCGA-AN-A041-01A		TCGA-B6-A0WW-01A		TCGA-LL-A7T0
311	TCGA-AN-A046-01A		TCGA-B6-A0WX-01A		TCGA-BH-A42V
312	TCGA-AN-A049-01A		TCGA-B6-A0WY-01A		TCGA-OL-A5RX
313	TCGA-AN-A04A-01A		TCGA-B6-A0WZ-01A		TCGA-A8-A06O
314	TCGA-AN-A04C-01A		TCGA-B6-A0X1-01A		TCGA-D8-A1XV
315	TCGA-AN-A04D-01A		TCGA-B6-A0X4-01A		TCGA-A2-A0CZ
316	TCGA-AN-A0AJ-01A		TCGA-B6-A0X5-01A		TCGA-OL-A66H
317	TCGA-AN-A0AK-01A		TCGA-B6-A0X7-01A		TCGA-A2-A0D3
318	TCGA-AN-A0AL-01A		TCGA-B6-A1KC-01A		TCGA-AR-A0TU
319	TCGA-AN-A0AM-01A		TCGA-B6-A1KC-01B		TCGA-E2-A14O
320	TCGA-AN-A0AR-01A		TCGA-B6-A1KF-01A		TCGA-A2-A3XV
321	TCGA-AN-A0AS-01A		TCGA-B6-A1KI-01A		TCGA-A2-A0CM
322	TCGA-AN-A0AT-01A		TCGA-B6-A1KN-01A		TCGA-C8-A12P
323	TCGA-AN-A0FD-01A		TCGA-B6-A2IU-01A		TCGA-A2-A3XX
324	TCGA-AN-A0FF-01A		TCGA-B6-A3ZX-01A		TCGA-B6-A0WV
325	TCGA-AN-A0FJ-01A		TCGA-B6-A400-01A		TCGA-AN-A0FK
326	TCGA-AN-A0FK-01A		TCGA-B6-A401-01A		TCGA-A2-A0YG
327	TCGA-AN-A0FL-01A		TCGA-B6-A402-01A		TCGA-B6-A0RQ
328	TCGA-AN-A0FN-01A		TCGA-B6-A408-01A		TCGA-E9-A6HE
329	TCGA-AN-A0FS-01A		TCGA-B6-A409-01A		TCGA-EW-A6S9
330	TCGA-AN-A0FT-01A		TCGA-B6-A40B-01A		TCGA-D8-A27T
331	TCGA-AN-A0FV-01A		TCGA-B6-A40C-01A		TCGA-B6-A0WX
332	TCGA-AN-A0FW-01A		TCGA-BH-A0AU-01A		TCGA-PL-A8LZ
333	TCGA-AN-A0FX-01A		TCGA-BH-A0AW-01A		TCGA-E2-A1IK
334	TCGA-AN-A0FY-01A		TCGA-BH-A0AZ-01A		TCGA-AC-A62X
335	TCGA-AN-A0FZ-01A		TCGA-BH-A0B3-01A		TCGA-BH-A0B1
336	TCGA-AN-A0G0-01A		TCGA-BH-A0B5-01A		TCGA-E9-A1RI
337	TCGA-AN-A0XL-01A		TCGA-BH-A0B6-01A		TCGA-BH-A0DX
338	TCGA-AN-A0XN-01A		TCGA-BH-A0B8-01A		TCGA-D8-A147
339	TCGA-AN-A0XO-01A		TCGA-BH-A0B9-01A		TCGA-BH-A0AV
340	TCGA-AN-A0XP-01A		TCGA-BH-A0BA-01A		TCGA-E2-A573
341	TCGA-AN-A0XR-01A		TCGA-BH-A0BC-01A		TCGA-E2-A14Y
342	TCGA-AN-A0XS-01A		TCGA-BH-A0BF-01A		TCGA-GM-A2DK
343	TCGA-AN-A0XT-01A		TCGA-BH-A0BJ-01A		TCGA-A2-A3Y0
344	TCGA-AN-A0XU-01A		TCGA-BH-A0BM-01A		TCGA-A7-A3IZ
345	TCGA-AN-A0XV-01A		TCGA-BH-A0BS-01A		TCGA-EW-A1OY
346	TCGA-AN-A0XW-01A		TCGA-BH-A0BT-01A		TCGA-A2-A0D1
347	TCGA-AO-A03L-01A		TCGA-BH-A0BZ-01A		TCGA-E2-A106
348	TCGA-AO-A03M-01B		TCGA-BH-A0C0-01A		TCGA-OK-A5Q2
349	TCGA-AO-A03N-01B		TCGA-BH-A0C3-01A		TCGA-AC-A2FF
350	TCGA-AO-A03O-01A		TCGA-BH-A0DD-01A		TCGA-C8-A1HG
351	TCGA-AO-A03P-01A		TCGA-BH-A0DG-01A		TCGA-EW-A1J1
352	TCGA-AO-A03R-01A		TCGA-BH-A0DH-01A		TCGA-D8-A1XT
353	TCGA-AO-A03T-01A		TCGA-BH-A0DI-01A		TCGA-MS-A51U
354	TCGA-AO-A03U-01B		TCGA-BH-A0DK-01A		TCGA-AO-A1KS
355	TCGA-AO-A03V-01A		TCGA-BH-A0DP-01A		TCGA-AR-A0TT
356	TCGA-AO-A0J2-01A		TCGA-BH-A0DQ-01A		TCGA-D8-A1XJ
357	TCGA-AO-A0J3-01A		TCGA-BH-A0DS-01A		TCGA-A2-A0CY
358	TCGA-AO-A0J4-01A		TCGA-BH-A0DV-01A		TCGA-E9-A1NF
359	TCGA-AO-A0J5-01A		TCGA-BH-A0E0-01A		TCGA-E9-A24A
360	TCGA-AO-A0J6-01A		TCGA-BH-A0E1-01A		TCGA-BH-A1EW
361	TCGA-AO-A0J7-01A		TCGA-BH-A0E2-01A		TCGA-AC-A6IW
362	TCGA-AO-A0J8-01A		TCGA-BH-A0GY-01A		TCGA-OL-A66K
363	TCGA-AO-A0J9-01A		TCGA-BH-A0GZ-01A		TCGA-BH-A28O
364	TCGA-AO-A0JA-01A		TCGA-BH-A0H0-01A		TCGA-AR-A0U3
365	TCGA-AO-A0JB-01A		TCGA-BH-A0H3-01A		TCGA-AR-A1AQ
366	TCGA-AO-A0JC-01A		TCGA-BH-A0H6-01A		TCGA-E2-A105
367	TCGA-AO-A0JD-01A		TCGA-BH-A0H7-01A		TCGA-A1-A0SP
368	TCGA-AO-A0JE-01A		TCGA-BH-A0H9-01A		TCGA-BH-A0AZ
369	TCGA-AO-A0JF-01A		TCGA-BH-A0HA-01A		TCGA-AO-A03P
370	TCGA-AO-A0JG-01A		TCGA-BH-A0HB-01A		TCGA-E9-A245
371	TCGA-AO-A0JI-01A		TCGA-BH-A0HF-01A		TCGA-E2-A15A
372	TCGA-AO-A0JJ-01A		TCGA-BH-A0HI-01A		TCGA-AR-A251
373	TCGA-AO-A0JL-01A		TCGA-BH-A0HK-01A		TCGA-C8-A12N
374	TCGA-AO-A0JM-01A		TCGA-BH-A0HN-01A		TCGA-AN-A0FD
375	TCGA-AO-A124-01A		TCGA-BH-A0HP-01A		TCGA-BH-A0E2
376	TCGA-AO-A125-01A		TCGA-BH-A0HX-01A		TCGA-A1-A0SO
377	TCGA-AO-A126-01A		TCGA-BH-A0HY-01A		TCGA-BH-A202
378	TCGA-AO-A128-01A		TCGA-BH-A0RX-01A		TCGA-E9-A2JS
379	TCGA-AO-A129-01A		TCGA-BH-A0W3-01A		TCGA-B6-A408
380	TCGA-AO-A12A-01A		TCGA-BH-A0W4-01A		TCGA-E9-A1RB
381	TCGA-AO-A12B-01A		TCGA-BH-A0W5-01A		TCGA-AN-A04C
382	TCGA-AO-A12C-01A		TCGA-BH-A0WA-01A		TCGA-D8-A27P
383	TCGA-AO-A12D-01A		TCGA-BH-A1EN-01A		TCGA-A7-A425
384	TCGA-AO-A12E-01A		TCGA-BH-A1EO-01A		TCGA-E2-A2P5
385	TCGA-AO-A12F-01A		TCGA-BH-A1ES-01A		TCGA-B6-A0IJ
386	TCGA-AO-A12G-01A		TCGA-BH-A1ET-01A		TCGA-EW-A3U0
387	TCGA-AO-A12H-01A		TCGA-BH-A1EU-01A		TCGA-AO-A0J8
388	TCGA-AO-A1KO-01A		TCGA-BH-A1EV-01A		TCGA-D8-A1Y1
389	TCGA-AO-A1KP-01A		TCGA-BH-A1EW-01A		TCGA-E2-A1IN
390	TCGA-AO-A1KQ-01A		TCGA-BH-A1EX-01A		TCGA-B6-A0IQ
391	TCGA-AO-A1KR-01A		TCGA-BH-A1EY-01A		TCGA-A2-A0CU
392	TCGA-AO-A1KS-01A		TCGA-BH-A1F0-01A		TCGA-LL-A440
393	TCGA-AO-A1KT-01A		TCGA-BH-A1F2-01A		TCGA-E9-A1R4
394	TCGA-AQ-A04H-01B		TCGA-BH-A1F5-01A		TCGA-OL-A66J
395	TCGA-AQ-A04J-01A		TCGA-BH-A1F6-01A		TCGA-GM-A5PX
396	TCGA-AQ-A04L-01B		TCGA-BH-A1F8-01A		TCGA-A7-A4SF
397	TCGA-AQ-A0Y5-01A		TCGA-BH-A1FB-01A		TCGA-D8-A1J9
398	TCGA-AQ-A1H2-01A		TCGA-BH-A1FC-01A		TCGA-AN-A0AS
399	TCGA-AQ-A1H3-01A		TCGA-BH-A1FD-01A		TCGA-OL-A66O
400	TCGA-AQ-A54N-01A		TCGA-BH-A1FE-01A		TCGA-A2-A0YJ
401	TCGA-AQ-A54O-01A		TCGA-BH-A1FG-01A		TCGA-GM-A3XL
402	TCGA-AQ-A7U7-01A		TCGA-BH-A1FH-01A		TCGA-C8-A26X
403	TCGA-AR-A0TP-01A		TCGA-BH-A1FJ-01A		TCGA-AO-A03R
404	TCGA-AR-A0TQ-01A		TCGA-BH-A1FL-01A		TCGA-AR-A2LH
405	TCGA-AR-A0TR-01A		TCGA-BH-A1FM-01A		TCGA-A8-A09I
406	TCGA-AR-A0TS-01A		TCGA-BH-A1FN-01A		TCGA-A2-A0EV
407	TCGA-AR-A0TT-01A		TCGA-BH-A1FR-01A		TCGA-AN-A0XP
408	TCGA-AR-A0TU-01A		TCGA-BH-A1FU-01A		TCGA-A8-A09E
409	TCGA-AR-A0TV-01A		TCGA-BH-A201-01A		TCGA-A2-A04T
410	TCGA-AR-A0TW-01A		TCGA-BH-A202-01A		TCGA-E9-A1RD
411	TCGA-AR-A0TX-01A		TCGA-BH-A203-01A		TCGA-C8-A1HO
412	TCGA-AR-A0TY-01A		TCGA-BH-A204-01A		TCGA-B6-A3ZX
413	TCGA-AR-A0TZ-01A		TCGA-BH-A208-01A		TCGA-PL-A8LV
414	TCGA-AR-A0U0-01A		TCGA-BH-A209-01A		TCGA-C8-A131
415	TCGA-AR-A0U2-01A		TCGA-BH-A28O-01A		TCGA-AN-A03X
416	TCGA-AR-A0U3-01A		TCGA-BH-A28Q-01A		TCGA-A8-A09M
417	TCGA-AR-A0U4-01A		TCGA-BH-A2L8-01A		TCGA-E9-A247
418	TCGA-AR-A1AH-01A		TCGA-BH-A42T-01A		TCGA-BH-A0B9
419	TCGA-AR-A1AI-01A		TCGA-BH-A42U-01A		TCGA-AR-A0TY
420	TCGA-AR-A1AJ-01A		TCGA-BH-A42V-01A		TCGA-EW-A6SA
421	TCGA-AR-A1AK-01A		TCGA-BH-A5IZ-01A		TCGA-E2-A2P6
422	TCGA-AR-A1AL-01A		TCGA-BH-A5J0-01A		TCGA-E2-A1AZ
423	TCGA-AR-A1AM-01A		TCGA-BH-A6R8-01A		TCGA-AR-A2LJ
424	TCGA-AR-A1AN-01A		TCGA-BH-A6R9-01A		TCGA-D8-A1Y2
425	TCGA-AR-A1AO-01A		TCGA-BH-A8FY-01A		TCGA-A8-A09V
426	TCGA-AR-A1AP-01A		TCGA-BH-A8FZ-01A		TCGA-AO-A12F
427	TCGA-AR-A1AQ-01A		TCGA-BH-A8G0-01A		TCGA-D8-A1XS
428	TCGA-AR-A1AR-01A		TCGA-BH-AB28-01A		TCGA-C8-A3M7
429	TCGA-AR-A1AS-01A		TCGA-C8-A1HE-01A		TCGA-AC-A3QQ
430	TCGA-AR-A1AT-01A		TCGA-C8-A1HF-01A		TCGA-AC-A2FO
431	TCGA-AR-A1AU-01A		TCGA-C8-A1HG-01A		TCGA-E9-A1RF
432	TCGA-AR-A1AV-01A		TCGA-C8-A1HI-01A		TCGA-A8-A08R
433	TCGA-AR-A1AW-01A		TCGA-C8-A1HJ-01A		TCGA-D8-A27K
434	TCGA-AR-A1AX-01A		TCGA-C8-A1HK-01A		TCGA-AR-A1AM
435	TCGA-AR-A1AY-01A		TCGA-C8-A1HL-01A		TCGA-A8-A076
436	TCGA-AR-A24H-01A		TCGA-C8-A1HM-01A		TCGA-C8-A26V
437	TCGA-AR-A24K-01A		TCGA-C8-A1HN-01A		TCGA-AO-A03M
438	TCGA-AR-A24L-01A		TCGA-C8-A1HO-01A		TCGA-BH-A1EU
439	TCGA-AR-A24M-01A		TCGA-C8-A26V-01A		TCGA-AN-A0FF
440	TCGA-AR-A24N-01A		TCGA-C8-A26W-01A		TCGA-E9-A1R5
441	TCGA-AR-A24O-01A		TCGA-C8-A26X-01A		TCGA-AC-A7VB
442	TCGA-AR-A24P-01A		TCGA-C8-A26Y-01A		TCGA-C8-A12Q
443	TCGA-AR-A24Q-01A		TCGA-C8-A26Z-01A		TCGA-EW-A1PE
444	TCGA-AR-A24R-01A		TCGA-C8-A273-01A		TCGA-AR-A5QP
445	TCGA-AR-A24S-01A		TCGA-C8-A274-01A		TCGA-LL-A50Y
446	TCGA-AR-A24T-01A		TCGA-C8-A275-01A		TCGA-A2-A0CX
447	TCGA-AR-A24U-01A		TCGA-C8-A278-01A		TCGA-BH-A0BM
448	TCGA-AR-A24V-01A		TCGA-C8-A27A-01A		TCGA-AO-A0JL
449	TCGA-AR-A24W-01A		TCGA-C8-A27B-01A		TCGA-D8-A1XK
450	TCGA-AR-A24X-01A		TCGA-C8-A3M7-01A		TCGA-AR-A5QN
451	TCGA-AR-A24Z-01A		TCGA-C8-A3M8-01A		TCGA-AR-A254
452	TCGA-AR-A250-01A		TCGA-C8-A8HP-01A		TCGA-BH-A0HA
453	TCGA-AR-A251-01A		TCGA-C8-A8HQ-01A		TCGA-D8-A27I
454	TCGA-AR-A252-01A		TCGA-C8-A8HR-01A		TCGA-GM-A4E0
455	TCGA-AR-A254-01A		TCGA-C8-A9FZ-01A		TCGA-D8-A1XO
456	TCGA-AR-A255-01A		TCGA-D8-A1J8-01A		TCGA-EW-A1J6
457	TCGA-AR-A256-01A		TCGA-D8-A1J9-01A		TCGA-AR-A24U
458	TCGA-AR-A2LE-01A		TCGA-D8-A1JA-01A		TCGA-AR-A0U4
459	TCGA-AR-A2LH-01A		TCGA-D8-A1JB-01A		TCGA-E2-A158
460	TCGA-AR-A2LJ-01A		TCGA-D8-A1JC-01A		TCGA-B6-A1KI
461	TCGA-AR-A2LK-01A		TCGA-D8-A1JD-01A		TCGA-D8-A1JP
462	TCGA-AR-A2LL-01A		TCGA-D8-A1JE-01A		TCGA-LD-A7W6
463	TCGA-AR-A2LM-01A		TCGA-D8-A1JF-01A		TCGA-A7-A2KD
464	TCGA-AR-A2LN-01A		TCGA-D8-A1JG-01B		TCGA-AC-A2BK
465	TCGA-AR-A2LO-01A		TCGA-D8-A1JH-01A		TCGA-E9-A1R0
466	TCGA-AR-A2LQ-01A		TCGA-D8-A1JI-01A		TCGA-A8-A07G
467	TCGA-AR-A2LR-01A		TCGA-D8-A1JJ-01A		TCGA-D8-A1JH
468	TCGA-AR-A5QM-01A		TCGA-D8-A1JK-01A		TCGA-E9-A1ND
469	TCGA-AR-A5QN-01A		TCGA-D8-A1JL-01A		TCGA-BH-A0E9
470	TCGA-AR-A5QP-01A		TCGA-D8-A1JM-01A		TCGA-OL-A5DA
471	TCGA-AR-A5QQ-01A		TCGA-D8-A1JN-01A		TCGA-BH-A0B5
472	TCGA-B6-A0I1-01A		TCGA-D8-A1JP-01A		TCGA-A8-A06Z
473	TCGA-B6-A0I2-01A		TCGA-D8-A1JS-01A		TCGA-AR-A24M
474	TCGA-B6-A0I5-01A		TCGA-D8-A1JT-01A		TCGA-E9-A227
475	TCGA-B6-A0I6-01A		TCGA-D8-A1JU-01A		TCGA-AN-A0AT
476	TCGA-B6-A0I8-01A		TCGA-D8-A1X5-01A		TCGA-A8-A08H
477	TCGA-B6-A0I9-01A		TCGA-D8-A1X6-01A		TCGA-AO-A12H
478	TCGA-B6-A0IA-01A		TCGA-D8-A1X7-01A		TCGA-AN-A0FX
479	TCGA-B6-A0IB-01A		TCGA-D8-A1X8-01A		TCGA-AC-A2FM
480	TCGA-B6-A0IC-01A		TCGA-D8-A1X9-01A		TCGA-BH-A2L8
481	TCGA-B6-A0IE-01A		TCGA-D8-A1XA-01A		TCGA-BH-A0C1
482	TCGA-B6-A0IG-01A		TCGA-D8-A1XB-01A		TCGA-A7-A26E
483	TCGA-B6-A0IH-01A		TCGA-D8-A1XC-01A		TCGA-BH-A0DQ
484	TCGA-B6-A0IJ-01A		TCGA-D8-A1XD-01A		TCGA-AN-A0XW
485	TCGA-B6-A0IK-01A		TCGA-D8-A1XF-01A		TCGA-5L-AAT0
486	TCGA-B6-A0IM-01A		TCGA-D8-A1XG-01A		TCGA-BH-A18V
487	TCGA-B6-A0IN-01A		TCGA-D8-A1XJ-01A		TCGA-AC-A3YI
488	TCGA-B6-A0IO-01A		TCGA-D8-A1XK-01A		TCGA-A8-A06P
489	TCGA-B6-A0IP-01A		TCGA-D8-A1XL-01A		TCGA-A8-A0A4
490	TCGA-B6-A0IQ-01A		TCGA-D8-A1XM-01A		TCGA-B6-A0RU
491	TCGA-B6-A0RE-01A		TCGA-D8-A1XO-01A		TCGA-BH-AB28
492	TCGA-B6-A0RG-01A		TCGA-D8-A1XQ-01A		TCGA-E2-A10F
493	TCGA-B6-A0RH-01A		TCGA-D8-A1XR-01A		TCGA-AQ-A54O
494	TCGA-B6-A0RI-01A		TCGA-D8-A1XS-01A		TCGA-BH-A1FD
495	TCGA-B6-A0RL-01A		TCGA-D8-A1XT-01A		TCGA-BH-A18G
496	TCGA-B6-A0RM-01A		TCGA-D8-A1XU-01A		TCGA-E2-A1IH
497	TCGA-B6-A0RN-01A		TCGA-D8-A1XV-01A		TCGA-AN-A0XR
498	TCGA-B6-A0RO-01A		TCGA-D8-A1XW-01A		TCGA-BH-A0E6
499	TCGA-B6-A0RP-01A		TCGA-D8-A1XY-01A		TCGA-BH-A0HW
500	TCGA-B6-A0RQ-01A		TCGA-D8-A1XZ-01A		TCGA-C8-A273
501	TCGA-B6-A0RS-01A		TCGA-D8-A1Y0-01A		TCGA-B6-A1KC
502	TCGA-B6-A0RT-01A		TCGA-D8-A1Y1-01A		TCGA-A2-A1FZ
503	TCGA-B6-A0RU-01A		TCGA-D8-A1Y2-01A		TCGA-LL-A6FQ
504	TCGA-B6-A0RV-01A		TCGA-D8-A1Y3-01A		TCGA-E2-A14U
505	TCGA-B6-A0WS-01A		TCGA-D8-A27E-01A		TCGA-A8-A09X
506	TCGA-B6-A0WT-01A		TCGA-D8-A27F-01A		TCGA-D8-A142
507	TCGA-B6-A0WV-01A		TCGA-D8-A27G-01A		TCGA-JL-A3YW
508	TCGA-B6-A0WW-01A		TCGA-D8-A27H-01A		TCGA-BH-A208
509	TCGA-B6-A0WX-01A		TCGA-D8-A27I-01A		TCGA-D8-A1JN
510	TCGA-B6-A0WY-01A		TCGA-D8-A27K-01A		TCGA-B6-A0I8
511	TCGA-B6-A0WZ-01A		TCGA-D8-A27L-01A		TCGA-E9-A1N8
512	TCGA-B6-A0X0-01A		TCGA-D8-A27M-01A		TCGA-Z7-A8R6
513	TCGA-B6-A0X1-01A		TCGA-D8-A27N-01A		TCGA-C8-A275
514	TCGA-B6-A0X4-01A		TCGA-D8-A27P-01A		TCGA-EW-A1P0
515	TCGA-B6-A0X5-01A		TCGA-D8-A27R-01A		TCGA-C8-A12Y
516	TCGA-B6-A0X7-01A		TCGA-D8-A27T-01A		TCGA-A7-A0CG
517	TCGA-B6-A1KC-01B		TCGA-D8-A27V-01A		TCGA-A8-A09W
518	TCGA-B6-A1KF-01A		TCGA-D8-A27W-01A		TCGA-A2-A25F
519	TCGA-B6-A1KI-01A		TCGA-D8-A3Z5-01A		TCGA-A8-A07W
520	TCGA-B6-A1KN-01A		TCGA-D8-A3Z6-01A		TCGA-A8-A08G
521	TCGA-B6-A2IU-01A		TCGA-D8-A4Z1-01A		TCGA-A8-A07C
522	TCGA-B6-A3ZX-01A		TCGA-D8-A73U-01A		TCGA-AO-A1KT
523	TCGA-B6-A400-01A		TCGA-D8-A73W-01A		TCGA-C8-A27A
524	TCGA-B6-A401-01A		TCGA-D8-A73X-01A		TCGA-BH-A0DL
525	TCGA-B6-A402-01A		TCGA-E2-A105-01A		TCGA-A2-A0YC
526	TCGA-B6-A408-01A		TCGA-E2-A106-01A		TCGA-AO-A126
527	TCGA-B6-A409-01A		TCGA-E2-A107-01A		TCGA-A2-A4RX
528	TCGA-B6-A40B-01A		TCGA-E2-A108-01A		TCGA-D8-A1JL
529	TCGA-B6-A40C-01A		TCGA-E2-A109-01A		TCGA-BH-A0B8
530	TCGA-BH-A0AU-01A		TCGA-E2-A10B-01A		TCGA-D8-A27G
531	TCGA-BH-A0AV-01A		TCGA-E2-A10C-01A		TCGA-AC-A3YJ
532	TCGA-BH-A0AW-01A		TCGA-E2-A10E-01A		TCGA-A2-A0CV
533	TCGA-BH-A0AY-01A		TCGA-E2-A10F-01A		TCGA-BH-A18L
534	TCGA-BH-A0AZ-01A		TCGA-E2-A14N-01A		TCGA-BH-A0H5
535	TCGA-BH-A0B0-01A		TCGA-E2-A14U-01A		TCGA-E9-A249
536	TCGA-BH-A0B1-01A		TCGA-E2-A15I-01A		TCGA-A7-A0CH
537	TCGA-BH-A0B2-01A		TCGA-E2-A15J-01A		TCGA-D8-A1JE
538	TCGA-BH-A0B3-01A		TCGA-E2-A15K-01A		TCGA-E2-A1LS
539	TCGA-BH-A0B4-01A		TCGA-E2-A1AZ-01A		TCGA-A8-A086
540	TCGA-BH-A0B5-01A		TCGA-E2-A1B0-01A		TCGA-B6-A0WW
541	TCGA-BH-A0B6-01A		TCGA-E2-A1B1-01A		TCGA-AO-A0JA
542	TCGA-BH-A0B7-01A		TCGA-E2-A1B4-01A		TCGA-A8-A07U
543	TCGA-BH-A0B8-01A		TCGA-E2-A1B5-01A		TCGA-E2-A1L7
544	TCGA-BH-A0B9-01A		TCGA-E2-A1B6-01A		TCGA-E2-A14N
545	TCGA-BH-A0BA-01A		TCGA-E2-A1BC-01A		TCGA-A1-A0SJ
546	TCGA-BH-A0BC-01A		TCGA-E2-A1BD-01A		TCGA-B6-A0RS
547	TCGA-BH-A0BD-01A		TCGA-E2-A1IE-01A		TCGA-GM-A2DL
548	TCGA-BH-A0BF-01A		TCGA-E2-A1IF-01A		TCGA-AC-A3W6
549	TCGA-BH-A0BG-01A		TCGA-E2-A1IG-01A		TCGA-A7-A4SA
550	TCGA-BH-A0BJ-01A		TCGA-E2-A1IH-01A		TCGA-BH-A1FN
551	TCGA-BH-A0BL-01A		TCGA-E2-A1II-01A		TCGA-BH-A1EN
552	TCGA-BH-A0BM-01A		TCGA-E2-A1IJ-01A		TCGA-AR-A1AK
553	TCGA-BH-A0BO-01A		TCGA-E2-A1IK-01A		TCGA-E2-A1IU
554	TCGA-BH-A0BP-01A		TCGA-E2-A1IL-01A		TCGA-E2-A1LH
555	TCGA-BH-A0BQ-01A		TCGA-E2-A1IN-01A		TCGA-AR-A0U2
556	TCGA-BH-A0BR-01A		TCGA-E2-A1IO-01A		TCGA-OL-A66I
557	TCGA-BH-A0BT-01A		TCGA-E2-A1IU-01A		TCGA-BH-A0HO
558	TCGA-BH-A0BV-01A		TCGA-E2-A1L6-01A		TCGA-E9-A248
559	TCGA-BH-A0BW-01A		TCGA-E2-A1L7-01A		TCGA-AR-A0TR
560	TCGA-BH-A0BZ-01A		TCGA-E2-A1L8-01A		TCGA-E2-A1LK
561	TCGA-BH-A0C0-01A		TCGA-E2-A1L9-01A		TCGA-A7-A56D
562	TCGA-BH-A0C1-01B		TCGA-E2-A1LA-01A		TCGA-D8-A1JI
563	TCGA-BH-A0C3-01A		TCGA-E2-A1LB-01A		TCGA-EW-A1J2
564	TCGA-BH-A0C7-01B		TCGA-E2-A1LE-01A		TCGA-AC-A6IX
565	TCGA-BH-A0DD-01A		TCGA-E2-A1LG-01A		TCGA-LL-A8F5
566	TCGA-BH-A0DE-01A		TCGA-E2-A1LH-01A		TCGA-B6-A0X4
567	TCGA-BH-A0DG-01A		TCGA-E2-A1LI-01A		TCGA-AN-A0XV
568	TCGA-BH-A0DH-01A		TCGA-E2-A1LK-01A		TCGA-OL-A66N
569	TCGA-BH-A0DI-01A		TCGA-E2-A1LL-01A		TCGA-AQ-A7U7
570	TCGA-BH-A0DK-01A		TCGA-E2-A1LS-01A		TCGA-C8-A12W
571	TCGA-BH-A0DL-01A		TCGA-E2-A2P5-01A		TCGA-AC-A3BB
572	TCGA-BH-A0DO-01B		TCGA-E2-A2P6-01A		TCGA-A8-A092
573	TCGA-BH-A0DP-01A		TCGA-E2-A3DX-01A		TCGA-E9-A1RH
574	TCGA-BH-A0DQ-01A		TCGA-E2-A56Z-01A		TCGA-BH-A0DK
575	TCGA-BH-A0DS-01A		TCGA-E2-A570-01A		TCGA-A2-A3XT
576	TCGA-BH-A0DT-01A		TCGA-E2-A572-01A		TCGA-AR-A1AP
577	TCGA-BH-A0DV-01A		TCGA-E2-A573-01A		TCGA-E2-A14T
578	TCGA-BH-A0DX-01A		TCGA-E2-A574-01A		TCGA-A2-A0SV
579	TCGA-BH-A0DZ-01A		TCGA-E2-A576-01A		TCGA-AR-A2LR
580	TCGA-BH-A0E0-01A		TCGA-E2-A9RU-01A		TCGA-AN-A0FS
581	TCGA-BH-A0E1-01A		TCGA-E9-A1N3-01A		TCGA-A2-A1FV
582	TCGA-BH-A0E2-01A		TCGA-E9-A1N4-01A		TCGA-LL-A442
583	TCGA-BH-A0E6-01A		TCGA-E9-A1N5-01A		TCGA-C8-A1HI
584	TCGA-BH-A0E7-01A		TCGA-E9-A1N6-01A		TCGA-EW-A2FS
585	TCGA-BH-A0E9-01B		TCGA-E9-A1N8-01A		TCGA-B6-A0IM
586	TCGA-BH-A0EA-01A		TCGA-E9-A1N9-01A		TCGA-E9-A1N3
587	TCGA-BH-A0EB-01A		TCGA-E9-A1NA-01A		TCGA-BH-A1FH
588	TCGA-BH-A0EE-01A		TCGA-E9-A1NC-01A		TCGA-EW-A6SB
589	TCGA-BH-A0EI-01A		TCGA-E9-A1ND-01A		TCGA-AN-A0FN
590	TCGA-BH-A0GY-01A		TCGA-E9-A1NE-01A		TCGA-BH-A42U
591	TCGA-BH-A0GZ-01A		TCGA-E9-A1NF-01A		TCGA-BH-A0H9
592	TCGA-BH-A0H0-01A		TCGA-E9-A1NG-01A		TCGA-B6-A0IN
593	TCGA-BH-A0H3-01A		TCGA-E9-A1NH-01A		TCGA-A2-A3XZ
594	TCGA-BH-A0H5-01A		TCGA-E9-A1NI-01A		TCGA-EW-A3E8
595	TCGA-BH-A0H6-01A		TCGA-E9-A1QZ-01A		TCGA-BH-A0C3
596	TCGA-BH-A0H7-01A		TCGA-E9-A1R0-01A		TCGA-A2-A1G0
597	TCGA-BH-A0H9-01A		TCGA-E9-A1R2-01A		TCGA-D8-A1JD
598	TCGA-BH-A0HA-01A		TCGA-E9-A1R3-01A		TCGA-E9-A2JT
599	TCGA-BH-A0HB-01A		TCGA-E9-A1R4-01A		TCGA-A8-A08C
600	TCGA-BH-A0HF-01A		TCGA-E9-A1R5-01A		TCGA-D8-A140
601	TCGA-BH-A0HI-01A		TCGA-E9-A1R6-01A		TCGA-BH-A0BL
602	TCGA-BH-A0HK-01A		TCGA-E9-A1R7-01A		TCGA-AR-A24Q
603	TCGA-BH-A0HL-01A		TCGA-E9-A1RA-01A		TCGA-BH-A0W7
604	TCGA-BH-A0HN-01A		TCGA-E9-A1RB-01A		TCGA-AN-A0AM
605	TCGA-BH-A0HO-01A		TCGA-E9-A1RC-01A		TCGA-A8-A0AD
606	TCGA-BH-A0HP-01A		TCGA-E9-A1RD-01A		TCGA-A7-A3RF
607	TCGA-BH-A0HQ-01A		TCGA-E9-A1RE-01A		TCGA-AR-A24V
608	TCGA-BH-A0HU-01A		TCGA-E9-A1RF-01A		TCGA-E9-A244
609	TCGA-BH-A0HW-01A		TCGA-E9-A1RG-01A		TCGA-A2-A04X
610	TCGA-BH-A0HX-01A		TCGA-E9-A1RH-01A		TCGA-AR-A1AN
611	TCGA-BH-A0HY-01A		TCGA-E9-A1RI-01A		TCGA-A8-A090
612	TCGA-BH-A0RX-01A		TCGA-E9-A226-01A		TCGA-E9-A5FL
613	TCGA-BH-A0W3-01A		TCGA-E9-A227-01A		TCGA-A2-A04U
614	TCGA-BH-A0W4-01A		TCGA-E9-A228-01A		TCGA-PE-A5DE
615	TCGA-BH-A0W5-01A		TCGA-E9-A229-01A		TCGA-AC-A6IV
616	TCGA-BH-A0W7-01A		TCGA-E9-A22A-01A		TCGA-BH-A18Q
617	TCGA-BH-A0WA-01A		TCGA-E9-A22B-01A		TCGA-LL-A441
618	TCGA-BH-A18F-01A		TCGA-E9-A22D-01A		TCGA-AO-A03O
619	TCGA-BH-A18G-01A		TCGA-E9-A22E-01A		TCGA-EW-A1PB
620	TCGA-BH-A18H-01A		TCGA-E9-A22G-01A		TCGA-GM-A2D9
621	TCGA-BH-A18I-01A		TCGA-E9-A22H-01A		TCGA-A2-A0YF
622	TCGA-BH-A18J-01A		TCGA-E9-A243-01A		TCGA-E2-A14R
623	TCGA-BH-A18K-01A		TCGA-E9-A244-01A		TCGA-EW-A1PH
624	TCGA-BH-A18L-01A		TCGA-E9-A245-01A		TCGA-LL-A73Z
625	TCGA-BH-A18M-01A		TCGA-E9-A247-01A		TCGA-S3-A6ZH
626	TCGA-BH-A18N-01A		TCGA-E9-A248-01A		TCGA-AQ-A54N
627	TCGA-BH-A18P-01A		TCGA-E9-A249-01A		TCGA-PL-A8LY
628	TCGA-BH-A18Q-01A		TCGA-E9-A24A-01A		TCGA-OL-A5RY
629	TCGA-BH-A18R-01A		TCGA-E9-A295-01A		TCGA-PE-A5DD
630	TCGA-BH-A18S-01A		TCGA-E9-A2JS-01A		TCGA-GM-A2DD
631	TCGA-BH-A18T-01A		TCGA-E9-A2JT-01A		TCGA-EW-A1PG
632	TCGA-BH-A18U-01A		TCGA-E9-A3HO-01A		TCGA-A2-A0EW
633	TCGA-BH-A18V-01A		TCGA-E9-A3Q9-01A		TCGA-BH-A0DH
634	TCGA-BH-A1EN-01A		TCGA-E9-A3QA-01A		TCGA-EW-A2FR
635	TCGA-BH-A1EO-01A		TCGA-E9-A3X8-01A		TCGA-AO-A0JG
636	TCGA-BH-A1ES-01A		TCGA-E9-A54X-01A		TCGA-A7-A0CD
637	TCGA-BH-A1ET-01A		TCGA-E9-A54Y-01A		TCGA-AC-A2QJ
638	TCGA-BH-A1EU-01A		TCGA-E9-A5FK-01A		TCGA-E2-A1L8
639	TCGA-BH-A1EV-01A		TCGA-E9-A5FL-01A		TCGA-A8-A08O
640	TCGA-BH-A1EW-01A		TCGA-E9-A5UO-01A		TCGA-W8-A86G
641	TCGA-BH-A1EX-01A		TCGA-E9-A5UP-01A		TCGA-LD-A7W5
642	TCGA-BH-A1EY-01A		TCGA-E9-A6HE-01A		TCGA-AC-A8OS
643	TCGA-BH-A1F0-01A		TCGA-EW-A1IW-01A		TCGA-E9-A22E
644	TCGA-BH-A1F2-01A		TCGA-EW-A1IX-01A		TCGA-D8-A1Y3
645	TCGA-BH-A1F5-01A		TCGA-EW-A1IY-01A		TCGA-E2-A15M
646	TCGA-BH-A1F6-01A		TCGA-EW-A1IZ-01A		TCGA-A8-A09N
647	TCGA-BH-A1F8-01A		TCGA-EW-A1J1-01A		TCGA-C8-A12U
648	TCGA-BH-A1FB-01A		TCGA-EW-A1J2-01A		TCGA-B6-A0X0
649	TCGA-BH-A1FC-01A		TCGA-EW-A1J3-01A		TCGA-BH-A0BP
650	TCGA-BH-A1FD-01A		TCGA-EW-A1J5-01A		TCGA-D8-A27L
651	TCGA-BH-A1FE-01A		TCGA-EW-A1J6-01A		TCGA-E2-A153
652	TCGA-BH-A1FG-01A		TCGA-EW-A1OV-01A		TCGA-BH-A1F0
653	TCGA-BH-A1FH-01A		TCGA-EW-A1OW-01A		TCGA-B6-A0IG
654	TCGA-BH-A1FJ-01A		TCGA-EW-A1OX-01A		TCGA-AO-A03T
655	TCGA-BH-A1FL-01A		TCGA-EW-A1OY-01A		TCGA-A2-A0SW
656	TCGA-BH-A1FM-01A		TCGA-EW-A1OZ-01A		TCGA-EW-A1P8
657	TCGA-BH-A1FN-01A		TCGA-EW-A1P0-01A		TCGA-LD-A9QF
658	TCGA-BH-A1FR-01A		TCGA-EW-A1P1-01A		TCGA-D8-A1X5
659	TCGA-BH-A1FU-01A		TCGA-EW-A1P3-01A		TCGA-AO-A03N
660	TCGA-BH-A201-01A		TCGA-EW-A1P4-01A		TCGA-A2-A0EY
661	TCGA-BH-A202-01A		TCGA-EW-A1P5-01A		TCGA-E9-A1NI
662	TCGA-BH-A203-01A		TCGA-EW-A1P6-01A		TCGA-A1-A0SM
663	TCGA-BH-A204-01A		TCGA-EW-A1P7-01A		TCGA-AR-A24T
664	TCGA-BH-A208-01A		TCGA-EW-A1P8-01A		TCGA-D8-A141
665	TCGA-BH-A209-01A		TCGA-EW-A1PA-01A		TCGA-LL-A73Y
666	TCGA-BH-A28O-01A		TCGA-EW-A1PB-01A		TCGA-A8-A08F
667	TCGA-BH-A28Q-01A		TCGA-EW-A1PC-01B		TCGA-D8-A27M
668	TCGA-BH-A2L8-01A		TCGA-EW-A1PD-01A		TCGA-E9-A1R6
669	TCGA-BH-A42T-01A		TCGA-EW-A1PE-01A		TCGA-E2-A15R
670	TCGA-BH-A42U-01A		TCGA-EW-A1PF-01A		TCGA-HN-A2NL
671	TCGA-BH-A42V-01A		TCGA-EW-A1PG-01A		TCGA-B6-A0RN
672	TCGA-BH-A5IZ-01A		TCGA-EW-A1PH-01A		TCGA-AC-A5XU
673	TCGA-BH-A5J0-01A		TCGA-EW-A2FR-01A		TCGA-B6-A401
674	TCGA-BH-A6R8-01A		TCGA-EW-A2FS-01A		TCGA-AC-A2FK
675	TCGA-BH-A6R9-01A		TCGA-EW-A2FV-01A		TCGA-E2-A1B0
676	TCGA-BH-A8FY-01A		TCGA-EW-A2FW-01A		TCGA-A8-A07R
677	TCGA-BH-A8FZ-01A		TCGA-EW-A3E8-01B		TCGA-E9-A1NH
678	TCGA-BH-A8G0-01A		TCGA-EW-A3U0-01A		TCGA-GM-A3XN
679	TCGA-BH-AB28-01A		TCGA-EW-A423-01A		TCGA-AO-A0J4
680	TCGA-C8-A12K-01A		TCGA-EW-A424-01A		TCGA-A8-A09Z
681	TCGA-C8-A12L-01A		TCGA-EW-A6S9-01A		TCGA-B6-A0I9
682	TCGA-C8-A12M-01A		TCGA-EW-A6SA-01A		TCGA-BH-A0HL
683	TCGA-C8-A12N-01A		TCGA-EW-A6SB-01A		TCGA-BH-A0C7
684	TCGA-C8-A12O-01A		TCGA-EW-A6SC-01A		TCGA-A2-A4RW
685	TCGA-C8-A12P-01A		TCGA-EW-A6SD-01A		TCGA-BH-A0DV
686	TCGA-C8-A12Q-01A		TCGA-GI-A2C8-01A		TCGA-BH-A0EE
687	TCGA-C8-A12T-01A		TCGA-GI-A2C9-01A		TCGA-AR-A1AO
688	TCGA-C8-A12U-01A		TCGA-GM-A2D9-01A		TCGA-E9-A1NG
689	TCGA-C8-A12V-01A		TCGA-GM-A2DA-01A		TCGA-AC-A3W7
690	TCGA-C8-A12W-01A		TCGA-GM-A2DB-01A		TCGA-B6-A0RM
691	TCGA-C8-A12X-01A		TCGA-GM-A2DC-01A		TCGA-A2-A3XW
692	TCGA-C8-A12Y-01A		TCGA-GM-A2DD-01A		TCGA-AO-A12G
693	TCGA-C8-A12Z-01A		TCGA-GM-A2DF-01A		TCGA-WT-AB44
694	TCGA-C8-A130-01A		TCGA-GM-A2DH-01A		TCGA-AR-A250
695	TCGA-C8-A131-01A		TCGA-GM-A2DI-01A		TCGA-B6-A0IB
696	TCGA-C8-A132-01A		TCGA-GM-A2DK-01A		TCGA-LD-A74U
697	TCGA-C8-A133-01A		TCGA-GM-A2DL-01A		TCGA-A8-A0A2
698	TCGA-C8-A134-01A		TCGA-GM-A2DM-01A		TCGA-AN-A0AR
699	TCGA-C8-A135-01A		TCGA-GM-A2DN-01A		TCGA-BH-A0W4
700	TCGA-C8-A137-01A		TCGA-GM-A2DO-01A		TCGA-A8-A07O
701	TCGA-C8-A138-01A		TCGA-GM-A3NW-01A		TCGA-A2-A0T4
702	TCGA-C8-A1HE-01A		TCGA-GM-A3NY-01A		TCGA-E2-A10B
703	TCGA-C8-A1HF-01A		TCGA-GM-A3XG-01A		TCGA-A8-A07J
704	TCGA-C8-A1HG-01A		TCGA-GM-A3XL-01A		TCGA-HN-A2OB
705	TCGA-C8-A1HI-01A		TCGA-GM-A3XN-01A		TCGA-S3-AA0Z
706	TCGA-C8-A1HJ-01A		TCGA-GM-A4E0-01A		TCGA-EW-A1IY
707	TCGA-C8-A1HK-01A		TCGA-GM-A5PV-01A		TCGA-AO-A12B
708	TCGA-C8-A1HL-01A		TCGA-GM-A5PX-01A		TCGA-AO-A12C
709	TCGA-C8-A1HM-01A		TCGA-HN-A2NL-01A		TCGA-B6-A0RH
710	TCGA-C8-A1HN-01A		TCGA-HN-A2OB-01A		TCGA-D8-A27W
711	TCGA-C8-A1HO-01A		TCGA-JL-A3YW-01A		TCGA-A8-A097
712	TCGA-C8-A26V-01A		TCGA-JL-A3YX-01A		TCGA-E2-A15J
713	TCGA-C8-A26W-01A		TCGA-LD-A66U-01A		TCGA-A2-A4S3
714	TCGA-C8-A26X-01A		TCGA-LD-A74U-01A		TCGA-A2-A0T2
715	TCGA-C8-A26Y-01A		TCGA-LD-A7W5-01A		TCGA-AC-A6NO
716	TCGA-C8-A26Z-01A		TCGA-LD-A7W6-01A		TCGA-A8-A07Z
717	TCGA-C8-A273-01A		TCGA-LD-A9QF-01A		TCGA-C8-A12X
718	TCGA-C8-A274-01A		TCGA-LL-A440-01A		TCGA-E2-A15O
719	TCGA-C8-A275-01A		TCGA-LL-A441-01A		TCGA-E2-A1II
720	TCGA-C8-A278-01A		TCGA-LL-A442-01A		TCGA-S3-AA17
721	TCGA-C8-A27A-01A		TCGA-LL-A50Y-01A		TCGA-D8-A1XB
722	TCGA-C8-A27B-01A		TCGA-LL-A5YL-01A		TCGA-BH-A1FJ
723	TCGA-C8-A3M7-01A		TCGA-LL-A5YM-01A		TCGA-E9-A295
724	TCGA-C8-A3M8-01A		TCGA-LL-A5YN-01A		TCGA-A2-A0T1
725	TCGA-C8-A8HP-01A		TCGA-LL-A5YO-01A		TCGA-C8-A12O
726	TCGA-C8-A8HQ-01A		TCGA-LL-A5YP-01A		TCGA-BH-A0HQ
727	TCGA-C8-A8HR-01A		TCGA-LL-A6FP-01A		TCGA-AC-A23H
728	TCGA-D8-A13Y-01A		TCGA-LL-A6FQ-01A		TCGA-A2-A3XS
729	TCGA-D8-A13Z-01A		TCGA-LL-A6FR-01A		TCGA-D8-A1XF
730	TCGA-D8-A140-01A		TCGA-LL-A73Y-01A		TCGA-BH-A0HI
731	TCGA-D8-A141-01A		TCGA-LL-A73Z-01A		TCGA-BH-A6R9
732	TCGA-D8-A142-01A		TCGA-LL-A740-01A		TCGA-AR-A5QM
733	TCGA-D8-A143-01A		TCGA-LL-A7SZ-01A		TCGA-D8-A27F
734	TCGA-D8-A145-01A		TCGA-LL-A7T0-01A		TCGA-AC-A2FB
735	TCGA-D8-A146-01A		TCGA-LL-A8F5-01A		TCGA-AO-A1KR
736	TCGA-D8-A147-01A		TCGA-LL-A9Q3-01A		TCGA-B6-A0IA
737	TCGA-D8-A1J8-01A		TCGA-LQ-A4E4-01A		TCGA-C8-A12M
738	TCGA-D8-A1J9-01A		TCGA-MS-A51U-01A		TCGA-BH-A0DO
739	TCGA-D8-A1JA-01A		TCGA-OK-A5Q2-01A		TCGA-S3-AA15
740	TCGA-D8-A1JB-01A		TCGA-OL-A5D6-01A		TCGA-A2-A3KD
741	TCGA-D8-A1JC-01A		TCGA-OL-A5D7-01A		TCGA-E2-A1B6
742	TCGA-D8-A1JD-01A		TCGA-OL-A5D8-01A		TCGA-BH-A0C0
743	TCGA-D8-A1JE-01A		TCGA-OL-A5DA-01A		TCGA-C8-A8HR
744	TCGA-D8-A1JF-01A		TCGA-OL-A5RU-01A		TCGA-A2-A0D2
745	TCGA-D8-A1JG-01B		TCGA-OL-A5RV-01A		TCGA-E9-A22D
746	TCGA-D8-A1JH-01A		TCGA-OL-A5RW-01A		TCGA-BH-A0BA
747	TCGA-D8-A1JI-01A		TCGA-OL-A5RX-01A		TCGA-AN-A046
748	TCGA-D8-A1JJ-01A		TCGA-OL-A5RY-01A		TCGA-E9-A1RE
749	TCGA-D8-A1JK-01A		TCGA-OL-A5RZ-01A		TCGA-OL-A6VO
750	TCGA-D8-A1JL-01A		TCGA-OL-A5S0-01A		TCGA-BH-A0DD
751	TCGA-D8-A1JM-01A		TCGA-OL-A66H-01A		TCGA-A2-A0T7
752	TCGA-D8-A1JN-01A		TCGA-OL-A66I-01A		TCGA-E2-A15F
753	TCGA-D8-A1JP-01A		TCGA-OL-A66J-01A		TCGA-AC-A2QH
754	TCGA-D8-A1JS-01A		TCGA-OL-A66K-01A		TCGA-BH-A0B3
755	TCGA-D8-A1JT-01A		TCGA-OL-A66L-01A		TCGA-BH-A0DT
756	TCGA-D8-A1JU-01A		TCGA-OL-A66N-01A		TCGA-A2-A04Q
757	TCGA-D8-A1X5-01A		TCGA-OL-A66O-01A		TCGA-AN-A0FW
758	TCGA-D8-A1X6-01A		TCGA-OL-A66P-01A		TCGA-D8-A3Z5
759	TCGA-D8-A1X7-01A		TCGA-OL-A6VO-01A		TCGA-AR-A0TQ
760	TCGA-D8-A1X8-01A		TCGA-OL-A6VQ-01A		TCGA-D8-A27N
761	TCGA-D8-A1X9-01A		TCGA-OL-A6VR-01A		TCGA-AR-A1AS
762	TCGA-D8-A1XA-01A		TCGA-OL-A97C-01A		TCGA-BH-A0EI
763	TCGA-D8-A1XB-01A		TCGA-PE-A5DC-01A		TCGA-C8-A9FZ
764	TCGA-D8-A1XC-01A		TCGA-PE-A5DD-01A		TCGA-BH-A0EB
765	TCGA-D8-A1XD-01A		TCGA-PE-A5DE-01A		TCGA-E2-A1LL
766	TCGA-D8-A1XF-01A		TCGA-PL-A8LV-01A		TCGA-EW-A1P6
767	TCGA-D8-A1XG-01A		TCGA-PL-A8LX-01A		TCGA-E2-A108
768	TCGA-D8-A1XJ-01A		TCGA-PL-A8LY-01A		TCGA-AN-A0AK
769	TCGA-D8-A1XK-01A		TCGA-PL-A8LZ-01A		TCGA-GM-A2DH
770	TCGA-D8-A1XL-01A		TCGA-S3-A6ZF-01A		TCGA-B6-A0RV
771	TCGA-D8-A1XM-01A		TCGA-S3-A6ZG-01A		TCGA-D8-A3Z6
772	TCGA-D8-A1XO-01A		TCGA-S3-A6ZH-01A		TCGA-BH-A1FU
773	TCGA-D8-A1XQ-01A		TCGA-S3-AA0Z-01A		TCGA-A8-A0A6
774	TCGA-D8-A1XR-01A		TCGA-S3-AA10-01A		TCGA-AR-A24P
775	TCGA-D8-A1XS-01A		TCGA-S3-AA11-01A		TCGA-B6-A0RE
776	TCGA-D8-A1XT-01A		TCGA-S3-AA12-01A		TCGA-AN-A0XO
777	TCGA-D8-A1XU-01A		TCGA-S3-AA14-01A		TCGA-B6-A0IO
778	TCGA-D8-A1XV-01A		TCGA-S3-AA15-01A		TCGA-E9-A3QA
779	TCGA-D8-A1XW-01A		TCGA-S3-AA17-01A		TCGA-OL-A66P
780	TCGA-D8-A1XY-01A		TCGA-UL-AAZ6-01A		TCGA-GM-A3XG
781	TCGA-D8-A1XZ-01A		TCGA-UU-A93S-01A		TCGA-E2-A1L9
782	TCGA-D8-A1Y0-01A		TCGA-V7-A7HQ-01A		TCGA-EW-A1P3
783	TCGA-D8-A1Y1-01A		TCGA-W8-A86G-01A		TCGA-AO-A0J2
784	TCGA-D8-A1Y2-01A		TCGA-WT-AB41-01A		TCGA-BH-A0BO
785	TCGA-D8-A1Y3-01A		TCGA-WT-AB44-01A		TCGA-AQ-A1H3
786	TCGA-D8-A27E-01A		TCGA-XX-A899-01A		TCGA-A8-A09D
787	TCGA-D8-A27F-01A		TCGA-XX-A89A-01A		TCGA-A1-A0SD
788	TCGA-D8-A27G-01A		TCGA-Z7-A8R5-01A		TCGA-E9-A5FK
789	TCGA-D8-A27H-01A		TCGA-Z7-A8R6-01A		TCGA-BH-A28Q
790	TCGA-D8-A27I-01A				TCGA-E9-A1N4
791	TCGA-D8-A27K-01A				TCGA-GM-A3NY
792	TCGA-D8-A27L-01A				TCGA-OL-A5RW
793	TCGA-D8-A27M-01A				TCGA-A1-A0SE
794	TCGA-D8-A27N-01A				TCGA-A2-A0YD
795	TCGA-D8-A27P-01A				TCGA-BH-A42T
796	TCGA-D8-A27R-01A				TCGA-AC-A7VC
797	TCGA-D8-A27T-01A				TCGA-AR-A1AY
798	TCGA-D8-A27V-01A				TCGA-A8-A07L
799	TCGA-D8-A27W-01A				TCGA-AR-A1AH
800	TCGA-D8-A3Z5-01A				TCGA-A2-A0CL
801	TCGA-D8-A3Z6-01A				TCGA-EW-A1PC
802	TCGA-D8-A4Z1-01A				TCGA-AN-A0XU
803	TCGA-D8-A73U-01A				TCGA-GM-A2DC
804	TCGA-D8-A73W-01A				TCGA-BH-A0DS
805	TCGA-D8-A73X-01A				TCGA-AR-A255
806	TCGA-E2-A105-01A				TCGA-A2-A4S1
807	TCGA-E2-A106-01A				TCGA-A7-A13F
808	TCGA-E2-A107-01A				TCGA-OL-A5RV
809	TCGA-E2-A108-01A				TCGA-A2-A0CS
810	TCGA-E2-A109-01A				TCGA-E2-A9RU
811	TCGA-E2-A10A-01A				TCGA-E2-A14X
812	TCGA-E2-A10B-01A				TCGA-D8-A73U
813	TCGA-E2-A10C-01A				TCGA-BH-A1F8
814	TCGA-E2-A10E-01A				TCGA-E9-A3X8
815	TCGA-E2-A10F-01A				TCGA-AC-A4ZE
816	TCGA-E2-A14N-01A				TCGA-BH-A1FM
817	TCGA-E2-A14O-01A				TCGA-AR-A1AT
818	TCGA-E2-A14P-01A				TCGA-C8-A12V
819	TCGA-E2-A14Q-01A				TCGA-A2-A1FW
820	TCGA-E2-A14R-01A				TCGA-E9-A226
821	TCGA-E2-A14T-01A				TCGA-A8-A0A7
822	TCGA-E2-A14U-01A				TCGA-EW-A1OW
823	TCGA-E2-A14V-01A				TCGA-AO-A0JF
824	TCGA-E2-A14W-01A				TCGA-E2-A14S
825	TCGA-E2-A14X-01A				TCGA-C8-A8HP
826	TCGA-E2-A14Y-01A				TCGA-AC-A62V
827	TCGA-E2-A14Z-01A				TCGA-BH-A0HP
828	TCGA-E2-A150-01A				TCGA-AR-A24Z
829	TCGA-E2-A152-01A				TCGA-AR-A2LL
830	TCGA-E2-A153-01A				TCGA-GM-A2DI
831	TCGA-E2-A154-01A				TCGA-BH-A0BG
832	TCGA-E2-A155-01A				TCGA-A1-A0SQ
833	TCGA-E2-A156-01A				TCGA-B6-A0WZ
834	TCGA-E2-A158-01A				TCGA-AO-A12E
835	TCGA-E2-A159-01A				TCGA-E9-A54Y
836	TCGA-E2-A15A-01A				TCGA-GI-A2C9
837	TCGA-E2-A15C-01A				TCGA-D8-A27E
838	TCGA-E2-A15D-01A				TCGA-EW-A1PD
839	TCGA-E2-A15E-01A				TCGA-Z7-A8R5
840	TCGA-E2-A15F-01A				TCGA-JL-A3YX
841	TCGA-E2-A15G-01A				TCGA-D8-A1Y0
842	TCGA-E2-A15H-01A				TCGA-BH-A1FR
843	TCGA-E2-A15I-01A				TCGA-BH-A0BJ
844	TCGA-E2-A15J-01A				TCGA-AO-A0JB
845	TCGA-E2-A15K-01A				TCGA-BH-A5IZ
846	TCGA-E2-A15L-01A				TCGA-BH-A1ET
847	TCGA-E2-A15M-01A				TCGA-A2-A0CQ
848	TCGA-E2-A15O-01A				TCGA-LL-A740
849	TCGA-E2-A15P-01A				TCGA-BH-A0HK
850	TCGA-E2-A15R-01A				TCGA-LL-A6FP
851	TCGA-E2-A15S-01A				TCGA-AR-A5QQ
852	TCGA-E2-A15T-01A				TCGA-A2-A3XY
853	TCGA-E2-A1AZ-01A				TCGA-A7-A6VV
854	TCGA-E2-A1B0-01A				TCGA-AR-A0TW
855	TCGA-E2-A1B1-01A				TCGA-A2-A0T3
856	TCGA-E2-A1B4-01A				TCGA-AR-A1AR
857	TCGA-E2-A1B5-01A				TCGA-GM-A2DA
858	TCGA-E2-A1B6-01A				TCGA-BH-A0DP
859	TCGA-E2-A1BC-01A				TCGA-A8-A07F
860	TCGA-E2-A1BD-01A				TCGA-B6-A0WT
861	TCGA-E2-A1IE-01A				TCGA-BH-A8G0
862	TCGA-E2-A1IF-01A				TCGA-E9-A3Q9
863	TCGA-E2-A1IG-01A				TCGA-A1-A0SI
864	TCGA-E2-A1IH-01A				TCGA-BH-A201
865	TCGA-E2-A1II-01A				TCGA-D8-A1XU
866	TCGA-E2-A1IJ-01A				TCGA-D8-A1X8
867	TCGA-E2-A1IK-01A				TCGA-BH-A0W5
868	TCGA-E2-A1IL-01A				TCGA-BH-A18U
869	TCGA-E2-A1IN-01A				TCGA-OL-A5D6
870	TCGA-E2-A1IO-01A				TCGA-BH-A18S
871	TCGA-E2-A1IU-01A				TCGA-A8-A0A1
872	TCGA-E2-A1L6-01A				TCGA-D8-A1J8
873	TCGA-E2-A1L7-01A				TCGA-BH-A1EX
874	TCGA-E2-A1L8-01A				TCGA-BH-A18H
875	TCGA-E2-A1L9-01A				TCGA-A2-A0EM
876	TCGA-E2-A1LA-01A				TCGA-E9-A1N9
877	TCGA-E2-A1LB-01A				TCGA-GM-A2DM
878	TCGA-E2-A1LE-01A				TCGA-EW-A1IX
879	TCGA-E2-A1LG-01A				TCGA-A8-A0A9
880	TCGA-E2-A1LH-01A				TCGA-AR-A1AV
881	TCGA-E2-A1LI-01A				TCGA-BH-A0H0
882	TCGA-E2-A1LK-01A				TCGA-A8-A09R
883	TCGA-E2-A1LL-01A				TCGA-B6-A0IP
884	TCGA-E2-A1LS-01A				TCGA-E2-A1LB
885	TCGA-E2-A2P5-01A				TCGA-GM-A2DB
886	TCGA-E2-A2P6-01A				TCGA-D8-A1XA
887	TCGA-E2-A3DX-01A				TCGA-AR-A24H
888	TCGA-E2-A56Z-01A				TCGA-AQ-A04L
889	TCGA-E2-A570-01A				TCGA-UL-AAZ6
890	TCGA-E2-A572-01A				TCGA-BH-A1FB
891	TCGA-E2-A573-01A				TCGA-BH-A1EV
892	TCGA-E2-A574-01A				TCGA-AQ-A0Y5
893	TCGA-E2-A576-01A				TCGA-BH-A203
894	TCGA-E2-A9RU-01A				TCGA-C8-A12T
895	TCGA-E9-A1N3-01A				TCGA-E9-A1RC
896	TCGA-E9-A1N4-01A				TCGA-E9-A1RG
897	TCGA-E9-A1N5-01A				TCGA-BH-A0DI
898	TCGA-E9-A1N6-01A				TCGA-E2-A1BC
899	TCGA-E9-A1N8-01A				TCGA-GI-A2C8
900	TCGA-E9-A1N9-01A				TCGA-S3-AA14
901	TCGA-E9-A1NA-01A				TCGA-A8-A06U
902	TCGA-E9-A1NC-01A				TCGA-AN-A0XS
903	TCGA-E9-A1ND-01A				TCGA-AN-A0XN
904	TCGA-E9-A1NE-01A				TCGA-AR-A24O
905	TCGA-E9-A1NF-01A				TCGA-AN-A0FV
906	TCGA-E9-A1NG-01A				TCGA-C8-A133
907	TCGA-E9-A1NH-01A				TCGA-S3-AA12
908	TCGA-E9-A1NI-01A				TCGA-BH-A0BC
909	TCGA-E9-A1QZ-01A				TCGA-D8-A27V
910	TCGA-E9-A1R0-01A				TCGA-E9-A1NA
911	TCGA-E9-A1R2-01A				TCGA-A2-A0T0
912	TCGA-E9-A1R3-01A				TCGA-E9-A1N6
913	TCGA-E9-A1R4-01A				TCGA-A2-A0CR
914	TCGA-E9-A1R5-01A				TCGA-EW-A2FV
915	TCGA-E9-A1R6-01A				TCGA-LL-A5YM
916	TCGA-E9-A1R7-01A				TCGA-EW-A1IZ
917	TCGA-E9-A1RA-01A				TCGA-A2-A1G1
918	TCGA-E9-A1RB-01A				TCGA-A8-A08X
919	TCGA-E9-A1RC-01A				TCGA-BH-A18N
920	TCGA-E9-A1RD-01A				TCGA-D8-A1JF
921	TCGA-E9-A1RE-01A				TCGA-D8-A1JB
922	TCGA-E9-A1RF-01A				TCGA-C8-A137
923	TCGA-E9-A1RG-01A				TCGA-BH-A0HX
924	TCGA-E9-A1RH-01A				TCGA-AC-A5EI
925	TCGA-E9-A1RI-01A				TCGA-A8-A081
926	TCGA-E9-A226-01A				TCGA-D8-A1X9
927	TCGA-E9-A227-01A				TCGA-AO-A0J6
928	TCGA-E9-A228-01A				TCGA-XX-A89A
929	TCGA-E9-A229-01A				TCGA-E2-A155
930	TCGA-E9-A22A-01A				TCGA-A2-A0ST
931	TCGA-E9-A22B-01A				TCGA-E9-A243
932	TCGA-E9-A22D-01A				TCGA-A2-A0CT
933	TCGA-E9-A22E-01A				TCGA-C8-A1HM
934	TCGA-E9-A22G-01A				TCGA-C8-A130
935	TCGA-E9-A22H-01A				TCGA-AR-A1AU
936	TCGA-E9-A243-01A				TCGA-A2-A4S2
937	TCGA-E9-A244-01A				TCGA-XX-A899
938	TCGA-E9-A245-01A				TCGA-E9-A22H
939	TCGA-E9-A247-01A				TCGA-A2-A4RY
940	TCGA-E9-A248-01A				TCGA-A2-A0YI
941	TCGA-E9-A249-01A				TCGA-A2-A04W
942	TCGA-E9-A24A-01A				TCGA-AR-A1AI
943	TCGA-E9-A295-01A				TCGA-E2-A3DX
944	TCGA-E9-A2JS-01A				TCGA-E2-A570
945	TCGA-E9-A2JT-01A				TCGA-BH-A1ES
946	TCGA-E9-A3HO-01A				TCGA-OL-A5D8
947	TCGA-E9-A3Q9-01A				TCGA-A1-A0SH
948	TCGA-E9-A3QA-01A				TCGA-GM-A5PV
949	TCGA-E9-A3X8-01A				TCGA-E2-A10C
950	TCGA-E9-A54X-01A				TCGA-AO-A0J5
951	TCGA-E9-A54Y-01A				TCGA-D8-A13Y
952	TCGA-E9-A5FK-01A				TCGA-A2-A0CK
953	TCGA-E9-A5FL-01A				TCGA-A7-A4SD
954	TCGA-E9-A5UO-01A				TCGA-E2-A15P
955	TCGA-E9-A5UP-01A				TCGA-AC-A3W5
956	TCGA-E9-A6HE-01A				TCGA-AR-A24R
957	TCGA-EW-A1IW-01A				TCGA-C8-A134
958	TCGA-EW-A1IX-01A				TCGA-A8-A09G
959	TCGA-EW-A1IY-01A				TCGA-C8-A26Y
960	TCGA-EW-A1IZ-01A				TCGA-BH-A5J0
961	TCGA-EW-A1J1-01A				TCGA-EW-A1IW
962	TCGA-EW-A1J2-01A				TCGA-AO-A128
963	TCGA-EW-A1J3-01A				TCGA-D8-A1XL
964	TCGA-EW-A1J5-01A				TCGA-D8-A1XZ
965	TCGA-EW-A1J6-01A				TCGA-A8-A06Q
966	TCGA-EW-A1OV-01A				TCGA-BH-A18M
967	TCGA-EW-A1OW-01A				TCGA-A7-A3J1
968	TCGA-EW-A1OX-01A				TCGA-AR-A24K
969	TCGA-EW-A1OY-01A				TCGA-E9-A1N5
970	TCGA-EW-A1OZ-01A				TCGA-BH-A0BS
971	TCGA-EW-A1P0-01A				TCGA-AO-A03U
972	TCGA-EW-A1P1-01A				TCGA-C8-A12Z
973	TCGA-EW-A1P3-01A				TCGA-A2-A0YH
974	TCGA-EW-A1P4-01A				TCGA-B6-A0IK
975	TCGA-EW-A1P5-01A				TCGA-A2-A25B
976	TCGA-EW-A1P6-01A				TCGA-E2-A1LG
977	TCGA-EW-A1P7-01A				TCGA-OL-A5RZ
978	TCGA-EW-A1P8-01A				TCGA-PE-A5DC
979	TCGA-EW-A1PA-01A				TCGA-BH-A1EY
980	TCGA-EW-A1PB-01A				TCGA-OL-A66L
981	TCGA-EW-A1PC-01B				TCGA-AO-A12D
982	TCGA-EW-A1PD-01A				TCGA-AN-A0AL
983	TCGA-EW-A1PE-01A				TCGA-B6-A400
984	TCGA-EW-A1PF-01A				TCGA-BH-A6R8
985	TCGA-EW-A1PG-01A				TCGA-A7-A6VX
986	TCGA-EW-A1PH-01A				TCGA-LL-A5YP
987	TCGA-EW-A2FR-01A				TCGA-AN-A0FL
988	TCGA-EW-A2FS-01A				TCGA-A8-A08L
989	TCGA-EW-A2FV-01A				TCGA-AR-A24X
990	TCGA-EW-A2FW-01A				TCGA-B6-A0IH
991	TCGA-EW-A3E8-01B				TCGA-A8-A08I
992	TCGA-EW-A3U0-01A				TCGA-E2-A1B1
993	TCGA-EW-A423-01A				TCGA-EW-A6SD
994	TCGA-EW-A424-01A				TCGA-3C-AALJ
995	TCGA-EW-A6S9-01A				TCGA-BH-A1F5
996	TCGA-EW-A6SA-01A				TCGA-E2-A572
997	TCGA-EW-A6SB-01A				TCGA-AC-A23G
998	TCGA-EW-A6SC-01A				TCGA-A2-A1G6
999	TCGA-EW-A6SD-01A				TCGA-D8-A1JT
1000	TCGA-GI-A2C8-01A				TCGA-AR-A1AX
1001	TCGA-GI-A2C9-01A				TCGA-EW-A2FW
1002	TCGA-GM-A2D9-01A				TCGA-D8-A1JG
1003	TCGA-GM-A2DA-01A				TCGA-C8-A1HJ
1004	TCGA-GM-A2DB-01A				TCGA-EW-A1J3
1005	TCGA-GM-A2DC-01A				TCGA-BH-A18J
1006	TCGA-GM-A2DD-01A				TCGA-BH-A0WA
1007	TCGA-GM-A2DF-01A				TCGA-BH-A0B6
1008	TCGA-GM-A2DH-01A				TCGA-A2-A04V
1009	TCGA-GM-A2DI-01A				TCGA-BH-A18I
1010	TCGA-GM-A2DK-01A				TCGA-AO-A0JC
1011	TCGA-GM-A2DL-01A				TCGA-AO-A0J7
1012	TCGA-GM-A2DM-01A				TCGA-A7-A0DB
1013	TCGA-GM-A2DN-01A				TCGA-B6-A0I5
1014	TCGA-GM-A2DO-01A				TCGA-BH-A209
1015	TCGA-GM-A3NW-01A				TCGA-AC-A23C
1016	TCGA-GM-A3NY-01A				TCGA-A2-A04R
1017	TCGA-GM-A3XG-01A				TCGA-AO-A0JE
1018	TCGA-GM-A3XL-01A				TCGA-BH-A0BZ
1019	TCGA-GM-A3XN-01A				TCGA-EW-A423
1020	TCGA-GM-A4E0-01A				TCGA-D8-A1XY
1021	TCGA-GM-A5PV-01A				TCGA-LL-A5YL
1022	TCGA-GM-A5PX-01A				TCGA-AC-A3TN
1023	TCGA-HN-A2NL-01A				TCGA-A2-A04Y
1024	TCGA-HN-A2OB-01A				TCGA-A7-A6VW
1025	TCGA-JL-A3YW-01A				TCGA-OL-A5D7
1026	TCGA-JL-A3YX-01A				TCGA-C8-A3M8
1027	TCGA-LD-A66U-01A				TCGA-A2-A0T6
1028	TCGA-LD-A74U-01A				TCGA-A8-A06Y
1029	TCGA-LD-A7W6-01A				TCGA-S3-AA10
1030	TCGA-LD-A9QF-01A				TCGA-AC-A3EH
1031	TCGA-LL-A440-01A				TCGA-AR-A2LN
1032	TCGA-LL-A441-01A				TCGA-A8-A08T
1033	TCGA-LL-A442-01A				TCGA-AO-A0JI
1034	TCGA-LL-A50Y-01A				TCGA-LD-A66U
1035	TCGA-LL-A5YL-01A				TCGA-E2-A156
1036	TCGA-LL-A5YM-01A				TCGA-D8-A143
1037	TCGA-LL-A5YN-01A				TCGA-AO-A0JJ
1038	TCGA-LL-A5YO-01A				TCGA-B6-A0X5
1039	TCGA-LL-A5YP-01A				TCGA-E2-A14Z
1040	TCGA-LL-A6FP-01A				TCGA-A2-A0SU
1041	TCGA-LL-A6FQ-01A				TCGA-B6-A0WS
1042	TCGA-LL-A6FR-01A				TCGA-A7-A13G
1043	TCGA-LL-A73Y-01A				TCGA-AN-A0XT
1044	TCGA-LL-A73Z-01A				TCGA-A2-A0YE
1045	TCGA-LL-A740-01A				TCGA-BH-A0B4
1046	TCGA-LL-A7SZ-01A				TCGA-BH-A0BR
1047	TCGA-LL-A7T0-01A				TCGA-B6-A0RG
1048	TCGA-LL-A8F5-01A				TCGA-E2-A15L
1049	TCGA-LL-A9Q3-01A				TCGA-E9-A228
1050	TCGA-LQ-A4E4-01A				TCGA-A8-A083
1051	TCGA-MS-A51U-01A				TCGA-AQ-A04J
1052	TCGA-OK-A5Q2-01A				TCGA-E2-A10A
1053	TCGA-OL-A5D6-01A				TCGA-AR-A0TV
1054	TCGA-OL-A5D7-01A				TCGA-BH-A0BW
1055	TCGA-OL-A5D8-01A				TCGA-BH-A0HU
1056	TCGA-OL-A5DA-01A				TCGA-A7-A0D9
1057	TCGA-OL-A5RU-01A				TCGA-E2-A15H
1058	TCGA-OL-A5RV-01A				TCGA-A7-A26F
1059	TCGA-OL-A5RW-01A				TCGA-AR-A0TZ
1060	TCGA-OL-A5RX-01A				TCGA-AO-A1KP
1061	TCGA-OL-A5RY-01A				TCGA-A8-A08S
1062	TCGA-OL-A5RZ-01A				TCGA-C8-A27B
1063	TCGA-OL-A5S0-01A				TCGA-D8-A1JA
1064	TCGA-OL-A66H-01A				TCGA-C8-A278
1065	TCGA-OL-A66I-01A				TCGA-BH-A0E1
1066	TCGA-OL-A66J-01A				TCGA-3C-AALI
1067	TCGA-OL-A66K-01A				TCGA-AR-A0TP
1068	TCGA-OL-A66L-01A				TCGA-AR-A2LQ
1069	TCGA-OL-A66N-01A				TCGA-BH-A18T
1070	TCGA-OL-A66O-01A				TCGA-AO-A0J3
1071	TCGA-OL-A66P-01A				TCGA-BH-A0BV
1072	TCGA-OL-A6VO-01A				TCGA-AO-A1KO
1073	TCGA-OL-A6VQ-01A				TCGA-E2-A1B5
1074	TCGA-OL-A6VR-01A				TCGA-A8-A09C
1075	TCGA-OL-A97C-01A				TCGA-AR-A1AL
1076	TCGA-PE-A5DC-01A				TCGA-GM-A2DF
1077	TCGA-PE-A5DD-01A				TCGA-AN-A04A
1078	TCGA-PE-A5DE-01A				TCGA-A8-A085
1079	TCGA-PL-A8LV-01A				TCGA-A1-A0SG
1080	TCGA-PL-A8LX-01A				TCGA-A7-A5ZX
1081	TCGA-PL-A8LY-01A				TCGA-V7-A7HQ
1082	TCGA-PL-A8LZ-01A				TCGA-B6-A1KF
1083	TCGA-S3-A6ZF-01A				TCGA-B6-A0I6
1084	TCGA-S3-A6ZG-01A				TCGA-A7-A0DA
1085	TCGA-S3-A6ZH-01A				TCGA-A2-A0EU
1086	TCGA-S3-AA0Z-01A				TCGA-E9-A1NE
1087	TCGA-S3-AA10-01A				TCGA-E9-A1NC
1088	TCGA-S3-AA11-01A				TCGA-A2-A0EN
1089	TCGA-S3-AA12-01A				TCGA-BH-A8FZ
1090	TCGA-S3-AA14-01A				TCGA-D8-A1XQ
1091	TCGA-S3-AA15-01A				TCGA-BH-A0B7
1092	TCGA-S3-AA17-01A				TCGA-BH-A18P
1093	TCGA-UL-AAZ6-01A				TCGA-E2-A150
1094	TCGA-UU-A93S-01A				TCGA-A2-A0YM
1095	TCGA-V7-A7HQ-01A				TCGA-AC-A8OP
1096	TCGA-W8-A86G-01A				TCGA-B6-A40B
1097	TCGA-WT-AB41-01A				TCGA-BH-A0DG
1098	TCGA-WT-AB44-01A
1099	TCGA-XX-A899-01A
1100	TCGA-XX-A89A-01A
1101	TCGA-Z7-A8R5-01A
1102	TCGA-Z7-A8R6-01A
