# Supplementary material for: Discovered Key CpG Sites by Analyzing DNA Methylation and Gene Expression in Breast Cancer Samples
Source: Front Cell Dev Biol. 2022 Feb 1;10:815843. doi: 10.3389/fcell.2022.815843 (PMC8844453; doi:10.3389/fcell.2022.815843)
Supplement: Supplementary file 2 [file Table3.XLSX]

## Sheet: Hypermethylated probes
Table S3.1 14,855 hypermethylated probes
ID	logFC	AveExpr	t	P.Value	adj.P.Val	B
cg17046586	0.369377	0.802683	37.9277	1.28e-187	3.07e-183	418.543
cg14789818	0.432547	0.777195	37.4734	9.14e-185	6.58e-180	411.986
cg23690893	0.412273	0.814752	36.6787	9.41e-180	7.04e-175	400.491
cg05434287	0.321705	0.885749	36.0871	5.22e-176	3.76e-171	391.885
cg22001208	0.214648	0.91755	35.7546	6.76e-174	2.53e-169	387.049
cg20699586	0.42864	0.789079	35.224	1.6e-170	2.89e-166	379.298
cg08658787	0.383615	0.739331	34.9813	5.64e-169	2.03e-164	375.741
cg18675097	0.51084	0.680042	34.9174	1.44e-168	2.08e-164	374.812
cg27616751	0.214625	0.890803	34.2041	5.22e-164	1.3e-159	364.352
cg07799299	0.354893	0.776482	33.3899	8.6e-159	2.06e-154	352.366
cg06173663	0.452887	0.769479	31.8244	1.02e-148	1.47e-144	329.241
cg07241170	0.228219	0.900646	31.7893	1.72e-148	2.06e-144	328.722
cg06471596	0.442831	0.769182	31.6857	7.99e-148	8.22e-144	327.188
cg25790133	0.269949	0.87082	31.2548	4.83e-145	9.03e-141	320.808
cg09887059	0.530308	0.606512	31.1782	1.5e-144	1.35e-140	319.669
cg06794543	0.415419	0.742208	30.8356	2.45e-142	1.77e-138	314.59
cg01817009	0.247126	0.830924	30.8361	2.43e-142	4.38e-138	314.595
cg20192747	0.333422	0.620102	30.686	2.27e-141	2.05e-137	312.373
cg09851343	0.297857	0.825577	30.5333	2.2e-140	1.44e-136	310.107
cg18115040	0.39086	0.550708	30.4124	1.33e-139	9.59e-136	308.315
cg22954906	0.340722	0.784813	30.4237	1.13e-139	1.69e-135	308.483
cg02030908	0.233622	0.876645	30.1293	8.97e-138	1.29e-133	304.111
cg05336395	0.374321	0.620128	29.9247	1.89e-136	1.05e-132	301.077
cg10172584	0.237938	0.878746	29.9154	2.17e-136	3.91e-132	300.939
cg14231297	0.470495	0.563367	29.8864	3.34e-136	4.81e-132	300.508
cg26698460	0.328659	0.787628	29.802	1.17e-135	1.46e-131	299.257
cg15084543	0.420115	0.755856	29.7285	3.5e-135	3.6e-131	298.165
cg17780246	0.377282	0.558536	29.656	1.03e-134	6.75e-131	297.09
cg12492087	0.404093	0.714734	29.6526	1.09e-134	9.77e-131	297.038
cg20353227	0.240643	0.835016	29.5746	3.47e-134	2.08e-130	295.882
cg03143486	0.245179	0.843132	29.5398	5.8e-134	6.96e-130	295.363
cg25198340	0.280041	0.79954	29.2856	2.56e-132	2.39e-128	291.594
cg27418434	0.269595	0.827573	29.257	3.91e-132	2.93e-128	291.169
cg19130973	0.326478	0.713773	29.207	8.22e-132	4.23e-128	290.428
cg15174623	0.316462	0.482993	29.2308	5.77e-132	4.62e-128	290.779
cg06905453	0.405086	0.686013	29.1361	2.36e-131	1.13e-127	289.373
cg08296903	0.212209	0.847201	29.0625	7.05e-131	2.99e-127	288.283
cg19593741	0.32249	0.756355	29.0303	1.14e-130	5.48e-127	287.805
cg18397073	0.271196	0.874014	29.0205	1.32e-130	5.94e-127	287.66
cg07651914	0.239724	0.782531	28.9926	2e-130	7.99e-127	287.244
cg24541176	0.254828	0.814414	29.0099	1.55e-130	9.64e-127	287.503
cg09165441	0.496205	0.575357	28.9493	3.8e-130	1.44e-126	286.602
cg05386769	0.29467	0.7397	28.9401	4.36e-130	1.57e-126	286.467
cg10628699	0.351796	0.77349	28.9778	2.49e-130	1.79e-126	287.025
cg03170670	0.250085	0.753042	28.8427	1.86e-129	1.91e-125	285.02
cg17391620	0.294355	0.702862	28.7745	5.13e-129	2.05e-125	284.01
cg09085792	0.25721	0.810479	28.7075	1.39e-128	4.76e-125	283.016
cg00909706	0.229275	0.732683	28.6972	1.62e-128	1.46e-124	282.862
cg11303301	0.210495	0.792346	28.6386	3.88e-128	2.54e-124	281.993
cg09317554	0.204669	0.842712	28.4073	1.21e-126	3.95e-123	278.564
cg23746497	0.460762	0.705871	28.4014	1.32e-126	6.17e-123	278.477
cg26444528	0.434256	0.581869	28.3623	2.36e-126	1.04e-122	277.897
cg14858786	0.257513	0.877462	28.3562	2.58e-126	1.33e-122	277.805
cg10427868	0.273528	0.652948	28.3242	4.15e-126	1.99e-122	277.332
cg05937737	0.453086	0.609038	28.2777	8.28e-126	2.59e-122	276.643
cg05979020	0.294691	0.554254	28.1548	5.15e-125	1.48e-121	274.821
cg03517024	0.237432	0.871609	28.1927	2.93e-125	2.11e-121	275.382
cg15574321	0.303354	0.787691	28.0487	2.5e-124	8.17e-121	273.248
cg00018198	0.255956	0.806556	28.0474	2.54e-124	1.66e-120	273.228
cg05083414	0.296269	0.788163	27.9662	8.49e-124	2.35e-120	272.026
cg24134959	0.282388	0.796352	27.9762	7.33e-124	2.74e-120	272.174
cg17540159	0.30175	0.745242	27.8524	4.61e-123	1.38e-119	270.34
cg15215348	0.446589	0.779495	27.8162	7.89e-123	3.34e-119	269.804
cg05949640	0.268431	0.841528	27.7762	1.43e-122	3.67e-119	269.212
cg14394264	0.347912	0.692539	27.7544	1.97e-122	7.48e-119	268.889
cg16081096	0.298143	0.72791	27.6771	6.23e-122	1.66e-118	267.744
cg24932585	0.405608	0.707145	27.6865	5.42e-122	1.69e-118	267.884
cg22720790	0.328747	0.7825	27.6803	5.94e-122	1.78e-118	267.791
cg03162410	0.293164	0.68252	27.7035	4.2e-122	2.33e-118	268.135
cg11213690	0.524062	0.581499	27.6655	7.4e-122	2.66e-118	267.572
cg16147932	0.222869	0.832492	27.5786	2.69e-121	6.91e-118	266.286
cg07599144	0.231814	0.830284	27.5625	3.41e-121	8.46e-118	266.049
cg03738025	0.509336	0.669721	27.5532	3.91e-121	1.88e-117	265.91
cg23287992	0.29377	0.671777	27.4989	8.77e-121	2.26e-117	265.107
cg16766632	0.30004	0.713874	27.4697	1.35e-120	3.25e-117	264.674
cg04359418	0.238098	0.86095	27.5094	7.49e-121	3.37e-117	265.262
cg02578944	0.330158	0.826687	27.4547	1.69e-120	7.15e-117	264.452
cg15962969	0.277657	0.827141	27.4123	3.17e-120	7.35e-117	263.826
cg20748242	0.205728	0.806948	27.4103	3.27e-120	7.35e-117	263.796
cg17353337	0.30688	0.785599	27.3919	4.29e-120	9.08e-117	263.524
cg15541630	0.34248	0.666907	27.3845	4.79e-120	9.86e-117	263.414
cg09627520	0.402094	0.667723	27.381	5.04e-120	1.21e-116	263.363
cg25839439	0.352453	0.756167	27.378	5.28e-120	1.32e-116	263.318
cg03998066	0.222899	0.904516	27.4048	3.54e-120	1.34e-116	263.714
cg13799919	0.412281	0.730165	27.3888	4.49e-120	1.47e-116	263.478
cg17953764	0.319597	0.68159	27.2513	3.45e-119	6.72e-116	261.444
cg05845376	0.297892	0.875063	27.2137	6.03e-119	1.36e-115	260.888
cg03402235	0.315348	0.743901	27.2126	6.12e-119	2.2e-115	260.872
cg26683398	0.378452	0.735411	27.1368	1.89e-118	4.15e-115	259.751
cg04096519	0.216806	0.781447	27.1606	1.32e-118	4.47e-115	260.103
cg12861170	0.248769	0.752756	27.141	1.77e-118	5.11e-115	259.812
cg27389454	0.34731	0.737728	27.1063	2.96e-118	6.34e-115	259.3
cg03624195	0.304162	0.687393	27.0541	6.42e-118	1.92e-114	258.529
cg19244380	0.311737	0.802699	26.9922	1.61e-117	2.83e-114	257.613
cg05047401	0.386658	0.668715	26.9554	2.77e-117	5.54e-114	257.072
cg24324628	0.270801	0.802042	26.9432	3.32e-117	6.91e-114	256.89
cg08566455	0.484085	0.66471	26.9042	5.91e-117	1.15e-113	256.315
cg22188918	0.211615	0.759195	26.8485	1.35e-116	2.66e-113	255.49
cg22522688	0.323832	0.803139	26.8375	1.59e-116	3.05e-113	255.328
cg00298065	0.30756	0.723277	26.8602	1.13e-116	3.27e-113	255.665
cg19366479	0.312578	0.769545	26.7959	2.95e-116	5.05e-113	254.714
cg06962177	0.516866	0.611934	26.7802	3.71e-116	6.85e-113	254.484
cg10424681	0.270843	0.742863	26.7761	3.95e-116	1.01e-112	254.423
cg24604013	0.477773	0.524352	26.6385	3.03e-115	5.66e-112	252.391
cg00713400	0.301219	0.827813	26.6304	3.41e-115	9.44e-112	252.273
cg00406023	0.222308	0.808094	26.6212	3.9e-115	1.04e-111	252.137
cg14266527	0.226318	0.806751	26.6093	4.67e-115	1.16e-111	251.96
cg20395967	0.527435	0.574186	26.5777	7.45e-115	1.19e-111	251.493
cg22588546	0.37867	0.75845	26.5682	8.57e-115	1.56e-111	251.354
cg15959252	0.437832	0.7616	26.5275	1.56e-114	2.45e-111	250.753
cg16768018	0.446928	0.553922	26.5049	2.19e-114	3.35e-111	250.42
cg17508591	0.25512	0.577248	26.4781	3.25e-114	4.77e-111	250.025
cg03318904	0.355542	0.660554	26.4978	2.42e-114	6.23e-111	250.317
cg19416570	0.359277	0.572763	26.4361	6.05e-114	8.71e-111	249.406
cg07351192	0.390036	0.428468	26.392	1.16e-113	2.04e-110	248.756
cg16583186	0.230762	0.829284	26.3335	2.76e-113	3.89e-110	247.893
cg10659886	0.333298	0.533424	26.3606	1.85e-113	4.15e-110	248.293
cg11390741	0.331148	0.711457	26.3347	2.7e-113	5.9e-110	247.912
cg23605961	0.44366	0.653005	26.3083	4e-113	6.79e-110	247.522
cg04224064	0.459606	0.597557	26.3312	2.85e-113	6.83e-110	247.861
cg02662828	0.312985	0.626032	26.3163	3.54e-113	8.23e-110	247.642
cg26687173	0.214065	0.712144	26.277	6.35e-113	1.06e-109	247.061
cg00376553	0.320022	0.729988	26.2609	8.04e-113	1.81e-109	246.825
cg25352836	0.35391	0.576146	26.2186	1.51e-112	2.45e-109	246.2
cg11211563	0.293543	0.781403	26.2272	1.32e-112	2.58e-109	246.328
cg11697427	0.328912	0.500668	26.2277	1.31e-112	2.58e-109	246.335
cg01539484	0.389972	0.73348	26.1754	2.84e-112	6.01e-109	245.567
cg06134860	0.2064	0.870565	26.1481	4.26e-112	7.13e-109	245.164
cg13826452	0.365731	0.647656	26.1471	4.32e-112	8.19e-109	245.148
cg16085649	0.304657	0.785392	26.1163	6.81e-112	9.43e-109	244.695
cg26127197	0.262011	0.720813	26.1206	6.4e-112	9.97e-109	244.757
cg02474116	0.403275	0.652089	26.1272	5.79e-112	1.19e-108	244.856
cg02830936	0.356148	0.655787	26.0618	1.52e-111	3.04e-108	243.894
cg11084334	0.276639	0.767891	25.9771	5.31e-111	9.56e-108	242.647
cg09881545	0.375271	0.447466	25.9501	7.91e-111	1.21e-107	242.249
cg22980079	0.206375	0.84055	25.9309	1.05e-110	1.54e-107	241.966
cg06242243	0.384968	0.669217	25.9137	1.35e-110	1.95e-107	241.715
cg16572603	0.23873	0.521237	25.8872	2e-110	2.67e-107	241.323
cg04360793	0.399832	0.735579	25.8803	2.21e-110	4.19e-107	241.224
cg00448814	0.218164	0.794085	25.8742	2.42e-110	4.47e-107	241.135
cg14642395	0.275525	0.683353	25.8511	3.41e-110	5.99e-107	240.793
cg08288811	0.261222	0.444917	25.8115	6.11e-110	8.3e-107	240.212
cg19754520	0.310208	0.791752	25.8	7.25e-110	9.32e-107	240.041
cg24136205	0.277008	0.478797	25.8025	6.98e-110	9.85e-107	240.078
cg26422458	0.402858	0.62332	25.7692	1.14e-109	1.58e-106	239.589
cg07039560	0.285256	0.709365	25.7619	1.27e-109	1.69e-106	239.483
cg26504529	0.230599	0.82537	25.7406	1.74e-109	2.32e-106	239.168
cg04150495	0.470468	0.555384	25.7298	2.04e-109	3.57e-106	239.012
cg18247055	0.334265	0.527271	25.7058	2.9e-109	3.67e-106	238.657
cg19107511	0.255082	0.708522	25.6878	3.79e-109	4.7e-106	238.392
cg14486338	0.367448	0.724552	25.6478	6.81e-109	1.14e-105	237.806
cg25641533	0.257515	0.671972	25.6219	9.98e-109	1.27e-105	237.425
cg24437737	0.303522	0.398816	25.5949	1.49e-108	1.85e-105	237.028
cg16751493	0.385507	0.660805	25.588	1.65e-108	2.01e-105	236.927
cg17523415	0.227264	0.798274	25.5716	2.09e-108	2.51e-105	236.687
cg26612727	0.296497	0.678802	25.5594	2.51e-108	3.08e-105	236.506
cg05887079	0.268958	0.759548	25.5288	3.93e-108	4.96e-105	236.06
cg25264948	0.271788	0.594523	25.4877	7.21e-108	8.55e-105	235.454
cg08274637	0.358678	0.726752	25.4863	7.35e-108	9.12e-105	235.436
cg22771548	0.297126	0.69383	25.4648	1.01e-107	1.18e-104	235.119
cg24848035	0.434403	0.566891	25.4575	1.12e-107	1.29e-104	235.011
cg17160439	0.214758	0.785756	25.4445	1.36e-107	1.6e-104	234.822
cg27393010	0.515736	0.578393	25.4179	2.01e-107	2.28e-104	234.431
cg02273889	0.326658	0.769886	25.4393	1.46e-107	2.29e-104	234.748
cg03419151	0.271493	0.733429	25.4266	1.77e-107	2.71e-104	234.561
cg13557373	0.272191	0.696736	25.4166	2.05e-107	3.21e-104	234.413
cg16692735	0.301345	0.75994	25.3899	3.04e-107	3.53e-104	234.02
cg14524724	0.282511	0.766588	25.3866	3.18e-107	4.77e-104	233.974
cg07149609	0.52649	0.566164	25.3714	3.98e-107	4.86e-104	233.751
cg05501996	0.376378	0.630064	25.365	4.37e-107	5.25e-104	233.657
cg16705627	0.428936	0.589361	25.3302	7.3e-107	8.35e-104	233.145
cg19760241	0.482125	0.615848	25.2749	1.65e-106	1.85e-103	232.334
cg09639151	0.40754	0.57363	25.2706	1.75e-106	2.03e-103	232.273
cg13405226	0.282741	0.765831	25.2699	1.77e-106	2.6e-103	232.262
cg22908616	0.221371	0.741428	25.2429	2.63e-106	2.77e-103	231.866
cg22694818	0.368012	0.573286	25.2393	2.78e-106	2.89e-103	231.813
cg12134633	0.494559	0.71076	25.2557	2.18e-106	3.14e-103	232.054
cg27219841	0.305015	0.847274	25.1887	5.84e-106	5.98e-103	231.072
cg22800233	0.269272	0.659276	25.1837	6.28e-106	6.34e-103	230.999
cg14549256	0.262321	0.758847	25.2027	4.75e-106	6.46e-103	231.278
cg16322014	0.240404	0.786345	25.1609	8.78e-106	9.58e-103	230.666
cg15839431	0.239906	0.866192	25.159	9.02e-106	9.7e-103	230.638
cg05057720	0.489003	0.580415	25.1591	9e-106	9.97e-103	230.641
cg05053440	0.367174	0.608296	25.137	1.25e-105	1.36e-102	230.317
cg11510131	0.20518	0.742625	25.1498	1.03e-105	1.38e-102	230.503
cg09354317	0.207519	0.689187	25.1111	1.82e-105	1.96e-102	229.938
cg02447304	0.433624	0.611573	25.107	1.93e-105	2.53e-102	229.88
cg06594404	0.444023	0.491437	25.0775	2.98e-105	3.11e-102	229.446
cg08904630	0.232283	0.83862	25.0778	2.97e-105	3.11e-102	229.451
cg24146331	0.354921	0.510234	25.0484	4.58e-105	4.39e-102	229.018
cg15105326	0.301573	0.51258	25.0646	3.61e-105	4.73e-102	229.256
cg10477621	0.406062	0.549754	25.0561	4.09e-105	5.26e-102	229.132
cg18500300	0.261656	0.637271	25.014	7.58e-105	7.8e-102	228.516
cg18417954	0.41634	0.50243	24.9733	1.38e-104	1.38e-101	227.919
cg27177554	0.398162	0.678368	24.9637	1.59e-104	1.5e-101	227.779
cg10374084	0.441203	0.657418	24.9401	2.24e-104	2.83e-101	227.435
cg04871460	0.216823	0.674865	24.9023	3.9e-104	3.79e-101	226.884
cg06335867	0.497468	0.617875	24.8823	5.23e-104	5.02e-101	226.592
cg13280041	0.332631	0.695817	24.8957	4.3e-104	5.25e-101	226.786
cg18025275	0.325817	0.695059	24.8433	9.26e-104	8.91e-101	226.021
cg20095656	0.244444	0.842129	24.8432	9.28e-104	8.91e-101	226.018
cg11642106	0.471653	0.595805	24.8361	1.03e-103	1.24e-100	225.915
cg03421358	0.255062	0.705301	24.8232	1.24e-103	1.49e-100	225.73
cg23866403	0.355178	0.784644	24.7824	2.26e-103	2.11e-100	225.13
cg13187827	0.366367	0.645756	24.7929	1.94e-103	2.25e-100	225.285
cg12593515	0.29313	0.743378	24.767	2.83e-103	3.24e-100	224.906
cg09013220	0.26754	0.883238	24.7498	3.64e-103	3.32e-100	224.657
cg06430632	0.221024	0.827239	24.7427	4.04e-103	3.64e-100	224.553
cg14410016	0.302343	0.63417	24.7414	4.12e-103	4.64e-100	224.532
cg09341491	0.240144	0.754866	24.7238	5.33e-103	4.74e-100	224.277
cg07496545	0.295182	0.875247	24.7223	5.44e-103	4.78e-100	224.255
cg11625005	0.26827	0.698789	24.7371	4.39e-103	4.86e-100	224.47
cg20975682	0.305702	0.6867	24.7224	5.45e-103	5.09e-100	224.254
cg13802013	0.375167	0.485762	24.7323	4.71e-103	5.14e-100	224.4
cg04094225	0.344828	0.768177	24.7374	4.36e-103	5.15e-100	224.477
cg19897071	0.391357	0.537533	24.7122	6.32e-103	5.76e-100	224.105
cg08461949	0.344083	0.601263	24.6991	7.65e-103	6.63e-100	223.917
cg10308265	0.208084	0.793911	24.7095	6.57e-103	7.06e-100	224.067
cg00529958	0.321064	0.484345	24.6735	1.11e-102	1.29e-99	223.544
cg23900203	0.419723	0.532699	24.6523	1.52e-102	1.37e-99	223.231
cg08833577	0.44499	0.517247	24.6211	2.39e-102	2.05e-99	222.779
cg17327331	0.328942	0.738798	24.5949	3.52e-102	3.09e-99	222.393
cg13023623	0.431858	0.681934	24.5985	3.34e-102	3.48e-99	222.447
cg15157455	0.276539	0.396332	24.5919	3.68e-102	3.73e-99	222.351
cg07581623	0.347914	0.716953	24.5659	5.37e-102	4.55e-99	221.973
cg14871932	0.372322	0.447409	24.5578	6.05e-102	6.05e-99	221.853
cg25547580	0.496869	0.54945	24.5355	8.39e-102	7.29e-99	221.527
cg19022697	0.328618	0.696343	24.5321	8.82e-102	7.56e-99	221.477
cg00970396	0.513296	0.561052	24.5463	7.15e-102	8.04e-99	221.689
cg06346138	0.307508	0.487186	24.5088	1.24e-101	1.02e-98	221.141
cg23016129	0.299527	0.463032	24.4463	3.09e-101	2.6e-98	220.227
cg01287088	0.304551	0.652736	24.4603	2.51e-101	2.78e-98	220.436
cg09061733	0.333325	0.77521	24.4246	4.24e-101	3.39e-98	219.914
cg01518607	0.513837	0.663719	24.4094	5.29e-101	5.68e-98	219.695
cg02930963	0.362962	0.769503	24.3971	6.33e-101	6.7e-98	219.515
cg19773546	0.235616	0.879569	24.3637	1.03e-100	8.54e-98	219.024
cg15690379	0.252363	0.803632	24.3517	1.23e-100	1.01e-97	218.85
cg08251025	0.271936	0.792749	24.3416	1.42e-100	1.1e-97	218.706
cg15618978	0.385903	0.553033	24.3438	1.38e-100	1.12e-97	218.736
cg26345105	0.335965	0.73983	24.3287	1.72e-100	1.43e-97	218.515
cg22400015	0.340345	0.559583	24.318	2.01e-100	1.65e-97	218.359
cg03146625	0.385824	0.776559	24.3257	1.8e-100	1.77e-97	218.475
cg17941572	0.402952	0.677778	24.2997	2.63e-100	2.1e-97	218.094
cg02207944	0.220944	0.804955	24.3092	2.28e-100	2.22e-97	218.236
cg06783429	0.240752	0.853103	24.2859	3.21e-100	2.41e-97	217.895
cg05239811	0.314243	0.706136	24.2834	3.33e-100	2.47e-97	217.858
cg15466862	0.364885	0.464099	24.2899	3.03e-100	2.87e-97	217.952
cg03101580	0.226644	0.843696	24.2858	3.21e-100	3.09e-97	217.895
cg25599924	0.308111	0.755729	24.2523	5.25e-100	4.22e-97	217.403
cg12305431	0.333727	0.762101	24.2556	5e-100	4.62e-97	217.453
cg00989365	0.400761	0.634905	24.2504	5.38e-100	5.1e-97	217.381
cg00359395	0.240728	0.70378	24.2346	6.78e-100	6.34e-97	217.151
cg08602008	0.344515	0.661971	24.2135	9.23e-100	6.65e-97	216.842
cg09820244	0.288535	0.717339	24.2015	1.1e-99	7.76e-97	216.668
cg08075452	0.3451	0.687938	24.1924	1.25e-99	8.77e-97	216.536
cg26995244	0.396453	0.572786	24.1852	1.4e-99	1.1e-96	216.427
cg02888092	0.321619	0.630745	24.189	1.32e-99	1.17e-96	216.487
cg12377139	0.376558	0.561658	24.1724	1.68e-99	1.53e-96	216.244
cg11174855	0.410802	0.569019	24.1685	1.78e-99	1.6e-96	216.186
cg16052975	0.341587	0.598295	24.1437	2.56e-99	2e-96	215.824
cg10233454	0.296576	0.666822	24.1513	2.29e-99	2.03e-96	215.937
cg15452970	0.303438	0.628215	24.1402	2.69e-99	2.36e-96	215.776
cg06605704	0.284077	0.773254	24.1021	4.68e-99	3.24e-96	215.223
cg16142855	0.360945	0.587793	24.1086	4.26e-99	3.3e-96	215.315
cg03405909	0.414359	0.683324	24.1098	4.18e-99	3.67e-96	215.337
cg16885861	0.246449	0.773893	24.0905	5.55e-99	4.25e-96	215.053
cg18694169	0.38769	0.432216	24.0892	5.65e-99	4.28e-96	215.033
cg14750757	0.280641	0.678073	24.0718	7.28e-99	6.17e-96	214.782
cg18581950	0.225112	0.790674	24.0596	8.7e-99	6.46e-96	214.604
cg19087971	0.219763	0.659439	24.0357	1.23e-98	9.05e-96	214.257
cg07105285	0.301623	0.446695	24.0298	1.34e-98	9.11e-96	214.173
cg06807696	0.249318	0.787405	24.0112	1.76e-98	1.18e-95	213.904
cg19988354	0.212709	0.828415	24.0148	1.67e-98	1.22e-95	213.953
cg15427886	0.394847	0.54909	24.0113	1.76e-98	1.42e-95	213.903
cg07471614	0.33133	0.656895	23.994	2.26e-98	1.51e-95	213.653
cg12877723	0.411896	0.52444	23.9759	2.94e-98	2.35e-95	213.39
cg07013148	0.231175	0.855748	23.9553	3.97e-98	2.58e-95	213.092
cg07911361	0.294512	0.621788	23.9441	4.67e-98	2.98e-95	212.929
cg23679982	0.214902	0.806714	23.9386	5.07e-98	3.58e-95	212.846
cg22270027	0.292692	0.704588	23.9332	5.48e-98	3.83e-95	212.768
cg17477273	0.204287	0.820993	23.9155	7.09e-98	5.05e-95	212.512
cg15222899	0.461732	0.527699	23.9049	8.27e-98	6.48e-95	212.359
cg19839325	0.287077	0.584043	23.8861	1.09e-97	7.6e-95	212.086
cg17408527	0.35003	0.558207	23.8567	1.67e-97	1.15e-94	211.659
cg24966958	0.256934	0.76074	23.849	1.87e-97	1.28e-94	211.546
cg18631798	0.387919	0.680111	23.8459	1.95e-97	1.34e-94	211.502
cg25136495	0.355919	0.610566	23.8259	2.61e-97	1.73e-94	211.212
cg12597389	0.362004	0.521628	23.8269	2.57e-97	1.93e-94	211.229
cg04864807	0.287466	0.806434	23.811	3.24e-97	2.01e-94	211
cg01794853	0.255206	0.637216	23.8079	3.39e-97	2.65e-94	210.956
cg20168901	0.247004	0.799044	23.7927	4.22e-97	2.87e-94	210.732
cg06139166	0.214987	0.812014	23.7797	5.1e-97	3.14e-94	210.546
cg07642822	0.322209	0.688808	23.7775	5.26e-97	3.21e-94	210.515
cg23015917	0.388384	0.677136	23.7814	4.98e-97	3.21e-94	210.567
cg23020514	0.266107	0.777006	23.7771	5.3e-97	3.39e-94	210.505
cg18503912	0.231921	0.738772	23.7805	5.05e-97	3.4e-94	210.555
cg26595643	0.363846	0.418906	23.7711	5.78e-97	3.67e-94	210.419
cg10966582	0.300694	0.511952	23.7633	6.47e-97	4.66e-94	210.308
cg20370678	0.447475	0.552849	23.7467	8.24e-97	5.44e-94	210.066
cg21199093	0.455318	0.678883	23.7392	9.2e-97	6.02e-94	209.957
cg16326073	0.232007	0.625582	23.7378	9.39e-97	6.09e-94	209.936
cg04884579	0.220317	0.781314	23.711	1.38e-96	8.16e-94	209.552
cg13938187	0.272411	0.630594	23.7178	1.25e-96	8.94e-94	209.649
cg15805451	0.207119	0.758845	23.7106	1.39e-96	8.96e-94	209.542
cg00090261	0.350415	0.59255	23.7221	1.18e-96	9.02e-94	209.714
cg07160932	0.361417	0.5703	23.6886	1.92e-96	1.11e-93	209.227
cg00495860	0.463718	0.526742	23.6923	1.82e-96	1.36e-93	209.282
cg22242148	0.337558	0.69221	23.6411	3.82e-96	2.28e-93	208.537
cg00739667	0.20282	0.760173	23.6439	3.66e-96	2.69e-93	208.582
cg18988498	0.32091	0.584803	23.6288	4.56e-96	2.91e-93	208.359
cg13870520	0.334855	0.668161	23.625	4.82e-96	3.31e-93	208.306
cg25950278	0.366416	0.568078	23.603	6.63e-96	3.94e-93	207.986
cg03506028	0.351698	0.702696	23.614	5.65e-96	4.07e-93	208.151
cg06611426	0.396186	0.653672	23.5976	7.17e-96	4.07e-93	207.91
cg15560061	0.302215	0.799467	23.6005	6.88e-96	4.31e-93	207.95
cg24541021	0.222598	0.823827	23.58	9.26e-96	5.41e-93	207.653
cg23910340	0.266078	0.773049	23.575	9.97e-96	5.78e-93	207.58
cg07489048	0.389559	0.612943	23.5562	1.31e-95	7.35e-93	207.313
cg08890627	0.306145	0.820914	23.5549	1.33e-95	7.44e-93	207.293
cg17080882	0.369678	0.699604	23.5486	1.46e-95	8.84e-93	207.2
cg15205441	0.269926	0.753538	23.5297	1.92e-95	1.28e-92	206.928
cg09765089	0.370645	0.593888	23.5145	2.39e-95	1.3e-92	206.71
cg03408619	0.343877	0.75288	23.519	2.24e-95	1.58e-92	206.777
cg16616467	0.252179	0.879124	23.5023	2.86e-95	1.7e-92	206.53
cg22969108	0.243179	0.826815	23.4948	3.19e-95	1.82e-92	206.421
cg08844325	0.234641	0.837564	23.4888	3.47e-95	1.88e-92	206.338
cg02550308	0.305848	0.779309	23.5025	2.85e-95	1.99e-92	206.538
cg16361890	0.324726	0.639296	23.4782	4.05e-95	2.39e-92	206.183
cg23526676	0.223896	0.504093	23.4747	4.26e-95	2.42e-92	206.131
cg16516712	0.268744	0.851315	23.474	4.31e-95	2.52e-92	206.122
cg16966315	0.41718	0.472625	23.4629	5.06e-95	2.91e-92	205.961
cg10259004	0.202051	0.768004	23.4562	5.57e-95	3.65e-92	205.866
cg02694427	0.391838	0.578753	23.4465	6.4e-95	4.35e-92	205.73
cg19399165	0.293782	0.676433	23.4331	7.79e-95	4.41e-92	205.531
cg05637536	0.332864	0.497174	23.4244	8.82e-95	4.74e-92	205.409
cg21561712	0.216168	0.560516	23.4272	8.48e-95	4.74e-92	205.446
cg03611265	0.304559	0.773753	23.4248	8.77e-95	5.9e-92	205.416
cg23111655	0.287045	0.763051	23.3982	1.29e-94	7.1e-92	205.026
cg22396555	0.465428	0.570501	23.3935	1.38e-94	7.54e-92	204.959
cg08076830	0.323337	0.573246	23.3818	1.63e-94	8.72e-92	204.794
cg09527670	0.21063	0.673998	23.3701	1.94e-94	1.03e-91	204.625
cg13192013	0.37246	0.673484	23.3741	1.83e-94	1.18e-91	204.681
cg27409154	0.267193	0.686348	23.3595	2.26e-94	1.22e-91	204.468
cg00792513	0.35418	0.656318	23.3642	2.11e-94	1.39e-91	204.543
cg00901320	0.379671	0.519574	23.328	3.56e-94	2.33e-91	204.02
cg21353144	0.24407	0.748951	23.2855	6.59e-94	3.57e-91	203.402
cg14875327	0.312775	0.823008	23.2835	6.78e-94	4.17e-91	203.374
cg17395184	0.226407	0.690001	23.2733	7.86e-94	4.22e-91	203.226
cg24394172	0.351084	0.587861	23.2548	1.03e-93	5.41e-91	202.959
cg22079102	0.212247	0.894877	23.2503	1.1e-93	5.73e-91	202.894
cg23601374	0.234576	0.710533	23.2494	1.11e-93	5.73e-91	202.881
cg17840501	0.281822	0.579458	23.2457	1.17e-93	6.24e-91	202.829
cg00346208	0.264531	0.577933	23.2564	1e-93	6.38e-91	202.988
cg13023870	0.459751	0.62004	23.2435	1.21e-93	7.31e-91	202.798
cg07155724	0.219383	0.638285	23.2164	1.79e-93	9.2e-91	202.409
cg02700891	0.404497	0.527916	23.2098	1.97e-93	1.23e-90	202.316
cg04297819	0.235135	0.659673	23.1931	2.5e-93	1.55e-90	202.076
cg07803375	0.28693	0.801181	23.1747	3.27e-93	1.64e-90	201.808
cg07985116	0.244882	0.81473	23.1733	3.33e-93	1.67e-90	201.788
cg14754787	0.414448	0.577435	23.1741	3.3e-93	1.96e-90	201.798
cg15480305	0.217591	0.862674	23.1614	3.96e-93	2.34e-90	201.616
cg15996534	0.27979	0.60129	23.1237	6.83e-93	3.54e-90	201.071
cg06585307	0.225834	0.749985	23.1179	7.41e-93	3.66e-90	200.991
cg20505457	0.282907	0.642446	23.1203	7.17e-93	3.69e-90	201.022
cg22610645	0.303	0.748943	23.1128	7.98e-93	4.06e-90	200.914
cg25881804	0.448575	0.49728	23.1096	8.37e-93	4.23e-90	200.867
cg15904939	0.207608	0.729164	23.0893	1.12e-92	5.61e-90	200.576
cg24411961	0.314811	0.765661	23.0845	1.2e-92	5.99e-90	200.506
cg20790648	0.350026	0.71523	23.0818	1.25e-92	6.2e-90	200.468
cg02940147	0.331204	0.745556	23.0942	1.04e-92	6.26e-90	200.653
cg03743720	0.207222	0.582669	23.078	1.32e-92	7.85e-90	200.419
cg06215107	0.238568	0.743396	23.0481	2.03e-92	9.88e-90	199.987
cg23208513	0.37795	0.455361	23.0479	2.04e-92	9.96e-90	199.98
cg03713668	0.218769	0.757517	23.0451	2.12e-92	1.25e-89	199.946
cg00765705	0.461974	0.69007	23.0399	2.28e-92	1.33e-89	199.871
cg12598524	0.461278	0.583071	23.0267	2.77e-92	1.54e-89	199.677
cg03083695	0.239283	0.777671	23.0236	2.89e-92	1.66e-89	199.637
cg18268547	0.368197	0.704434	23.0057	3.74e-92	1.83e-89	199.374
cg24699296	0.269894	0.768876	23.0001	4.06e-92	1.96e-89	199.293
cg11213150	0.297646	0.676929	23.0083	3.6e-92	1.97e-89	199.414
cg26469608	0.343461	0.478471	22.9893	4.74e-92	2.26e-89	199.138
cg21040575	0.342489	0.671697	22.9887	4.79e-92	2.33e-89	199.13
cg26415787	0.297954	0.83164	22.9828	5.21e-92	2.47e-89	199.044
cg25207248	0.34626	0.638733	22.9733	5.98e-92	2.81e-89	198.907
cg05111779	0.402363	0.688422	22.971	6.17e-92	2.96e-89	198.878
cg10982443	0.313184	0.819192	22.9608	7.15e-92	3.84e-89	198.731
cg02457680	0.380391	0.44306	22.9619	7.04e-92	3.87e-89	198.75
cg14156751	0.368129	0.566814	22.9587	7.37e-92	3.93e-89	198.7
cg24281267	0.462255	0.636119	22.9473	8.7e-92	4.04e-89	198.533
cg16290101	0.260819	0.731904	22.9487	8.52e-92	4.12e-89	198.555
cg10007534	0.268976	0.896445	22.9446	9.03e-92	4.28e-89	198.499
cg26354493	0.491011	0.732361	22.9345	1.05e-91	4.83e-89	198.35
cg23556715	0.201289	0.753431	22.9329	1.07e-91	4.91e-89	198.327
cg13184448	0.234808	0.789987	22.926	1.18e-91	6.12e-89	198.23
cg19893473	0.201739	0.871621	22.9184	1.32e-91	6.32e-89	198.12
cg15617545	0.340046	0.64976	22.8981	1.76e-91	8.41e-89	197.829
cg11962640	0.378079	0.570403	22.8973	1.79e-91	9.12e-89	197.818
cg18343437	0.408728	0.477904	22.8897	1.99e-91	9.44e-89	197.708
cg25888561	0.431581	0.588156	22.8721	2.57e-91	1.16e-88	197.454
cg26341453	0.204685	0.743929	22.8692	2.68e-91	1.19e-88	197.413
cg18299068	0.227265	0.768281	22.8667	2.78e-91	1.31e-88	197.377
cg11731596	0.296765	0.571561	22.8712	2.6e-91	1.32e-88	197.444
cg02531437	0.342279	0.442314	22.8718	2.57e-91	1.35e-88	197.457
cg09338032	0.359461	0.503264	22.8544	3.31e-91	1.54e-88	197.204
cg05341781	0.232583	0.766966	22.8489	3.58e-91	1.65e-88	197.126
cg06931444	0.391174	0.683083	22.8425	3.93e-91	1.79e-88	197.033
cg00128100	0.213186	0.816171	22.8449	3.79e-91	1.98e-88	197.07
cg26904702	0.267985	0.683042	22.8321	4.56e-91	2.02e-88	196.88
cg01031101	0.435875	0.523964	22.8354	4.35e-91	2.25e-88	196.934
cg12290311	0.389431	0.723313	22.8337	4.46e-91	2.25e-88	196.906
cg01398941	0.303321	0.807364	22.8305	4.66e-91	2.4e-88	196.864
cg13508369	0.212132	0.628689	22.8183	5.57e-91	2.74e-88	196.685
cg08726801	0.297801	0.520844	22.8118	6.11e-91	2.77e-88	196.593
cg04007726	0.412279	0.695622	22.8197	5.45e-91	2.78e-88	196.708
cg23008718	0.282803	0.545945	22.7919	8.14e-91	3.56e-88	196.304
cg24491704	0.245541	0.805881	22.7861	8.85e-91	3.83e-88	196.22
cg13633270	0.334999	0.526101	22.7886	8.53e-91	4.18e-88	196.259
cg13435326	0.276457	0.781145	22.7848	9.02e-91	4.39e-88	196.204
cg06210783	0.20308	0.840836	22.7506	1.47e-90	6.59e-88	195.715
cg24302529	0.248006	0.645809	22.744	1.62e-90	6.97e-88	195.616
cg16404157	0.39913	0.550856	22.746	1.57e-90	7.17e-88	195.647
cg21996227	0.420915	0.521813	22.7403	1.71e-90	7.31e-88	195.564
cg20684375	0.29234	0.73004	22.7363	1.81e-90	8.15e-88	195.507
cg21241424	0.303171	0.714612	22.7364	1.81e-90	8.15e-88	195.509
cg06559575	0.306994	0.676412	22.7317	1.93e-90	8.53e-88	195.445
cg15286094	0.303325	0.678448	22.7222	2.22e-90	1.05e-87	195.307
cg01501018	0.216387	0.712227	22.7249	2.13e-90	1.06e-87	195.351
cg03696599	0.322141	0.427428	22.7236	2.17e-90	1.08e-87	195.331
cg11591485	0.270005	0.817501	22.7062	2.79e-90	1.31e-87	195.078
cg00579520	0.336116	0.490568	22.6988	3.1e-90	1.52e-87	194.977
cg02607059	0.310709	0.74676	22.6972	3.17e-90	1.54e-87	194.953
cg07815836	0.24722	0.624972	22.686	3.73e-90	1.63e-87	194.791
cg00336320	0.320824	0.457745	22.6919	3.42e-90	1.65e-87	194.877
cg12610471	0.352956	0.548232	22.6867	3.69e-90	1.73e-87	194.798
cg16108230	0.354643	0.577595	22.6829	3.9e-90	1.73e-87	194.743
cg08889009	0.318504	0.685802	22.6806	4.03e-90	1.75e-87	194.712
cg07368661	0.215451	0.791186	22.6771	4.24e-90	1.83e-87	194.663
cg24637044	0.235416	0.876781	22.6721	4.55e-90	1.92e-87	194.587
cg01295392	0.342403	0.591324	22.6745	4.4e-90	2.11e-87	194.628
cg03526459	0.440247	0.579675	22.662	5.26e-90	2.51e-87	194.449
cg13846270	0.373167	0.595835	22.6592	5.48e-90	2.55e-87	194.404
cg00991875	0.509196	0.578167	22.6582	5.55e-90	2.61e-87	194.395
cg11436222	0.245156	0.496388	22.6526	6.03e-90	2.78e-87	194.31
cg19358373	0.20693	0.667087	22.6483	6.41e-90	2.8e-87	194.248
cg14427009	0.295731	0.567167	22.6469	6.54e-90	3e-87	194.229
cg00651488	0.221371	0.701451	22.6475	6.47e-90	3.01e-87	194.242
cg26955845	0.306552	0.637869	22.6395	7.27e-90	3.05e-87	194.12
cg15132565	0.478441	0.622483	22.6387	7.36e-90	3.33e-87	194.111
cg04477962	0.276343	0.770931	22.633	7.97e-90	3.63e-87	194.034
cg17555825	0.394908	0.517378	22.6257	8.86e-90	3.84e-87	193.924
cg01232040	0.403179	0.774699	22.6254	8.9e-90	4.01e-87	193.924
cg15409097	0.356952	0.660729	22.6184	9.84e-90	4.4e-87	193.821
cg09837977	0.314651	0.761394	22.6077	1.15e-89	4.86e-87	193.669
cg25602692	0.215555	0.848937	22.5997	1.29e-89	5.33e-87	193.55
cg07493499	0.251315	0.752443	22.5981	1.32e-89	5.54e-87	193.532
cg14294859	0.392192	0.751478	22.5924	1.43e-89	6.35e-87	193.449
cg06394621	0.347773	0.67679	22.5867	1.55e-89	6.45e-87	193.369
cg10082647	0.368697	0.687398	22.5898	1.48e-89	6.55e-87	193.412
cg08845721	0.324451	0.755385	22.5848	1.59e-89	6.59e-87	193.342
cg11199639	0.416132	0.647442	22.5836	1.62e-89	7.12e-87	193.322
cg08555866	0.237451	0.817458	22.5743	1.85e-89	7.62e-87	193.192
cg07159686	0.235973	0.727818	22.5695	1.99e-89	8.08e-87	193.123
cg06966811	0.311169	0.63227	22.5661	2.08e-89	8.38e-87	193.074
cg10266490	0.349959	0.554111	22.5657	2.1e-89	9.1e-87	193.067
cg14160480	0.304615	0.767693	22.5533	2.51e-89	1.08e-86	192.889
cg12382846	0.284609	0.795026	22.5522	2.55e-89	1.09e-86	192.873
cg01917657	0.242112	0.708491	22.5525	2.53e-89	1.1e-86	192.883
cg01341751	0.270331	0.79362	22.5453	2.81e-89	1.21e-86	192.779
cg26279070	0.319435	0.591531	22.5365	3.19e-89	1.3e-86	192.647
cg13358636	0.363176	0.43829	22.5381	3.12e-89	1.32e-86	192.672
cg07501988	0.340305	0.751116	22.5275	3.63e-89	1.45e-86	192.522
cg00379720	0.442794	0.493502	22.5311	3.44e-89	1.47e-86	192.576
cg08779982	0.209676	0.842914	22.5183	4.14e-89	1.65e-86	192.391
cg02351381	0.391769	0.692941	22.5169	4.22e-89	1.78e-86	192.374
cg16073408	0.300115	0.669522	22.5174	4.19e-89	1.79e-86	192.375
cg12595013	0.360104	0.472667	22.5155	4.31e-89	1.81e-86	192.349
cg07445246	0.397645	0.56167	22.5002	5.37e-89	2.11e-86	192.131
cg03597347	0.308491	0.508988	22.5034	5.12e-89	2.14e-86	192.18
cg09644153	0.251286	0.663531	22.4927	5.97e-89	2.32e-86	192.025
cg18839637	0.30349	0.6435	22.4967	5.65e-89	2.38e-86	192.078
cg13434842	0.337319	0.505991	22.4829	6.87e-89	2.84e-86	191.883
cg10967176	0.219491	0.867429	22.4696	8.32e-89	3.42e-86	191.693
cg15795544	0.255724	0.781432	22.4704	8.23e-89	3.43e-86	191.702
cg02381279	0.419823	0.717324	22.4623	9.22e-89	3.82e-86	191.594
cg05513806	0.443526	0.646271	22.456	1.01e-88	3.91e-86	191.5
cg16582419	0.242265	0.821729	22.4586	9.75e-89	4.03e-86	191.534
cg16634404	0.311712	0.648306	22.4564	1.01e-88	4.14e-86	191.503
cg19659741	0.41416	0.650377	22.4504	1.09e-88	4.48e-86	191.418
cg18267049	0.468122	0.532126	22.4457	1.17e-88	4.77e-86	191.35
cg27549720	0.439224	0.656099	22.4429	1.22e-88	4.83e-86	191.309
cg11030264	0.465043	0.645982	22.4424	1.23e-88	5e-86	191.304
cg11571702	0.301872	0.777438	22.4413	1.25e-88	5.05e-86	191.289
cg08855938	0.307368	0.681035	22.4201	1.69e-88	6.47e-86	190.988
cg00875989	0.316498	0.586538	22.4234	1.61e-88	6.59e-86	191.038
cg14644001	0.443816	0.712823	22.4119	1.9e-88	7.6e-86	190.87
cg08581953	0.253332	0.363431	22.4084	2e-88	7.61e-86	190.821
cg02164046	0.432211	0.470431	22.4115	1.91e-88	7.77e-86	190.867
cg20666917	0.276379	0.697144	22.4004	2.24e-88	8.97e-86	190.703
cg23006567	0.338461	0.735318	22.3876	2.69e-88	1.04e-85	190.519
cg26432869	0.388861	0.696583	22.3858	2.76e-88	1.07e-85	190.494
cg24654177	0.201679	0.896591	22.3711	3.41e-88	1.31e-85	190.283
cg06527213	0.281189	0.643526	22.3655	3.69e-88	1.39e-85	190.208
cg26770907	0.329689	0.645248	22.3582	4.1e-88	1.56e-85	190.1
cg04792034	0.201504	0.809086	22.3491	4.67e-88	1.85e-85	189.977
cg06176608	0.203092	0.746682	22.3439	5.03e-88	1.87e-85	189.901
cg24471254	0.462027	0.726752	22.335	5.71e-88	2.14e-85	189.77
cg17078116	0.390077	0.535037	22.338	5.48e-88	2.17e-85	189.813
cg21334513	0.474212	0.63407	22.3338	5.82e-88	2.29e-85	189.753
cg07671622	0.207252	0.691314	22.3289	6.24e-88	2.3e-85	189.686
cg13644317	0.396079	0.547103	22.3289	6.23e-88	2.48e-85	189.685
cg27128761	0.290819	0.634255	22.3228	6.81e-88	2.53e-85	189.594
cg16926102	0.274132	0.573107	22.3199	7.1e-88	2.75e-85	189.554
cg09523275	0.354185	0.552892	22.3027	9.07e-88	3.33e-85	189.313
cg13096701	0.324033	0.783043	22.3041	8.9e-88	3.5e-85	189.331
cg15645660	0.234718	0.841202	22.2973	9.8e-88	3.77e-85	189.233
cg20614157	0.200637	0.87492	22.2949	1.01e-87	3.88e-85	189.199
cg07953015	0.445932	0.654003	22.2909	1.07e-87	3.9e-85	189.146
cg13327545	0.259876	0.650734	22.2807	1.24e-87	4.83e-85	188.998
cg21928406	0.211859	0.703188	22.2599	1.67e-87	6.17e-85	188.698
cg09307985	0.379601	0.755402	22.2572	1.74e-87	6.29e-85	188.665
cg08289130	0.304516	0.821114	22.2503	1.92e-87	6.91e-85	188.566
cg01009664	0.396177	0.593052	22.2502	1.92e-87	7.43e-85	188.568
cg16061498	0.34852	0.5299	22.2406	2.21e-87	8.31e-85	188.424
cg01295399	0.23504	0.575182	22.2419	2.16e-87	8.33e-85	188.449
cg10768316	0.204089	0.840433	22.2186	3.02e-87	1.16e-84	188.112
cg18335796	0.311117	0.673475	22.2104	3.39e-87	1.27e-84	187.995
cg06372887	0.216954	0.633268	22.1934	4.32e-87	1.54e-84	187.756
cg08107308	0.21345	0.695458	22.1845	4.91e-87	1.74e-84	187.629
cg16708174	0.288698	0.789983	22.174	5.71e-87	2.11e-84	187.476
cg01178099	0.319852	0.74463	22.1736	5.74e-87	2.15e-84	187.477
cg25224048	0.362303	0.759482	22.166	6.4e-87	2.31e-84	187.361
cg04723343	0.227059	0.737998	22.1653	6.46e-87	2.41e-84	187.358
cg11682083	0.270425	0.698991	22.1653	6.47e-87	2.44e-84	187.354
cg06476685	0.277024	0.674986	22.1584	7.13e-87	2.52e-84	187.257
cg03858673	0.371318	0.553167	22.1591	7.06e-87	2.62e-84	187.27
cg27494647	0.45803	0.629773	22.1539	7.61e-87	2.74e-84	187.188
cg27615378	0.213942	0.570605	22.1508	7.95e-87	2.83e-84	187.144
cg19778015	0.313713	0.74354	22.1346	1e-86	3.64e-84	186.915
cg05141578	0.251421	0.68382	22.1309	1.05e-86	3.69e-84	186.867
cg12896318	0.237051	0.741556	22.1339	1.01e-86	3.8e-84	186.907
cg24518098	0.253712	0.521228	22.1287	1.09e-86	3.87e-84	186.83
cg24911113	0.469509	0.620623	22.1218	1.2e-86	4.24e-84	186.732
cg10085057	0.204962	0.680394	22.1085	1.45e-86	5.36e-84	186.547
cg00962755	0.285895	0.806739	22.101	1.62e-86	5.88e-84	186.444
cg19376858	0.240846	0.837502	22.0958	1.74e-86	6.24e-84	186.364
cg03509898	0.245089	0.74761	22.0867	1.98e-86	7.13e-84	186.241
cg05370101	0.328434	0.467152	22.074	2.38e-86	8.26e-84	186.058
cg18356785	0.345296	0.711193	22.0605	2.88e-86	1.01e-83	185.861
cg09940188	0.280865	0.754444	22.0456	3.56e-86	1.22e-83	185.654
cg00332937	0.420184	0.541385	22.0443	3.63e-86	1.29e-83	185.638
cg08421271	0.27129	0.723138	22.0309	4.39e-86	1.49e-83	185.445
cg12150256	0.284295	0.790868	22.0343	4.19e-86	1.52e-83	185.491
cg14600824	0.339102	0.461209	22.0335	4.24e-86	1.53e-83	185.479
cg07274716	0.341414	0.63407	22.0257	4.73e-86	1.6e-83	185.371
cg25032595	0.450784	0.57953	22.0263	4.69e-86	1.63e-83	185.375
cg23244790	0.438235	0.469702	22.0228	4.93e-86	1.71e-83	185.325
cg21756647	0.255295	0.720577	22.0157	5.46e-86	1.88e-83	185.224
cg16359657	0.292845	0.712519	22.014	5.59e-86	1.94e-83	185.201
cg26132320	0.483327	0.548484	21.9932	7.52e-86	2.57e-83	184.904
cg06817455	0.278395	0.691612	21.9844	8.52e-86	2.87e-83	184.785
cg10072319	0.388171	0.704009	21.9845	8.52e-86	3.04e-83	184.784
cg07915921	0.416148	0.660789	21.9782	9.31e-86	3.12e-83	184.696
cg09495207	0.218153	0.694977	21.9764	9.55e-86	3.18e-83	184.671
cg01457778	0.246233	0.746247	21.9777	9.37e-86	3.26e-83	184.692
cg04961101	0.343912	0.545829	21.9688	1.06e-85	3.53e-83	184.563
cg08857994	0.353577	0.518351	21.9602	1.2e-85	3.97e-83	184.44
cg21158087	0.383268	0.455776	21.9371	1.67e-85	5.73e-83	184.109
cg19798735	0.215916	0.77689	21.9331	1.77e-85	6.04e-83	184.053
cg10502121	0.331206	0.544752	21.9318	1.8e-85	6.27e-83	184.037
cg23314055	0.214721	0.823455	21.927	1.93e-85	6.51e-83	183.964
cg13539545	0.506368	0.540853	21.9247	1.99e-85	6.9e-83	183.936
cg13099139	0.211072	0.701541	21.924	2.01e-85	6.94e-83	183.926
cg15791248	0.258627	0.714691	21.9078	2.54e-85	8.53e-83	183.694
cg19165390	0.294089	0.554928	21.9082	2.52e-85	8.53e-83	183.699
cg04268405	0.2141	0.839521	21.9043	2.66e-85	9.17e-83	183.651
cg00181439	0.216105	0.464262	21.9012	2.78e-85	9.54e-83	183.607
cg18796287	0.231447	0.720978	21.8991	2.87e-85	9.61e-83	183.571
cg01287000	0.319644	0.649026	21.8938	3.09e-85	1.05e-82	183.502
cg04111071	0.47177	0.544483	21.8936	3.1e-85	1.05e-82	183.499
cg19639898	0.286478	0.547981	21.8911	3.22e-85	1.07e-82	183.457
cg25688583	0.318129	0.734079	21.8867	3.43e-85	1.14e-82	183.393
cg05860723	0.402857	0.515951	21.8818	3.67e-85	1.18e-82	183.329
cg17485838	0.443649	0.67782	21.882	3.66e-85	1.21e-82	183.328
cg16400350	0.404763	0.78049	21.8815	3.69e-85	1.22e-82	183.321
cg01954585	0.328663	0.74628	21.8691	4.4e-85	1.48e-82	183.151
cg03729251	0.206814	0.898206	21.8565	5.26e-85	1.75e-82	182.972
cg26407571	0.242125	0.854891	21.8548	5.39e-85	1.79e-82	182.941
cg02655630	0.300123	0.522731	21.8465	6.06e-85	2.01e-82	182.832
cg08679971	0.227563	0.825062	21.8404	6.61e-85	2.11e-82	182.742
cg23200818	0.242743	0.731725	21.8299	7.69e-85	2.53e-82	182.587
cg03100639	0.313863	0.677116	21.828	7.88e-85	2.59e-82	182.57
cg11394785	0.30109	0.568966	21.824	8.35e-85	2.76e-82	182.508
cg04191427	0.442651	0.615427	21.8208	8.74e-85	2.85e-82	182.467
cg14425564	0.39941	0.580072	21.8182	9.07e-85	2.98e-82	182.425
cg07778315	0.211527	0.738042	21.8066	1.07e-84	3.35e-82	182.263
cg06545367	0.238997	0.818289	21.8053	1.09e-84	3.38e-82	182.245
cg21298174	0.295565	0.604557	21.8076	1.05e-84	3.4e-82	182.274
cg08070491	0.211482	0.752783	21.8029	1.13e-84	3.48e-82	182.21
cg21653149	0.332496	0.710616	21.7996	1.18e-84	3.88e-82	182.159
cg01314391	0.202453	0.848439	21.7951	1.26e-84	4.06e-82	182.104
cg04388970	0.277234	0.780508	21.7899	1.35e-84	4.35e-82	182.03
cg22538780	0.375395	0.599535	21.7885	1.38e-84	4.52e-82	182.001
cg00472277	0.392004	0.632411	21.7812	1.53e-84	4.9e-82	181.907
cg04738965	0.426573	0.517894	21.7596	2.08e-84	6.61e-82	181.6
cg16860392	0.350961	0.750525	21.7542	2.25e-84	7.17e-82	181.517
cg19419246	0.252123	0.821649	21.7544	2.25e-84	7.17e-82	181.52
cg05171197	0.274565	0.829678	21.7428	2.64e-84	8.03e-82	181.36
cg09578475	0.495791	0.611018	21.738	2.83e-84	8.57e-82	181.292
cg20785796	0.347517	0.698485	21.7306	3.15e-84	9.94e-82	181.183
cg26287741	0.207237	0.647648	21.7228	3.52e-84	1.13e-81	181.071
cg11235787	0.305921	0.708919	21.7216	3.58e-84	1.14e-81	181.058
cg18207011	0.221402	0.724201	21.7165	3.85e-84	1.2e-81	180.984
cg08523865	0.317905	0.504712	21.7064	4.43e-84	1.32e-81	180.846
cg19542849	0.218401	0.828325	21.7091	4.27e-84	1.32e-81	180.879
cg18084609	0.381784	0.735349	21.7079	4.35e-84	1.34e-81	180.862
cg14526039	0.236705	0.609727	21.6981	4.99e-84	1.58e-81	180.725
cg03354108	0.220929	0.821374	21.6897	5.61e-84	1.73e-81	180.612
cg01298514	0.279523	0.743328	21.6854	5.97e-84	1.83e-81	180.551
cg20624923	0.348402	0.561078	21.6788	6.56e-84	2.01e-81	180.451
cg25902889	0.402059	0.774945	21.6719	7.24e-84	2.31e-81	180.351
cg05774978	0.355821	0.622735	21.6613	8.4e-84	2.47e-81	180.208
cg19755069	0.321436	0.641885	21.6449	1.06e-83	3.19e-81	179.971
cg04193160	0.225596	0.569004	21.6371	1.18e-83	3.55e-81	179.869
cg17389427	0.214289	0.686926	21.6308	1.3e-83	3.86e-81	179.773
cg11668749	0.29802	0.515626	21.6326	1.26e-83	3.9e-81	179.8
cg01812599	0.370378	0.653981	21.6236	1.43e-83	4.28e-81	179.678
cg09626894	0.44239	0.584752	21.6212	1.49e-83	4.29e-81	179.64
cg12858577	0.374605	0.672169	21.6212	1.49e-83	4.53e-81	179.638
cg25707767	0.26682	0.632993	21.6219	1.47e-83	4.59e-81	179.644
cg15123573	0.31495	0.602903	21.6182	1.55e-83	4.71e-81	179.596
cg26361999	0.204973	0.650356	21.6183	1.55e-83	4.8e-81	179.595
cg14042121	0.232166	0.694786	21.6158	1.6e-83	4.85e-81	179.563
cg08362273	0.270416	0.517645	21.6104	1.73e-83	4.98e-81	179.488
cg01202519	0.291782	0.698457	21.6057	1.85e-83	5.5e-81	179.425
cg02853616	0.405151	0.576294	21.5997	2.01e-83	5.96e-81	179.34
cg03964958	0.350239	0.444664	21.5957	2.13e-83	6.26e-81	179.283
cg03539204	0.260658	0.839342	21.5911	2.27e-83	6.63e-81	179.218
cg23079727	0.268736	0.648698	21.5944	2.17e-83	6.63e-81	179.257
cg06607764	0.327411	0.74849	21.5849	2.48e-83	7.12e-81	179.128
cg07943461	0.384848	0.556293	21.5616	3.46e-83	9.87e-81	178.798
cg00764217	0.39034	0.591172	21.5529	3.9e-83	1.13e-80	178.68
cg07539798	0.253261	0.687069	21.5353	5.01e-83	1.42e-80	178.428
cg05745631	0.362455	0.749634	21.5323	5.23e-83	1.47e-80	178.385
cg13983182	0.209623	0.669016	21.5224	6.02e-83	1.78e-80	178.244
cg07766263	0.321679	0.615049	21.5103	7.14e-83	1.99e-80	178.075
cg05308792	0.210449	0.806281	21.5096	7.21e-83	2.01e-80	178.065
cg19876092	0.292869	0.790925	21.5097	7.2e-83	2.11e-80	178.063
cg24892966	0.458408	0.578388	21.5112	7.06e-83	2.11e-80	178.082
cg18105139	0.250683	0.630533	21.5072	7.46e-83	2.17e-80	178.028
cg11517269	0.268139	0.686378	21.5019	8.04e-83	2.35e-80	177.955
cg21838979	0.308811	0.512503	21.5014	8.1e-83	2.41e-80	177.945
cg17603689	0.319722	0.551253	21.497	8.62e-83	2.49e-80	177.884
cg25326952	0.287445	0.583807	21.4972	8.6e-83	2.55e-80	177.884
cg17239057	0.491452	0.666358	21.4928	9.16e-83	2.64e-80	177.824
cg21374324	0.20382	0.793705	21.4818	1.07e-82	3.06e-80	177.669
cg05563515	0.235777	0.883951	21.4722	1.22e-82	3.32e-80	177.538
cg12426146	0.290377	0.643367	21.4598	1.46e-82	4.24e-80	177.361
cg07382070	0.210251	0.831032	21.4442	1.82e-82	4.91e-80	177.143
cg07448060	0.36687	0.439878	21.434	2.1e-82	5.62e-80	176.999
cg09141965	0.35302	0.50206	21.4269	2.32e-82	6.17e-80	176.899
cg11736940	0.239488	0.538219	21.4136	2.8e-82	8.04e-80	176.71
cg27425146	0.344505	0.582107	21.4139	2.79e-82	8.06e-80	176.711
cg15089077	0.220111	0.553524	21.4115	2.89e-82	8.24e-80	176.681
cg15154229	0.23718	0.753848	21.3987	3.46e-82	9.81e-80	176.5
cg13840445	0.253245	0.764276	21.3945	3.67e-82	1.03e-79	176.441
cg04425920	0.461723	0.545971	21.3882	4.01e-82	1.12e-79	176.357
cg27320005	0.213576	0.850958	21.3885	4e-82	1.15e-79	176.353
cg06888836	0.202108	0.741836	21.3809	4.45e-82	1.17e-79	176.251
cg07300534	0.214645	0.779527	21.3781	4.63e-82	1.21e-79	176.212
cg23922724	0.332651	0.670094	21.3817	4.4e-82	1.26e-79	176.257
cg17849569	0.220849	0.627242	21.3743	4.88e-82	1.36e-79	176.155
cg01382864	0.358441	0.522432	21.3714	5.09e-82	1.41e-79	176.121
cg03720950	0.290678	0.719159	21.3711	5.11e-82	1.41e-79	176.117
cg11636504	0.263151	0.622726	21.3666	5.45e-82	1.52e-79	176.048
cg19507206	0.449096	0.525346	21.3587	6.09e-82	1.69e-79	175.935
cg14780466	0.313921	0.562002	21.3573	6.21e-82	1.73e-79	175.918
cg19374752	0.250265	0.545317	21.3513	6.76e-82	1.87e-79	175.831
cg11705975	0.230044	0.675474	21.3498	6.91e-82	1.91e-79	175.812
cg08928145	0.206442	0.625152	21.3376	8.2e-82	2.12e-79	175.642
cg04598121	0.328986	0.49231	21.338	8.15e-82	2.19e-79	175.651
cg23290344	0.421036	0.468647	21.3414	7.77e-82	2.21e-79	175.691
cg23302649	0.48382	0.55061	21.3387	8.08e-82	2.29e-79	175.652
cg22796363	0.260158	0.795266	21.3378	8.18e-82	2.31e-79	175.639
cg05809668	0.494142	0.516801	21.3289	9.27e-82	2.39e-79	175.52
cg05803237	0.255753	0.559049	21.3156	1.12e-81	2.88e-79	175.333
cg18856925	0.245099	0.801826	21.319	1.07e-81	2.93e-79	175.376
cg15934368	0.257877	0.795168	21.3152	1.13e-81	3.08e-79	175.323
cg20640374	0.271048	0.807581	21.3133	1.16e-81	3.15e-79	175.297
cg19635505	0.279276	0.721742	21.3042	1.31e-81	3.55e-79	175.169
cg07883457	0.248589	0.477459	21.2997	1.4e-81	3.57e-79	175.11
cg03048488	0.316477	0.610624	21.3023	1.35e-81	3.6e-79	175.149
cg00123055	0.326282	0.440934	21.3016	1.36e-81	3.62e-79	175.14
cg14001664	0.36909	0.508532	21.3032	1.33e-81	3.62e-79	175.156
cg25137968	0.31302	0.531853	21.3003	1.39e-81	3.86e-79	175.111
cg08616061	0.299186	0.53894	21.2884	1.64e-81	4.17e-79	174.951
cg01851378	0.433771	0.586942	21.285	1.72e-81	4.53e-79	174.905
cg12607188	0.262215	0.765292	21.2807	1.83e-81	4.94e-79	174.84
cg14621323	0.240221	0.692458	21.2773	1.92e-81	5.14e-79	174.792
cg04645914	0.367723	0.630742	21.2726	2.05e-81	5.37e-79	174.731
cg14185547	0.297518	0.702043	21.2615	2.4e-81	6.37e-79	174.571
cg08783253	0.226243	0.8165	21.2519	2.75e-81	6.91e-79	174.437
cg05016408	0.489598	0.515056	21.2484	2.88e-81	7.23e-79	174.389
cg20051292	0.331212	0.501988	21.2523	2.73e-81	7.29e-79	174.439
cg08364561	0.500168	0.60441	21.2476	2.92e-81	7.3e-79	174.377
cg27051129	0.212222	0.820421	21.2505	2.8e-81	7.63e-79	174.412
cg14742937	0.425308	0.596909	21.246	2.99e-81	7.91e-79	174.352
cg12736877	0.218135	0.864372	21.2411	3.2e-81	8.44e-79	174.284
cg12830671	0.262273	0.748898	21.2394	3.28e-81	8.61e-79	174.26
cg23334662	0.325008	0.637954	21.2404	3.23e-81	8.72e-79	174.27
cg11052143	0.335915	0.604409	21.2324	3.61e-81	9.46e-79	174.162
cg26630171	0.233099	0.864078	21.2173	4.47e-81	1.2e-78	173.946
cg03307103	0.210891	0.803686	21.2133	4.73e-81	1.23e-78	173.898
cg17493885	0.288049	0.776074	21.2147	4.64e-81	1.23e-78	173.91
cg17538572	0.482628	0.493948	21.212	4.82e-81	1.27e-78	173.873
cg18568589	0.34767	0.565961	21.2113	4.87e-81	1.28e-78	173.863
cg14811806	0.21381	0.803221	21.2104	4.93e-81	1.29e-78	173.852
cg06629130	0.427267	0.45488	21.204	5.39e-81	1.34e-78	173.765
cg18592384	0.214093	0.815956	21.2069	5.18e-81	1.36e-78	173.8
cg16705395	0.26988	0.735789	21.2017	5.57e-81	1.45e-78	173.728
cg06155414	0.263295	0.80493	21.1933	6.27e-81	1.55e-78	173.614
cg17714010	0.267228	0.86839	21.1924	6.36e-81	1.65e-78	173.597
cg19426522	0.259444	0.735248	21.1913	6.45e-81	1.66e-78	173.583
cg23060618	0.213101	0.75576	21.1906	6.52e-81	1.72e-78	173.571
cg21944234	0.274657	0.786767	21.1857	6.98e-81	1.84e-78	173.502
cg15811515	0.488919	0.595341	21.1798	7.59e-81	1.95e-78	173.42
cg06896909	0.321007	0.636392	21.1728	8.37e-81	2.06e-78	173.327
cg20285002	0.276031	0.796205	21.1753	8.08e-81	2.07e-78	173.358
cg07387286	0.417654	0.65836	21.1622	9.72e-81	2.37e-78	173.178
cg11268834	0.427149	0.58928	21.1653	9.3e-81	2.42e-78	173.22
cg26980034	0.215906	0.826952	21.1625	9.68e-81	2.54e-78	173.176
cg08823182	0.212159	0.787543	21.1543	1.09e-80	2.64e-78	173.066
cg13933080	0.315156	0.616051	21.1575	1.04e-80	2.69e-78	173.11
cg03614193	0.399104	0.551157	21.1546	1.08e-80	2.72e-78	173.074
cg02809591	0.213346	0.903924	21.1525	1.11e-80	2.78e-78	173.045
cg02025583	0.303646	0.506276	21.1461	1.22e-80	3.03e-78	172.955
cg23055735	0.226452	0.758655	21.146	1.22e-80	3.18e-78	172.945
cg23740491	0.318472	0.550276	21.1437	1.26e-80	3.28e-78	172.912
cg08668316	0.377161	0.510522	21.1382	1.36e-80	3.3e-78	172.841
cg06905511	0.269626	0.834774	21.1334	1.46e-80	3.52e-78	172.774
cg14912644	0.265102	0.522383	21.1358	1.41e-80	3.63e-78	172.805
cg10369363	0.264219	0.667957	21.1315	1.5e-80	3.84e-78	172.745
cg10056132	0.370427	0.433135	21.1273	1.59e-80	4.06e-78	172.686
cg14016236	0.382712	0.723474	21.1259	1.62e-80	4.12e-78	172.666
cg17540545	0.26042	0.632824	21.1256	1.63e-80	4.13e-78	172.66
cg24932457	0.444269	0.664847	21.1222	1.71e-80	4.4e-78	172.611
cg02520020	0.300738	0.692683	21.1164	1.85e-80	4.53e-78	172.539
cg00400448	0.384491	0.626481	21.1104	2.01e-80	4.92e-78	172.454
cg02311725	0.24047	0.554488	21.108	2.08e-80	5.07e-78	172.42
cg26302986	0.321787	0.733769	21.1109	2e-80	5.12e-78	172.453
cg20219381	0.367482	0.562957	21.1083	2.08e-80	5.24e-78	172.418
cg00058879	0.322983	0.511661	21.1037	2.21e-80	5.36e-78	172.361
cg05590156	0.221682	0.731397	21.0992	2.36e-80	5.62e-78	172.294
cg22953017	0.246058	0.525858	21.1029	2.24e-80	5.72e-78	172.341
cg13641903	0.241304	0.556368	21.1018	2.28e-80	5.75e-78	172.328
cg05616010	0.283494	0.723871	21.0884	2.74e-80	6.51e-78	172.143
cg24154839	0.347744	0.382118	21.0894	2.71e-80	6.86e-78	172.151
cg19489494	0.216522	0.630167	21.0874	2.79e-80	6.99e-78	172.124
cg21707187	0.454042	0.53372	21.0758	3.28e-80	8.26e-78	171.961
cg18556676	0.334266	0.513635	21.0705	3.53e-80	8.74e-78	171.888
cg04223420	0.338947	0.601195	21.066	3.76e-80	9.09e-78	171.832
cg25117523	0.291894	0.720259	21.0671	3.7e-80	9.3e-78	171.839
cg24808280	0.438616	0.47733	21.0609	4.04e-80	1.01e-77	171.751
cg05353133	0.291624	0.385234	21.0522	4.57e-80	1.07e-77	171.635
cg12651761	0.202163	0.783879	21.0537	4.47e-80	1.12e-77	171.654
cg22921760	0.29363	0.639465	21.0499	4.72e-80	1.17e-77	171.598
cg23663547	0.282437	0.586504	21.0493	4.76e-80	1.18e-77	171.59
cg04967578	0.228668	0.770134	21.0438	5.14e-80	1.2e-77	171.518
cg13667243	0.384308	0.595782	21.0365	5.7e-80	1.41e-77	171.414
cg14070039	0.269554	0.80687	21.0331	5.98e-80	1.48e-77	171.366
cg16847637	0.282621	0.797854	21.0322	6.05e-80	1.48e-77	171.351
cg12472603	0.226418	0.817185	21.0322	6.05e-80	1.49e-77	171.353
cg03520644	0.407023	0.559873	21.0255	6.64e-80	1.58e-77	171.265
cg07068674	0.395845	0.561988	21.0201	7.16e-80	1.66e-77	171.187
cg07479786	0.200324	0.803843	21.0178	7.41e-80	1.71e-77	171.154
cg26980244	0.368247	0.578633	21.0209	7.09e-80	1.73e-77	171.192
cg18297437	0.31227	0.528641	21.0207	7.11e-80	1.74e-77	171.19
cg16616918	0.219425	0.705156	21.0196	7.22e-80	1.76e-77	171.176
cg00866870	0.315476	0.670643	21.0157	7.62e-80	1.81e-77	171.128
cg26332488	0.260669	0.817333	21.0177	7.42e-80	1.81e-77	171.147
cg25409809	0.265569	0.598171	21.0158	7.62e-80	1.85e-77	171.12
cg19708901	0.263252	0.67395	21.0141	7.8e-80	1.88e-77	171.098
cg17482089	0.287258	0.716221	21.0105	8.21e-80	1.98e-77	171.047
cg13283952	0.225001	0.827806	21.0102	8.24e-80	2.02e-77	171.046
cg21635858	0.242674	0.879873	21.0077	8.54e-80	2.07e-77	171.006
cg16371477	0.254585	0.799966	21.0067	8.66e-80	2.08e-77	170.994
cg21872908	0.204305	0.730804	21.0037	9.03e-80	2.18e-77	170.95
cg14242936	0.277733	0.585357	21.0031	9.1e-80	2.22e-77	170.946
cg10253847	0.397176	0.399796	20.9946	1.03e-79	2.49e-77	170.828
cg27641532	0.327293	0.642951	20.9924	1.06e-79	2.54e-77	170.792
cg18274480	0.416817	0.544697	20.991	1.08e-79	2.58e-77	170.775
cg26591066	0.28529	0.868121	20.9893	1.11e-79	2.64e-77	170.749
cg08074555	0.395623	0.656848	20.9768	1.32e-79	3e-77	170.58
cg02631126	0.252732	0.686055	20.9739	1.37e-79	3.24e-77	170.543
cg04783764	0.330566	0.645561	20.9713	1.42e-79	3.35e-77	170.506
cg15918732	0.354731	0.723877	20.9693	1.46e-79	3.49e-77	170.471
cg20113824	0.384146	0.469833	20.9585	1.7e-79	4.04e-77	170.32
cg15808426	0.354776	0.538559	20.9548	1.79e-79	4.24e-77	170.268
cg22147446	0.292953	0.565877	20.9447	2.07e-79	4.91e-77	170.125
cg20794824	0.242373	0.659674	20.9437	2.09e-79	4.93e-77	170.113
cg25204743	0.237773	0.709292	20.9423	2.14e-79	5.04e-77	170.092
cg06065125	0.329939	0.433053	20.9387	2.25e-79	5.09e-77	170.047
cg10531355	0.341908	0.668177	20.9395	2.22e-79	5.3e-77	170.056
cg23248887	0.447257	0.589482	20.9338	2.41e-79	5.66e-77	169.973
cg13617837	0.204755	0.739416	20.9344	2.39e-79	5.68e-77	169.984
cg05928904	0.279192	0.80341	20.9247	2.74e-79	6.15e-77	169.851
cg16924776	0.270272	0.672826	20.9246	2.74e-79	6.34e-77	169.846
cg24375409	0.358472	0.641331	20.923	2.8e-79	6.57e-77	169.821
cg10974980	0.420899	0.5657	20.9219	2.85e-79	6.72e-77	169.81
cg19759135	0.36088	0.613638	20.9194	2.95e-79	6.78e-77	169.773
cg03696974	0.314988	0.571353	20.9116	3.29e-79	7.68e-77	169.672
cg23049458	0.445865	0.560858	20.9108	3.32e-79	7.72e-77	169.651
cg08854987	0.208944	0.681652	20.8955	4.12e-79	9.1e-77	169.443
cg25690589	0.241309	0.725453	20.8907	4.41e-79	1.01e-76	169.37
cg10359157	0.231504	0.804323	20.8816	5e-79	1.17e-76	169.247
cg02798576	0.430468	0.54856	20.8755	5.45e-79	1.26e-76	169.167
cg24550149	0.2971	0.622667	20.8681	6.05e-79	1.38e-76	169.054
cg23200020	0.45119	0.513875	20.867	6.15e-79	1.4e-76	169.039
cg12105899	0.36492	0.750249	20.8656	6.26e-79	1.46e-76	169.024
cg19264571	0.252853	0.710433	20.8626	6.53e-79	1.48e-76	168.979
cg09013975	0.258228	0.619443	20.8589	6.87e-79	1.51e-76	168.933
cg01237333	0.297548	0.509446	20.8612	6.65e-79	1.53e-76	168.968
cg03546235	0.251992	0.497804	20.8608	6.69e-79	1.53e-76	168.962
cg00172849	0.295724	0.6041	20.8587	6.9e-79	1.57e-76	168.932
cg21113740	0.325304	0.612298	20.8573	7.04e-79	1.59e-76	168.905
cg20982046	0.329004	0.521939	20.8533	7.44e-79	1.67e-76	168.85
cg00062245	0.300724	0.557265	20.8483	7.98e-79	1.8e-76	168.787
cg15887459	0.263925	0.619262	20.8476	8.06e-79	1.81e-76	168.77
cg16166968	0.224912	0.717236	20.8468	8.16e-79	1.82e-76	168.758
cg15617155	0.432003	0.495279	20.8337	9.79e-79	2.18e-76	168.576
cg01746241	0.209208	0.76191	20.8321	1e-78	2.25e-76	168.561
cg25150929	0.207207	0.822796	20.8305	1.02e-78	2.3e-76	168.53
cg14281592	0.318911	0.650238	20.8287	1.05e-78	2.41e-76	168.508
cg13440652	0.267727	0.744656	20.828	1.06e-78	2.42e-76	168.498
cg15384589	0.350067	0.686562	20.8215	1.16e-78	2.64e-76	168.408
cg08134091	0.275283	0.665552	20.8079	1.41e-78	3.07e-76	168.22
cg04167854	0.330347	0.71983	20.8091	1.38e-78	3.08e-76	168.241
cg09242181	0.351151	0.603688	20.803	1.5e-78	3.26e-76	168.152
cg07441518	0.371878	0.566606	20.8025	1.51e-78	3.27e-76	168.146
cg10537450	0.231791	0.593813	20.8056	1.45e-78	3.28e-76	168.186
cg21820656	0.335093	0.561051	20.802	1.53e-78	3.41e-76	168.132
cg00091633	0.263012	0.703658	20.7977	1.62e-78	3.6e-76	168.081
cg08044097	0.35489	0.507555	20.795	1.68e-78	3.63e-76	168.041
cg23821145	0.226753	0.719552	20.7973	1.63e-78	3.63e-76	168.067
cg24539848	0.223881	0.739196	20.7934	1.72e-78	3.82e-76	168.012
cg19216817	0.257285	0.706952	20.7887	1.84e-78	4.04e-76	167.948
cg04556126	0.396295	0.622275	20.7876	1.87e-78	4.13e-76	167.941
cg01320579	0.30308	0.805511	20.7855	1.92e-78	4.24e-76	167.912
cg25691167	0.46628	0.474872	20.781	2.05e-78	4.52e-76	167.84
cg20779964	0.366773	0.497688	20.7793	2.1e-78	4.59e-76	167.816
cg19592637	0.208806	0.825795	20.7767	2.18e-78	4.75e-76	167.78
cg27485906	0.336458	0.707681	20.777	2.17e-78	4.77e-76	167.783
cg02049405	0.3543	0.551613	20.7762	2.19e-78	4.8e-76	167.782
cg17292758	0.24339	0.696028	20.7635	2.62e-78	5.64e-76	167.596
cg16328007	0.367838	0.666703	20.7623	2.66e-78	5.72e-76	167.58
cg27647370	0.23573	0.770432	20.7608	2.72e-78	5.96e-76	167.558
cg17912835	0.329139	0.696324	20.754	2.99e-78	6.4e-76	167.465
cg13461821	0.267877	0.76547	20.7544	2.97e-78	6.67e-76	167.472
cg07207982	0.328339	0.757483	20.751	3.12e-78	6.7e-76	167.427
cg07852825	0.251033	0.531318	20.7401	3.63e-78	7.77e-76	167.275
cg16309127	0.244112	0.656873	20.7331	4e-78	8.47e-76	167.173
cg08065657	0.286356	0.531257	20.7171	5e-78	1.06e-75	166.954
cg22160735	0.225029	0.727352	20.7183	4.92e-78	1.07e-75	166.965
cg08047907	0.471184	0.533489	20.7128	5.31e-78	1.12e-75	166.895
cg10502231	0.428161	0.508834	20.7171	5.01e-78	1.12e-75	166.952
cg25595834	0.224213	0.729662	20.7079	5.7e-78	1.24e-75	166.82
cg10874556	0.236246	0.72616	20.7074	5.73e-78	1.27e-75	166.817
cg06829681	0.261055	0.802362	20.6966	6.66e-78	1.4e-75	166.669
cg11389960	0.253733	0.717258	20.6925	7.06e-78	1.56e-75	166.609
cg17508991	0.459182	0.607865	20.6885	7.46e-78	1.56e-75	166.552
cg04363624	0.350863	0.44372	20.685	7.84e-78	1.71e-75	166.51
cg13967888	0.23616	0.688411	20.683	8.06e-78	1.77e-75	166.478
cg16998150	0.41768	0.472393	20.676	8.89e-78	1.85e-75	166.378
cg19080053	0.3146	0.650186	20.6752	9e-78	1.87e-75	166.366
cg04778012	0.391008	0.533134	20.676	8.88e-78	1.93e-75	166.386
cg24853956	0.232664	0.435291	20.6732	9.25e-78	1.98e-75	166.336
cg06847624	0.420703	0.538505	20.671	9.54e-78	2e-75	166.312
cg20145598	0.278718	0.691943	20.6698	9.7e-78	2.01e-75	166.291
cg04947680	0.260834	0.664333	20.669	9.79e-78	2.04e-75	166.285
cg23181580	0.277982	0.600219	20.6673	1e-77	2.15e-75	166.255
cg11764900	0.381873	0.451808	20.6666	1.01e-77	2.22e-75	166.249
cg18081940	0.406756	0.488781	20.6576	1.15e-77	2.37e-75	166.122
cg06012347	0.274778	0.670826	20.6532	1.22e-77	2.54e-75	166.064
cg05638493	0.27551	0.607322	20.6462	1.35e-77	2.79e-75	165.967
cg06495961	0.419746	0.549828	20.6435	1.4e-77	2.89e-75	165.93
cg14460195	0.210179	0.702061	20.6453	1.37e-77	2.98e-75	165.952
cg24803719	0.32841	0.562559	20.6427	1.42e-77	3.01e-75	165.912
cg15787039	0.305796	0.580057	20.618	2e-77	4.07e-75	165.571
cg11015251	0.384111	0.550888	20.6144	2.1e-77	4.54e-75	165.523
cg20039443	0.230217	0.734958	20.6041	2.43e-77	4.9e-75	165.377
cg08204783	0.273654	0.60027	20.5948	2.76e-77	5.6e-75	165.252
cg10432422	0.223925	0.584129	20.5967	2.69e-77	5.8e-75	165.276
cg27454064	0.362783	0.575746	20.5937	2.81e-77	5.93e-75	165.231
cg12265623	0.317282	0.505218	20.5942	2.79e-77	5.99e-75	165.241
cg15911153	0.209291	0.763627	20.5756	3.61e-77	7.26e-75	164.981
cg06760830	0.404723	0.543351	20.5736	3.71e-77	7.44e-75	164.958
cg03111498	0.306614	0.402862	20.5735	3.72e-77	7.85e-75	164.959
cg23058998	0.364883	0.482566	20.567	4.07e-77	8.5e-75	164.86
cg27405988	0.31765	0.687319	20.5669	4.08e-77	8.5e-75	164.858
cg20732304	0.212162	0.789884	20.5581	4.61e-77	9.22e-75	164.737
cg15243578	0.312335	0.704892	20.5468	5.39e-77	1.15e-74	164.583
cg26553501	0.336647	0.612557	20.5402	5.92e-77	1.21e-74	164.487
cg00548268	0.284156	0.547726	20.535	6.35e-77	1.33e-74	164.425
cg02177231	0.417871	0.552086	20.5347	6.38e-77	1.33e-74	164.42
cg11536474	0.483784	0.564038	20.5258	7.23e-77	1.53e-74	164.292
cg00247631	0.25315	0.653007	20.5235	7.45e-77	1.55e-74	164.265
cg18969232	0.333235	0.543622	20.5164	8.24e-77	1.63e-74	164.158
cg02263932	0.214185	0.576756	20.5188	7.96e-77	1.65e-74	164.2
cg02925601	0.402194	0.559029	20.5097	9.04e-77	1.87e-74	164.074
cg23989004	0.299502	0.585645	20.5041	9.79e-77	1.98e-74	163.985
cg16783744	0.356206	0.452412	20.5017	1.01e-76	1.99e-74	163.955
cg00222472	0.220544	0.73005	20.5023	1e-76	2.07e-74	163.971
cg13413955	0.332886	0.60948	20.5009	1.02e-76	2.14e-74	163.945
cg10608596	0.34631	0.698594	20.4927	1.15e-76	2.39e-74	163.831
cg04242728	0.263028	0.71184	20.4907	1.18e-76	2.41e-74	163.809
cg15418783	0.216049	0.723604	20.4889	1.21e-76	2.52e-74	163.779
cg18468354	0.405052	0.578961	20.4832	1.31e-76	2.56e-74	163.698
cg05476956	0.215628	0.553884	20.4826	1.32e-76	2.6e-74	163.694
cg07433178	0.226212	0.635906	20.4824	1.32e-76	2.6e-74	163.69
cg08190858	0.420037	0.616764	20.4823	1.32e-76	2.6e-74	163.689
cg14236443	0.273094	0.635208	20.481	1.35e-76	2.8e-74	163.669
cg03202564	0.285531	0.700355	20.479	1.39e-76	2.83e-74	163.648
cg04837832	0.318878	0.605559	20.4718	1.53e-76	2.99e-74	163.544
cg23092040	0.203031	0.701071	20.4726	1.52e-76	3.04e-74	163.548
cg12537162	0.210888	0.711377	20.4684	1.61e-76	3.33e-74	163.494
cg03309176	0.345475	0.57071	20.4659	1.66e-76	3.38e-74	163.465
cg03936663	0.274533	0.5797	20.4643	1.7e-76	3.45e-74	163.444
cg04374393	0.224596	0.506541	20.4632	1.73e-76	3.49e-74	163.428
cg10168149	0.436304	0.463359	20.4643	1.7e-76	3.51e-74	163.438
cg10975001	0.293814	0.487396	20.4601	1.8e-76	3.71e-74	163.38
cg19317600	0.232102	0.758225	20.4524	2.01e-76	3.92e-74	163.27
cg17279839	0.28568	0.552685	20.4502	2.07e-76	4.03e-74	163.239
cg04456238	0.320861	0.606057	20.4496	2.09e-76	4.2e-74	163.239
cg19403534	0.322449	0.591253	20.4454	2.22e-76	4.3e-74	163.173
cg05688618	0.367003	0.720438	20.445	2.23e-76	4.33e-74	163.172
cg27243685	0.222269	0.794301	20.4454	2.21e-76	4.41e-74	163.171
cg10901368	0.286382	0.495536	20.4473	2.16e-76	4.42e-74	163.201
cg15000841	0.305905	0.465113	20.4451	2.22e-76	4.54e-74	163.171
cg14209730	0.251278	0.750592	20.4383	2.44e-76	4.97e-74	163.077
cg23683588	0.333232	0.543448	20.4299	2.75e-76	5.44e-74	162.956
cg08314176	0.291891	0.61046	20.4258	2.91e-76	5.63e-74	162.905
cg19449565	0.222155	0.841192	20.4187	3.21e-76	6.12e-74	162.802
cg20286956	0.453366	0.659446	20.4187	3.21e-76	6.12e-74	162.802
cg05389731	0.273155	0.622185	20.4181	3.24e-76	6.25e-74	162.799
cg04212092	0.222468	0.70191	20.4203	3.14e-76	6.27e-74	162.834
cg00283535	0.201978	0.845848	20.418	3.24e-76	6.45e-74	162.801
cg15219228	0.512183	0.572993	20.4192	3.19e-76	6.45e-74	162.812
cg16909733	0.329798	0.439979	20.4136	3.45e-76	6.55e-74	162.732
cg24099067	0.313798	0.494783	20.4128	3.49e-76	6.88e-74	162.719
cg00910715	0.215319	0.441184	20.4106	3.59e-76	7.12e-74	162.699
cg15842276	0.254804	0.522973	20.4055	3.86e-76	7.31e-74	162.62
cg05873137	0.208948	0.794642	20.4026	4.01e-76	7.68e-74	162.585
cg06921011	0.366121	0.53107	20.3989	4.22e-76	8.07e-74	162.533
cg13348574	0.216695	0.781611	20.4001	4.16e-76	8.29e-74	162.548
cg04832450	0.290757	0.810592	20.3919	4.66e-76	8.82e-74	162.436
cg09117114	0.233702	0.688196	20.3901	4.77e-76	9.02e-74	162.412
cg01064725	0.286897	0.730931	20.3882	4.9e-76	9.61e-74	162.389
cg04396791	0.278409	0.522492	20.3871	4.98e-76	9.74e-74	162.373
cg11116274	0.287381	0.699022	20.3803	5.47e-76	1.09e-73	162.273
cg03576469	0.440899	0.551259	20.3733	6.03e-76	1.17e-73	162.182
cg10536898	0.302157	0.697995	20.3738	5.99e-76	1.19e-73	162.184
cg06083330	0.454581	0.474972	20.3691	6.4e-76	1.2e-73	162.12
cg26410635	0.215963	0.812052	20.3693	6.38e-76	1.25e-73	162.117
cg05845403	0.242771	0.691629	20.3642	6.84e-76	1.27e-73	162.053
cg04396112	0.261853	0.755599	20.366	6.68e-76	1.29e-73	162.081
cg26456223	0.24012	0.60524	20.3664	6.65e-76	1.3e-73	162.076
cg09032973	0.257735	0.502151	20.3621	7.05e-76	1.31e-73	162.023
cg14189141	0.3602	0.513417	20.3637	6.9e-76	1.36e-73	162.043
cg04733537	0.381355	0.4309	20.3597	7.29e-76	1.39e-73	161.994
cg10940203	0.225058	0.855013	20.3619	7.07e-76	1.39e-73	162.019
cg00144335	0.259313	0.676562	20.3574	7.52e-76	1.43e-73	161.962
cg06660332	0.349846	0.482802	20.353	8e-76	1.48e-73	161.897
cg23075337	0.424352	0.626971	20.3568	7.59e-76	1.48e-73	161.944
cg14558529	0.434758	0.539369	20.3537	7.92e-76	1.55e-73	161.905
cg25764899	0.470546	0.504443	20.3492	8.43e-76	1.64e-73	161.839
cg20322433	0.251148	0.66347	20.3406	9.51e-76	1.76e-73	161.721
cg26516532	0.230934	0.590774	20.3421	9.31e-76	1.8e-73	161.74
cg16307965	0.240123	0.796339	20.3338	1.05e-75	1.93e-73	161.626
cg22863637	0.31618	0.667249	20.3327	1.06e-75	2.04e-73	161.61
cg13558754	0.234203	0.50143	20.3316	1.08e-75	2.09e-73	161.599
cg26567423	0.407098	0.556964	20.3306	1.09e-75	2.1e-73	161.581
cg09403666	0.412035	0.551238	20.3219	1.23e-75	2.26e-73	161.467
cg18121224	0.223007	0.79844	20.3182	1.3e-75	2.38e-73	161.411
cg04478251	0.236193	0.819607	20.316	1.34e-75	2.51e-73	161.389
cg20874785	0.229599	0.749035	20.3077	1.5e-75	2.74e-73	161.265
cg23317501	0.359702	0.479754	20.3061	1.53e-75	2.91e-73	161.242
cg03558688	0.255952	0.773731	20.3047	1.56e-75	2.92e-73	161.232
cg05835982	0.367694	0.546975	20.3027	1.61e-75	2.95e-73	161.201
cg10490742	0.205053	0.431958	20.2949	1.79e-75	3.44e-73	161.091
cg08129092	0.336094	0.557547	20.2908	1.9e-75	3.46e-73	161.037
cg05863502	0.41139	0.520445	20.2893	1.94e-75	3.53e-73	161.016
cg23089825	0.469745	0.510119	20.2897	1.93e-75	3.65e-73	161.015
cg20655350	0.207818	0.72393	20.2862	2.02e-75	3.68e-73	160.968
cg06570224	0.20558	0.669237	20.2836	2.1e-75	3.8e-73	160.937
cg11618529	0.253916	0.484466	20.2864	2.02e-75	3.86e-73	160.974
cg13745832	0.246879	0.717395	20.2841	2.08e-75	3.98e-73	160.942
cg05118960	0.283374	0.729001	20.2771	2.3e-75	4.14e-73	160.847
cg10661615	0.295514	0.496241	20.2778	2.27e-75	4.33e-73	160.854
cg03078269	0.457804	0.574698	20.2757	2.34e-75	4.35e-73	160.832
cg12483545	0.430987	0.759126	20.2771	2.29e-75	4.36e-73	160.845
cg17991695	0.296629	0.494915	20.2659	2.68e-75	4.85e-73	160.688
cg01558401	0.218584	0.712776	20.2463	3.51e-75	6.5e-73	160.426
cg25101225	0.223356	0.839683	20.2449	3.59e-75	6.67e-73	160.396
cg13496662	0.259176	0.689081	20.2438	3.64e-75	6.9e-73	160.384
cg12552771	0.310641	0.542645	20.2429	3.69e-75	6.97e-73	160.372
cg10585661	0.261531	0.599988	20.2393	3.88e-75	7.29e-73	160.322
cg19375196	0.220077	0.636879	20.2348	4.12e-75	7.33e-73	160.258
cg10095954	0.297951	0.749863	20.2366	4.02e-75	7.54e-73	160.286
cg05336188	0.278913	0.564671	20.231	4.35e-75	7.75e-73	160.21
cg13019491	0.420525	0.511822	20.2337	4.19e-75	7.83e-73	160.246
cg07895203	0.214057	0.817071	20.2279	4.54e-75	8.06e-73	160.168
cg18603577	0.245708	0.733496	20.2262	4.65e-75	8.25e-73	160.139
cg03731268	0.40105	0.554174	20.2232	4.84e-75	8.83e-73	160.106
cg23851167	0.243036	0.721186	20.2176	5.24e-75	9.7e-73	160.018
cg24159514	0.291928	0.813316	20.2173	5.26e-75	9.71e-73	160.014
cg24586039	0.344368	0.655591	20.2168	5.3e-75	9.76e-73	160.007
cg19414741	0.31238	0.496795	20.2112	5.72e-75	1.01e-72	159.932
cg12317414	0.447536	0.551745	20.2143	5.48e-75	1.02e-72	159.977
cg09432775	0.205823	0.905939	20.2016	6.53e-75	1.15e-72	159.804
cg10804656	0.266326	0.727085	20.2032	6.39e-75	1.18e-72	159.824
cg02057782	0.240774	0.582166	20.1991	6.76e-75	1.22e-72	159.774
cg07028396	0.267914	0.661436	20.1943	7.23e-75	1.27e-72	159.703
cg07329360	0.355452	0.602937	20.192	7.47e-75	1.31e-72	159.671
cg22846914	0.352982	0.591546	20.1919	7.48e-75	1.37e-72	159.664
cg07717903	0.29721	0.684473	20.1727	9.75e-75	1.7e-72	159.405
cg02582940	0.244751	0.702687	20.1707	1e-74	1.8e-72	159.381
cg14002960	0.380941	0.530042	20.1699	1.01e-74	1.86e-72	159.365
cg17825194	0.295263	0.450544	20.1641	1.1e-74	1.91e-72	159.281
cg09581611	0.227481	0.755757	20.1619	1.13e-74	1.96e-72	159.257
cg24809529	0.227972	0.719346	20.1565	1.22e-74	2.22e-72	159.175
cg05107535	0.321412	0.727176	20.1515	1.31e-74	2.26e-72	159.113
cg17034390	0.446784	0.568797	20.1471	1.39e-74	2.39e-72	159.047
cg04622024	0.225747	0.630121	20.1422	1.49e-74	2.66e-72	158.987
cg07463541	0.332621	0.621662	20.1391	1.55e-74	2.67e-72	158.942
cg18141622	0.357423	0.655934	20.1349	1.65e-74	2.82e-72	158.879
cg24880701	0.361781	0.42806	20.1383	1.57e-74	2.85e-72	158.924
cg08095452	0.277098	0.647639	20.1305	1.75e-74	2.99e-72	158.823
cg12782180	0.351196	0.606818	20.1342	1.66e-74	3e-72	158.871
cg04415798	0.340871	0.702439	20.1297	1.77e-74	3.16e-72	158.816
cg11071231	0.425459	0.44034	20.128	1.81e-74	3.26e-72	158.786
cg01995289	0.23539	0.775965	20.1264	1.85e-74	3.29e-72	158.771
cg18443359	0.337276	0.437976	20.1221	1.96e-74	3.35e-72	158.703
cg24691854	0.313244	0.670677	20.1234	1.93e-74	3.48e-72	158.719
cg00170236	0.217713	0.842047	20.1156	2.15e-74	3.78e-72	158.621
cg02081266	0.382955	0.497421	20.1116	2.27e-74	3.98e-72	158.566
cg07240689	0.211755	0.741244	20.108	2.39e-74	4.04e-72	158.513
cg04129430	0.215881	0.798872	20.1072	2.41e-74	4.22e-72	158.505
cg10210806	0.227431	0.382603	20.1061	2.45e-74	4.39e-72	158.484
cg25648436	0.367313	0.646148	20.1015	2.61e-74	4.68e-72	158.417
cg05516272	0.206748	0.696989	20.0957	2.83e-74	4.75e-72	158.344
cg14535980	0.326215	0.462039	20.0963	2.81e-74	5e-72	158.35
cg00848392	0.239184	0.48565	20.0895	3.08e-74	5.37e-72	158.262
cg21291672	0.225033	0.663069	20.0859	3.24e-74	5.48e-72	158.203
cg21708058	0.382793	0.727627	20.0892	3.1e-74	5.5e-72	158.247
cg02852670	0.346558	0.623132	20.0857	3.25e-74	5.65e-72	158.209
cg08461339	0.206215	0.796782	20.0818	3.43e-74	5.75e-72	158.151
cg17674042	0.285643	0.804827	20.0822	3.41e-74	5.75e-72	158.153
cg19112186	0.205824	0.81012	20.0811	3.47e-74	5.82e-72	158.137
cg06679334	0.40193	0.688577	20.0799	3.52e-74	5.88e-72	158.125
cg02732252	0.397446	0.578505	20.082	3.42e-74	5.93e-72	158.158
cg14239592	0.205511	0.794995	20.0836	3.34e-74	5.93e-72	158.175
cg02214783	0.340918	0.734298	20.0787	3.58e-74	6.19e-72	158.113
cg16050897	0.352377	0.497185	20.0745	3.8e-74	6.36e-72	158.046
cg17427305	0.23341	0.666705	20.0739	3.83e-74	6.39e-72	158.038
cg10124710	0.340078	0.529337	20.0685	4.12e-74	7.3e-72	157.966
cg19043574	0.34071	0.536292	20.0595	4.67e-74	7.71e-72	157.84
cg20595752	0.341302	0.596743	20.0575	4.8e-74	7.91e-72	157.812
cg15393022	0.229995	0.816518	20.0551	4.96e-74	8.75e-72	157.782
cg15251385	0.379144	0.495434	20.053	5.11e-74	8.99e-72	157.753
cg22489321	0.348428	0.517871	20.0494	5.37e-74	9.5e-72	157.699
cg17627654	0.263686	0.610577	20.0406	6.07e-74	9.9e-72	157.579
cg15648389	0.280803	0.719128	20.0348	6.57e-74	1.07e-71	157.499
cg27295595	0.368202	0.658056	20.039	6.2e-74	1.09e-71	157.555
cg05355225	0.426204	0.577876	20.0311	6.91e-74	1.14e-71	157.454
cg25083091	0.216373	0.799223	20.0335	6.69e-74	1.17e-71	157.48
cg04961235	0.307401	0.563029	20.023	7.73e-74	1.27e-71	157.342
cg12393318	0.385068	0.457105	20.0267	7.35e-74	1.28e-71	157.39
cg09513990	0.464739	0.495807	20.018	8.28e-74	1.36e-71	157.273
cg23709476	0.212434	0.55508	20.0172	8.37e-74	1.47e-71	157.256
cg11940285	0.335927	0.6075	20.0157	8.56e-74	1.48e-71	157.239
cg10721834	0.374095	0.641624	20.0129	8.89e-74	1.54e-71	157.201
cg01544903	0.316803	0.665362	19.9996	1.07e-73	1.82e-71	157.023
cg08409113	0.406498	0.620676	19.9966	1.11e-73	1.82e-71	156.979
cg27563985	0.427619	0.59225	19.9992	1.07e-73	1.87e-71	157.008
cg15315056	0.376192	0.562655	19.9973	1.1e-73	1.88e-71	156.987
cg17299899	0.391442	0.550585	19.9844	1.32e-73	2.13e-71	156.806
cg14319235	0.287696	0.57863	19.9879	1.26e-73	2.14e-71	156.857
cg15859189	0.263447	0.767129	19.9819	1.36e-73	2.2e-71	156.772
cg06544405	0.338721	0.528116	19.9766	1.47e-73	2.39e-71	156.703
cg18652900	0.458013	0.594825	19.9752	1.5e-73	2.4e-71	156.68
cg19594666	0.361845	0.577643	19.9697	1.61e-73	2.58e-71	156.604
cg22921096	0.207881	0.568547	19.9726	1.55e-73	2.65e-71	156.643
cg16725974	0.24075	0.80015	19.9613	1.81e-73	2.89e-71	156.489
cg16823083	0.29949	0.612244	19.9568	1.93e-73	3.07e-71	156.427
cg22507154	0.239095	0.817048	19.9579	1.9e-73	3.24e-71	156.44
cg06470822	0.360086	0.513776	19.9521	2.05e-73	3.32e-71	156.368
cg18653451	0.347066	0.443447	19.9448	2.27e-73	3.61e-71	156.262
cg02286091	0.312856	0.621323	19.9484	2.16e-73	3.64e-71	156.32
cg11201751	0.295023	0.610584	19.9442	2.29e-73	3.87e-71	156.257
cg00010445	0.234512	0.482769	19.9418	2.37e-73	3.96e-71	156.23
cg07359379	0.233381	0.748743	19.9382	2.49e-73	4.01e-71	156.176
cg04299439	0.31316	0.514201	19.9277	2.88e-73	4.79e-71	156.036
cg16727923	0.440485	0.54847	19.9224	3.1e-73	4.88e-71	155.954
cg18693673	0.359263	0.48538	19.9225	3.09e-73	4.88e-71	155.956
cg14568830	0.324795	0.40041	19.9252	2.98e-73	5.01e-71	155.996
cg16754788	0.313521	0.757564	19.9198	3.21e-73	5.04e-71	155.919
cg03578926	0.298529	0.598364	19.9201	3.2e-73	5.29e-71	155.931
cg10445988	0.201865	0.792114	19.9095	3.7e-73	6.14e-71	155.78
cg00158122	0.218791	0.569163	19.908	3.78e-73	6.21e-71	155.765
cg07057579	0.243168	0.482879	19.9034	4.02e-73	6.42e-71	155.698
cg20014398	0.463456	0.595841	19.9004	4.2e-73	6.54e-71	155.652
cg24613080	0.401396	0.488128	19.9045	3.97e-73	6.71e-71	155.706
cg08264805	0.274081	0.831909	19.8906	4.8e-73	7.61e-71	155.522
cg12702981	0.423335	0.555049	19.892	4.71e-73	7.76e-71	155.539
cg10546065	0.227878	0.551974	19.8845	5.22e-73	8.56e-71	155.437
cg02156380	0.315377	0.538555	19.8837	5.28e-73	8.61e-71	155.432
cg22288613	0.276797	0.706784	19.8845	5.22e-73	8.74e-71	155.432
cg02987388	0.220235	0.810518	19.8793	5.6e-73	9.13e-71	155.372
cg15127733	0.212019	0.666834	19.8792	5.62e-73	9.19e-71	155.363
cg01335367	0.380506	0.564667	19.8755	5.91e-73	9.56e-71	155.319
cg01405040	0.391614	0.57083	19.8748	5.96e-73	9.62e-71	155.31
cg22032812	0.208581	0.682893	19.8756	5.91e-73	9.86e-71	155.309
cg16985778	0.374171	0.476914	19.8665	6.69e-73	1.03e-70	155.186
cg20859731	0.395749	0.513285	19.8654	6.79e-73	1.04e-70	155.172
cg13781744	0.341036	0.661887	19.8629	7.04e-73	1.15e-70	155.139
cg18940047	0.323694	0.364004	19.8559	7.74e-73	1.19e-70	155.042
cg18438461	0.228741	0.835446	19.8495	8.46e-73	1.3e-70	154.953
cg21399832	0.369632	0.604472	19.8486	8.56e-73	1.31e-70	154.942
cg26167841	0.264713	0.612623	19.8539	7.96e-73	1.32e-70	155.012
cg13738144	0.25194	0.452014	19.8424	9.33e-73	1.51e-70	154.858
cg05642923	0.229875	0.734823	19.8381	9.89e-73	1.55e-70	154.802
cg01006802	0.369613	0.595472	19.8379	9.92e-73	1.58e-70	154.803
cg21901277	0.315943	0.473206	19.8315	1.08e-72	1.78e-70	154.705
cg27168573	0.269475	0.651787	19.8266	1.16e-72	1.9e-70	154.637
cg01025774	0.200029	0.762217	19.824	1.2e-72	1.91e-70	154.612
cg06873880	0.286161	0.476581	19.8225	1.23e-72	1.91e-70	154.588
cg17616554	0.356802	0.572559	19.8196	1.28e-72	1.93e-70	154.544
cg26870725	0.407797	0.484211	19.821	1.25e-72	2.05e-70	154.56
cg27080986	0.283376	0.60502	19.8192	1.28e-72	2.1e-70	154.536
cg19523667	0.247378	0.67844	19.8113	1.43e-72	2.15e-70	154.43
cg19737746	0.289882	0.672559	19.8117	1.42e-72	2.15e-70	154.435
cg13407335	0.307565	0.785412	19.8101	1.45e-72	2.34e-70	154.416
cg13713922	0.368656	0.51033	19.8093	1.47e-72	2.36e-70	154.404
cg26568372	0.378838	0.572462	19.8079	1.5e-72	2.43e-70	154.381
cg08648138	0.23224	0.811594	19.7997	1.68e-72	2.61e-70	154.275
cg16536855	0.360657	0.69724	19.7922	1.86e-72	2.79e-70	154.168
cg21949305	0.284878	0.739542	19.7971	1.74e-72	2.81e-70	154.233
cg12744820	0.429606	0.55395	19.7912	1.89e-72	3.03e-70	154.156
cg08423562	0.333621	0.552894	19.787	2e-72	3.09e-70	154.101
cg23725321	0.252837	0.534572	19.7899	1.92e-72	3.09e-70	154.135
cg11429969	0.209603	0.400742	19.7875	1.98e-72	3.17e-70	154.106
cg07780543	0.349516	0.434261	19.7837	2.09e-72	3.23e-70	154.057
cg09797337	0.360973	0.465987	19.7806	2.18e-72	3.36e-70	154.013
cg24809973	0.35829	0.507067	19.783	2.11e-72	3.39e-70	154.04
cg08061755	0.319324	0.710887	19.7793	2.22e-72	3.41e-70	153.996
cg00810971	0.33232	0.644662	19.7806	2.18e-72	3.43e-70	154.018
cg05940452	0.263929	0.664813	19.7711	2.48e-72	3.81e-70	153.884
cg17800654	0.394776	0.557882	19.7693	2.55e-72	3.81e-70	153.855
cg04658021	0.344771	0.611754	19.7722	2.45e-72	3.84e-70	153.903
cg06757585	0.365366	0.61121	19.7556	3.07e-72	4.71e-70	153.672
cg24221648	0.446525	0.521969	19.7534	3.17e-72	5.08e-70	153.635
cg26199241	0.343706	0.616371	19.746	3.51e-72	5.6e-70	153.534
cg22587600	0.35923	0.599389	19.745	3.56e-72	5.66e-70	153.52
cg17241776	0.420351	0.492209	19.7355	4.05e-72	5.99e-70	153.391
cg04716021	0.332112	0.541125	19.7385	3.89e-72	6.07e-70	153.441
cg11018338	0.262428	0.722458	19.7328	4.21e-72	6.68e-70	153.357
cg26492368	0.351848	0.547024	19.7317	4.27e-72	6.78e-70	153.338
cg05422029	0.469556	0.531964	19.7282	4.48e-72	6.81e-70	153.296
cg09314702	0.219528	0.769446	19.7274	4.53e-72	6.87e-70	153.285
cg27512510	0.250853	0.629706	19.7299	4.38e-72	6.94e-70	153.313
cg22517388	0.211783	0.58605	19.7249	4.69e-72	7.4e-70	153.245
cg19256314	0.411478	0.642638	19.7175	5.19e-72	7.66e-70	153.145
cg26949694	0.320632	0.48628	19.7212	4.93e-72	7.77e-70	153.194
cg03774514	0.416185	0.48349	19.7158	5.31e-72	8.26e-70	153.131
cg01429449	0.266651	0.514409	19.7108	5.68e-72	8.82e-70	153.063
cg11312408	0.335928	0.464999	19.71	5.75e-72	9.05e-70	153.045
cg01286685	0.227315	0.77323	19.7082	5.9e-72	9.13e-70	153.026
cg06692785	0.334438	0.656751	19.6994	6.65e-72	1e-69	152.903
cg21653641	0.21666	0.817592	19.701	6.52e-72	1.02e-69	152.917
cg25756406	0.215164	0.733498	19.6983	6.76e-72	1.06e-69	152.88
cg00619126	0.380787	0.409617	19.6963	6.94e-72	1.07e-69	152.864
cg00097146	0.382752	0.487356	19.695	7.06e-72	1.08e-69	152.846
cg15223066	0.208793	0.80821	19.697	6.87e-72	1.08e-69	152.868
cg09465142	0.216495	0.555167	19.6918	7.38e-72	1.1e-69	152.799
cg03486485	0.280585	0.590485	19.6886	7.71e-72	1.18e-69	152.759
cg16651126	0.364885	0.495636	19.684	8.22e-72	1.2e-69	152.687
cg17384889	0.405991	0.418848	19.6843	8.19e-72	1.2e-69	152.691
cg20068058	0.35035	0.648496	19.682	8.45e-72	1.23e-69	152.659
cg05924485	0.337815	0.570932	19.6821	8.43e-72	1.25e-69	152.666
cg00396667	0.382002	0.587151	19.6827	8.36e-72	1.27e-69	152.678
cg19925849	0.36441	0.421267	19.6716	9.75e-72	1.42e-69	152.517
cg08677210	0.26847	0.751453	19.6719	9.71e-72	1.44e-69	152.526
cg18313416	0.23577	0.7928	19.6696	1e-71	1.45e-69	152.49
cg19457909	0.209952	0.821772	19.6674	1.03e-71	1.49e-69	152.459
cg05247914	0.314985	0.66072	19.6681	1.02e-71	1.51e-69	152.475
cg03740167	0.350917	0.486038	19.6678	1.03e-71	1.55e-69	152.474
cg08104202	0.463193	0.467519	19.6653	1.06e-71	1.56e-69	152.436
cg08034171	0.238349	0.572387	19.6552	1.22e-71	1.79e-69	152.298
cg15198729	0.201645	0.715205	19.6585	1.17e-71	1.82e-69	152.341
cg07345999	0.285405	0.627663	19.6523	1.27e-71	1.86e-69	152.259
cg22095263	0.217757	0.785505	19.656	1.21e-71	1.87e-69	152.302
cg21822146	0.256746	0.728162	19.6515	1.28e-71	1.98e-69	152.241
cg26910511	0.200639	0.665662	19.6465	1.38e-71	2.12e-69	152.172
cg19250989	0.296906	0.420791	19.6299	1.73e-71	2.47e-69	151.947
cg00490606	0.289841	0.412254	19.6284	1.76e-71	2.64e-69	151.936
cg17387577	0.38216	0.532235	19.6224	1.91e-71	2.74e-69	151.844
cg07405121	0.276003	0.654657	19.6222	1.92e-71	2.8e-69	151.847
cg02573551	0.226013	0.73017	19.6187	2.01e-71	3.01e-69	151.803
cg05167251	0.418489	0.476697	19.6095	2.28e-71	3.31e-69	151.674
cg06365535	0.236741	0.689593	19.599	2.63e-71	3.81e-69	151.531
cg11077631	0.224524	0.580658	19.6032	2.49e-71	3.84e-69	151.586
cg18440230	0.225694	0.799897	19.5947	2.8e-71	3.96e-69	151.467
cg24414325	0.208267	0.759225	19.6001	2.6e-71	3.97e-69	151.539
cg14573817	0.262499	0.682134	19.5965	2.73e-71	4.2e-69	151.495
cg01948978	0.259815	0.772562	19.5876	3.08e-71	4.55e-69	151.379
cg23236370	0.330042	0.761578	19.5899	2.99e-71	4.55e-69	151.4
cg03442712	0.352919	0.71129	19.5843	3.22e-71	4.76e-69	151.334
cg07076915	0.367875	0.673587	19.5818	3.34e-71	4.78e-69	151.296
cg23818870	0.423149	0.498186	19.584	3.24e-71	4.93e-69	151.318
cg02683197	0.33238	0.59602	19.5798	3.43e-71	5.05e-69	151.272
cg15312264	0.324276	0.619436	19.5818	3.34e-71	5.11e-69	151.294
cg09556700	0.325041	0.653171	19.5767	3.58e-71	5.12e-69	151.226
cg02736280	0.217166	0.754719	19.5785	3.49e-71	5.13e-69	151.254
cg20585869	0.326306	0.375215	19.5625	4.34e-71	6.08e-69	151.028
cg14477471	0.251629	0.63119	19.5609	4.44e-71	6.75e-69	151.008
cg09776772	0.210962	0.863104	19.5547	4.83e-71	6.89e-69	150.926
cg01178624	0.38148	0.680518	19.5524	4.99e-71	7.25e-69	150.899
cg02086839	0.225489	0.692436	19.5514	5.05e-71	7.32e-69	150.886
cg00231389	0.253309	0.550732	19.5512	5.07e-71	7.33e-69	150.883
cg20732478	0.293533	0.390695	19.5425	5.71e-71	7.91e-69	150.755
cg24363820	0.209891	0.74221	19.5473	5.35e-71	8.04e-69	150.818
cg04768697	0.321235	0.401138	19.5406	5.86e-71	8.44e-69	150.738
cg00401972	0.329226	0.577724	19.5383	6.05e-71	8.69e-69	150.707
cg10244666	0.441852	0.657881	19.5379	6.08e-71	9.2e-69	150.695
cg02093732	0.339427	0.38966	19.5321	6.58e-71	9.42e-69	150.622
cg25656762	0.327762	0.646732	19.5353	6.31e-71	9.42e-69	150.654
cg23079252	0.391369	0.665448	19.5329	6.51e-71	9.71e-69	150.623
cg13158272	0.354764	0.684772	19.5323	6.57e-71	9.91e-69	150.619
cg15583029	0.229623	0.67961	19.5238	7.38e-71	1.02e-68	150.5
cg18358894	0.392381	0.479745	19.5205	7.72e-71	1.06e-68	150.455
cg27649194	0.233863	0.573451	19.5251	7.25e-71	1.08e-68	150.515
cg00116092	0.291084	0.637539	19.5187	7.9e-71	1.13e-68	150.44
cg07099331	0.426946	0.496135	19.5147	8.36e-71	1.18e-68	150.381
cg08092318	0.358333	0.696951	19.5124	8.63e-71	1.22e-68	150.349
cg03422911	0.339636	0.576317	19.5125	8.6e-71	1.23e-68	150.355
cg18569734	0.289541	0.503934	19.5062	9.39e-71	1.28e-68	150.26
cg08445802	0.435966	0.606961	19.5039	9.68e-71	1.36e-68	150.234
cg04292941	0.256786	0.607709	19.4989	1.04e-70	1.47e-68	150.17
cg18541254	0.268783	0.502592	19.4953	1.09e-70	1.49e-68	150.111
cg15612257	0.263532	0.749941	19.489	1.19e-70	1.61e-68	150.025
cg19577671	0.27671	0.661157	19.4891	1.19e-70	1.61e-68	150.027
cg06883496	0.31202	0.506968	19.4905	1.16e-70	1.62e-68	150.051
cg24114014	0.409866	0.658919	19.4931	1.12e-70	1.65e-68	150.079
cg09471659	0.250869	0.345065	19.4884	1.2e-70	1.67e-68	150.023
cg19893751	0.386931	0.592916	19.4855	1.25e-70	1.69e-68	149.978
cg10030791	0.288587	0.590685	19.4901	1.17e-70	1.74e-68	150.043
cg21039708	0.515556	0.619843	19.4758	1.42e-70	1.92e-68	149.846
cg26517663	0.389509	0.485866	19.4708	1.52e-70	2.22e-68	149.776
cg10588135	0.36531	0.515202	19.4646	1.66e-70	2.47e-68	149.696
cg16348470	0.440902	0.461039	19.4555	1.88e-70	2.52e-68	149.569
cg04271289	0.239268	0.781377	19.4549	1.89e-70	2.67e-68	149.57
cg19942495	0.306134	0.517929	19.4496	2.03e-70	2.7e-68	149.489
cg22121557	0.305267	0.595223	19.4549	1.89e-70	2.74e-68	149.559
cg00421624	0.353533	0.758722	19.451	1.99e-70	2.8e-68	149.518
cg20996561	0.241606	0.76056	19.4456	2.15e-70	2.85e-68	149.435
cg19802138	0.231241	0.555243	19.4401	2.32e-70	3.07e-68	149.36
cg25429719	0.283708	0.583184	19.4446	2.18e-70	3.14e-68	149.42
cg22340508	0.365688	0.615152	19.4439	2.2e-70	3.17e-68	149.41
cg00920139	0.365095	0.66557	19.4378	2.39e-70	3.35e-68	149.338
cg06706550	0.229139	0.610581	19.4342	2.51e-70	3.46e-68	149.284
cg18057109	0.315563	0.595165	19.4302	2.65e-70	3.5e-68	149.226
cg09465698	0.448048	0.493249	19.4284	2.71e-70	3.74e-68	149.207
cg06195280	0.253211	0.682007	19.427	2.77e-70	3.81e-68	149.187
cg13012916	0.392487	0.457814	19.4307	2.63e-70	3.9e-68	149.235
cg18140268	0.317701	0.71029	19.4132	3.35e-70	4.4e-68	148.994
cg03465652	0.313672	0.493971	19.412	3.4e-70	4.74e-68	148.987
cg25503903	0.361202	0.478735	19.4137	3.32e-70	4.74e-68	148.999
cg11234328	0.2604	0.454312	19.4153	3.25e-70	4.8e-68	149.025
cg22232207	0.376188	0.533295	19.4116	3.42e-70	4.86e-68	148.97
cg26485937	0.327201	0.509296	19.41	3.5e-70	4.96e-68	148.948
cg27317046	0.4277	0.770576	19.409	3.54e-70	5.02e-68	148.935
cg15513743	0.280723	0.480668	19.4105	3.47e-70	5.11e-68	148.96
cg25685510	0.25913	0.524708	19.4045	3.77e-70	5.31e-68	148.874
cg25376491	0.250897	0.69041	19.3987	4.07e-70	5.74e-68	148.796
cg10026317	0.246624	0.6886	19.3999	4.01e-70	5.86e-68	148.816
cg05251269	0.211011	0.563645	19.3944	4.32e-70	5.9e-68	148.744
cg11282657	0.295504	0.519847	19.3973	4.15e-70	6.04e-68	148.781
cg09422450	0.422153	0.576825	19.3922	4.45e-70	6.07e-68	148.714
cg10220544	0.244982	0.726139	19.3909	4.53e-70	6.57e-68	148.693
cg06379721	0.264604	0.55092	19.3858	4.86e-70	6.62e-68	148.626
cg27083087	0.450591	0.647052	19.3862	4.83e-70	6.8e-68	148.625
cg22927247	0.295151	0.533926	19.3829	5.06e-70	7.09e-68	148.581
cg19664185	0.211873	0.843242	19.3768	5.49e-70	7.17e-68	148.499
cg21514164	0.257365	0.742349	19.3766	5.51e-70	7.17e-68	148.497
cg06825512	0.29895	0.706654	19.3787	5.35e-70	7.26e-68	148.53
cg06530441	0.269799	0.585495	19.3767	5.5e-70	7.44e-68	148.504
cg10606834	0.241506	0.606754	19.3803	5.24e-70	7.58e-68	148.549
cg03532926	0.439999	0.500232	19.3735	5.75e-70	7.91e-68	148.463
cg16987567	0.202121	0.721457	19.3685	6.15e-70	7.96e-68	148.387
cg27649348	0.224175	0.539567	19.3714	5.91e-70	8.24e-68	148.425
cg05221167	0.356007	0.460671	19.3684	6.16e-70	8.31e-68	148.39
cg01097384	0.344313	0.488376	19.3667	6.3e-70	8.61e-68	148.371
cg04764012	0.271434	0.302231	19.3636	6.58e-70	8.95e-68	148.329
cg14791525	0.233153	0.837064	19.365	6.45e-70	9.26e-68	148.342
cg22562942	0.319785	0.458125	19.3599	6.92e-70	9.54e-68	148.268
cg00425918	0.311757	0.398392	19.357	7.19e-70	9.77e-68	148.239
cg21504624	0.207889	0.398109	19.3493	8e-70	1.03e-67	148.126
cg22783664	0.255299	0.785984	19.3523	7.68e-70	1.06e-67	148.164
cg03635766	0.36902	0.638318	19.3423	8.79e-70	1.19e-67	148.04
cg00106345	0.482475	0.550975	19.3411	8.94e-70	1.21e-67	148.023
cg21519654	0.211161	0.850493	19.3376	9.38e-70	1.21e-67	147.966
cg09112081	0.356073	0.503165	19.3368	9.48e-70	1.27e-67	147.961
cg18628732	0.29616	0.52854	19.3324	1.01e-69	1.29e-67	147.896
cg26549701	0.325747	0.559364	19.3346	9.77e-70	1.34e-67	147.924
cg24113409	0.251023	0.615218	19.3289	1.06e-69	1.44e-67	147.847
cg05229802	0.204436	0.776098	19.3234	1.14e-69	1.52e-67	147.78
cg18024113	0.288388	0.603045	19.3203	1.19e-69	1.52e-67	147.732
cg26751645	0.202576	0.603242	19.3217	1.16e-69	1.59e-67	147.749
cg18641463	0.202523	0.913371	19.3159	1.26e-69	1.61e-67	147.673
cg16319860	0.244788	0.66694	19.3154	1.27e-69	1.62e-67	147.666
cg22249529	0.316198	0.695868	19.3186	1.22e-69	1.65e-67	147.706
cg02710296	0.469279	0.685316	19.3174	1.23e-69	1.66e-67	147.701
cg16830930	0.257258	0.591775	19.3123	1.32e-69	1.68e-67	147.623
cg05704955	0.207581	0.683671	19.3152	1.27e-69	1.69e-67	147.667
cg05617469	0.244043	0.516786	19.3089	1.39e-69	1.83e-67	147.582
cg18322569	0.482619	0.616013	19.3041	1.48e-69	1.87e-67	147.513
cg26130488	0.304768	0.67188	19.3087	1.39e-69	1.88e-67	147.572
cg18404706	0.327385	0.685375	19.2971	1.63e-69	2.06e-67	147.417
cg07598952	0.253513	0.614799	19.2995	1.57e-69	2.07e-67	147.455
cg10204320	0.358315	0.484596	19.3045	1.47e-69	2.09e-67	147.52
cg16589830	0.415847	0.583258	19.2913	1.76e-69	2.22e-67	147.338
cg08358943	0.219249	0.591043	19.2914	1.76e-69	2.31e-67	147.345
cg23353952	0.381111	0.415309	19.2878	1.85e-69	2.49e-67	147.29
cg15058253	0.201924	0.327611	19.2904	1.78e-69	2.52e-67	147.33
cg26795333	0.213786	0.787273	19.2846	1.93e-69	2.6e-67	147.245
cg19792599	0.362078	0.388194	19.2785	2.1e-69	2.63e-67	147.164
cg26530713	0.217907	0.65862	19.2835	1.96e-69	2.64e-67	147.231
cg00960305	0.33773	0.360367	19.2823	1.99e-69	2.65e-67	147.226
cg08478116	0.261194	0.552729	19.2783	2.1e-69	2.75e-67	147.167
cg26132774	0.458798	0.507934	19.2752	2.19e-69	2.93e-67	147.118
cg27282900	0.427166	0.51285	19.2749	2.2e-69	2.94e-67	147.114
cg08438705	0.267498	0.840606	19.2722	2.28e-69	2.98e-67	147.084
cg05864140	0.361618	0.413122	19.2709	2.32e-69	3.03e-67	147.067
cg15834072	0.260358	0.522835	19.2677	2.43e-69	3.04e-67	147.019
cg16345114	0.226329	0.789518	19.2656	2.5e-69	3.12e-67	146.99
cg01287975	0.401603	0.573238	19.2688	2.39e-69	3.16e-67	147.043
cg13426351	0.225676	0.689937	19.2671	2.45e-69	3.45e-67	147.013
cg12137450	0.303821	0.507028	19.2637	2.56e-69	3.6e-67	146.967
cg00286773	0.202422	0.735184	19.256	2.84e-69	3.75e-67	146.87
cg08370178	0.271511	0.685615	19.2515	3.03e-69	3.93e-67	146.804
cg24729378	0.238026	0.745639	19.252	3.01e-69	3.96e-67	146.804
cg02050917	0.258519	0.728482	19.2488	3.14e-69	4.13e-67	146.772
cg22620221	0.36726	0.434733	19.2449	3.31e-69	4.35e-67	146.708
cg04839289	0.211285	0.472965	19.2424	3.43e-69	4.44e-67	146.681
cg23063647	0.407783	0.60655	19.2434	3.38e-69	4.44e-67	146.687
cg26118943	0.388634	0.6052	19.2431	3.4e-69	4.45e-67	146.683
cg20231084	0.292992	0.590548	19.237	3.69e-69	4.59e-67	146.602
cg27486151	0.200118	0.770375	19.2383	3.62e-69	4.73e-67	146.618
cg24935332	0.33128	0.523396	19.2376	3.66e-69	4.77e-67	146.608
cg25774643	0.347243	0.692199	19.2268	4.23e-69	5.51e-67	146.463
cg16065021	0.369444	0.46259	19.2197	4.66e-69	5.79e-67	146.369
cg09151754	0.289708	0.535172	19.2219	4.53e-69	5.8e-67	146.403
cg00983904	0.296019	0.605379	19.2194	4.68e-69	6.11e-67	146.373
cg03091551	0.327875	0.500801	19.2173	4.81e-69	6.27e-67	146.345
cg04654530	0.341862	0.543921	19.2153	4.95e-69	6.43e-67	146.318
cg10976772	0.336406	0.672886	19.2168	4.85e-69	6.73e-67	146.331
cg04845915	0.254694	0.69558	19.2064	5.59e-69	7.11e-67	146.193
cg11260097	0.289821	0.53634	19.2084	5.44e-69	7.52e-67	146.218
cg12058064	0.267139	0.601516	19.2067	5.57e-69	7.68e-67	146.195
cg15171154	0.215862	0.804789	19.2038	5.79e-69	7.97e-67	146.156
cg03630821	0.254889	0.779591	19.1983	6.24e-69	8.03e-67	146.087
cg21527078	0.411596	0.628995	19.1922	6.78e-69	8.73e-67	145.994
cg12338137	0.256616	0.71341	19.1963	6.41e-69	8.8e-67	146.055
cg14036143	0.285443	0.487211	19.195	6.52e-69	8.95e-67	146.037
cg14457782	0.396587	0.557842	19.1925	6.75e-69	9.24e-67	146.002
cg02570920	0.24558	0.700348	19.1838	7.59e-69	9.76e-67	145.892
cg10119075	0.406777	0.52507	19.1821	7.77e-69	1.06e-66	145.862
cg11796455	0.288732	0.638023	19.1822	7.77e-69	1.06e-66	145.863
cg07018404	0.261474	0.77147	19.1751	8.54e-69	1.08e-66	145.77
cg09354556	0.296465	0.541121	19.1743	8.64e-69	1.09e-66	145.759
cg09102257	0.347094	0.772908	19.1698	9.18e-69	1.15e-66	145.698
cg06680481	0.295066	0.523222	19.1607	1.04e-68	1.3e-66	145.575
cg11847636	0.271038	0.659115	19.1606	1.04e-68	1.4e-66	145.571
cg07274618	0.291543	0.386827	19.1548	1.13e-68	1.41e-66	145.494
cg08200869	0.216578	0.606268	19.1536	1.14e-68	1.43e-66	145.479
cg03502002	0.503431	0.540027	19.1523	1.17e-68	1.49e-66	145.465
cg08908855	0.391865	0.734261	19.147	1.25e-68	1.55e-66	145.389
cg13391381	0.243429	0.693739	19.1515	1.18e-68	1.58e-66	145.447
cg17939805	0.308955	0.438659	19.1443	1.3e-68	1.59e-66	145.348
cg26739510	0.223247	0.642626	19.146	1.27e-68	1.61e-66	145.369
cg19067730	0.374376	0.512183	19.14	1.38e-68	1.69e-66	145.289
cg21202716	0.380124	0.59776	19.1397	1.38e-68	1.69e-66	145.286
cg01352175	0.296256	0.43592	19.138	1.41e-68	1.8e-66	145.271
cg15985184	0.42463	0.451793	19.1343	1.49e-68	1.82e-66	145.212
cg20946037	0.294464	0.654335	19.1327	1.52e-68	1.85e-66	145.19
cg09371112	0.247874	0.6579	19.1321	1.53e-68	1.89e-66	145.188
cg01142710	0.338617	0.466888	19.1272	1.64e-68	2.07e-66	145.125
cg20829347	0.226452	0.390087	19.1204	1.8e-68	2.18e-66	145.024
cg03166753	0.389525	0.44312	19.1199	1.81e-68	2.27e-66	145.028
cg14405137	0.237902	0.595277	19.1227	1.74e-68	2.3e-66	145.059
cg26277754	0.27066	0.618876	19.1178	1.86e-68	2.36e-66	144.988
cg23097402	0.408727	0.565656	19.1157	1.91e-68	2.42e-66	144.959
cg25247859	0.289739	0.586235	19.1142	1.95e-68	2.46e-66	144.939
cg24202131	0.290165	0.732125	19.1138	1.96e-68	2.47e-66	144.934
cg11152302	0.269583	0.723599	19.1146	1.94e-68	2.55e-66	144.949
cg09570682	0.425234	0.463854	19.1089	2.1e-68	2.57e-66	144.874
cg17514558	0.400401	0.605661	19.1067	2.16e-68	2.61e-66	144.839
cg27275023	0.369279	0.604513	19.1074	2.14e-68	2.69e-66	144.847
cg04043150	0.245342	0.594437	19.0933	2.59e-68	3.22e-66	144.668
cg22697962	0.273511	0.521098	19.0904	2.7e-68	3.36e-66	144.618
cg17715641	0.202656	0.594009	19.085	2.9e-68	3.48e-66	144.547
cg05939149	0.272995	0.785487	19.0789	3.15e-68	3.82e-66	144.469
cg13486805	0.287126	0.482377	19.076	3.28e-68	4.28e-66	144.428
cg06360427	0.354248	0.469693	19.0691	3.6e-68	4.36e-66	144.337
cg19598567	0.38909	0.67153	19.0679	3.66e-68	4.36e-66	144.315
cg18674980	0.411332	0.583841	19.0637	3.87e-68	4.59e-66	144.259
cg10903903	0.507975	0.549631	19.0673	3.69e-68	4.79e-66	144.311
cg00840332	0.428412	0.506504	19.0616	3.99e-68	4.9e-66	144.24
cg07008193	0.254157	0.504552	19.0592	4.12e-68	4.95e-66	144.203
cg22292345	0.240361	0.659039	19.0607	4.03e-68	5.01e-66	144.217
cg25376875	0.201007	0.774036	19.0593	4.11e-68	5.1e-66	144.197
cg25763393	0.348272	0.395384	19.0519	4.55e-68	5.63e-66	144.097
cg21244086	0.271406	0.660766	19.0471	4.85e-68	5.73e-66	144.035
cg21275283	0.219246	0.697277	19.0446	5.02e-68	5.92e-66	144.002
cg03462322	0.269051	0.657862	19.0469	4.86e-68	5.95e-66	144.042
cg25370416	0.257246	0.683506	19.0435	5.09e-68	6.28e-66	143.984
cg00079023	0.215386	0.578418	19.041	5.27e-68	6.42e-66	143.962
cg21722795	0.280346	0.714309	19.041	5.27e-68	6.48e-66	143.95
cg20560283	0.283106	0.806736	19.0345	5.75e-68	6.77e-66	143.865
cg20743134	0.38778	0.703111	19.0283	6.26e-68	7.34e-66	143.781
cg09656389	0.379978	0.528125	19.0281	6.27e-68	7.49e-66	143.783
cg24973993	0.376335	0.589966	19.0263	6.43e-68	7.87e-66	143.753
cg08774694	0.270542	0.580711	19.0231	6.71e-68	7.98e-66	143.716
cg19698137	0.29314	0.474386	19.0183	7.16e-68	8.37e-66	143.646
cg14181271	0.223344	0.780109	19.0232	6.71e-68	8.53e-66	143.715
cg16997364	0.298871	0.462583	19.0156	7.43e-68	8.67e-66	143.61
cg12686273	0.297334	0.537175	19.0191	7.09e-68	8.98e-66	143.66
cg00752195	0.278399	0.455427	19.0122	7.77e-68	9.36e-66	143.574
cg26299169	0.43026	0.51896	19.0094	8.08e-68	9.84e-66	143.525
cg18837713	0.215351	0.772634	19.0021	8.91e-68	1.04e-65	143.429
cg02885007	0.279542	0.399206	19.0025	8.87e-68	1.07e-65	143.443
cg23750206	0.370014	0.606088	19.0027	8.84e-68	1.08e-65	143.434
cg12765028	0.231662	0.500151	18.9928	1.01e-67	1.28e-65	143.306
cg00410926	0.259467	0.673974	18.9878	1.08e-67	1.3e-65	143.245
cg02683759	0.366289	0.434212	18.9878	1.08e-67	1.3e-65	143.245
cg13721404	0.368785	0.408877	18.9881	1.08e-67	1.36e-65	143.242
cg13972711	0.206597	0.866997	18.9864	1.1e-67	1.39e-65	143.22
cg03679755	0.432192	0.458959	18.9792	1.22e-67	1.45e-65	143.129
cg10222027	0.390754	0.407883	18.9825	1.16e-67	1.46e-65	143.167
cg25639095	0.267522	0.80505	18.9702	1.37e-67	1.66e-65	142.995
cg11717597	0.209213	0.757954	18.9719	1.34e-67	1.67e-65	143.025
cg00735923	0.431173	0.558575	18.9665	1.44e-67	1.71e-65	142.957
cg18557131	0.375977	0.425583	18.9633	1.51e-67	1.73e-65	142.905
cg12111714	0.313667	0.74337	18.9684	1.41e-67	1.74e-65	142.977
cg19209689	0.237242	0.764175	18.9626	1.52e-67	1.75e-65	142.895
cg08875705	0.302352	0.677538	18.9632	1.51e-67	1.76e-65	142.91
cg13682333	0.318736	0.668635	18.9675	1.42e-67	1.76e-65	142.964
cg19601636	0.249721	0.502683	18.9608	1.56e-67	1.79e-65	142.871
cg08220966	0.213998	0.639989	18.9593	1.59e-67	1.84e-65	142.856
cg04905421	0.298399	0.705473	18.9584	1.61e-67	1.86e-65	142.844
cg27519622	0.294332	0.654823	18.9536	1.72e-67	2.06e-65	142.773
cg12355887	0.216615	0.726951	18.9553	1.68e-67	2.07e-65	142.8
cg20636352	0.332163	0.592985	18.9496	1.81e-67	2.07e-65	142.721
cg10287485	0.221847	0.688666	18.9513	1.77e-67	2.18e-65	142.747
cg01196788	0.415775	0.658807	18.9453	1.92e-67	2.24e-65	142.673
cg09624466	0.413995	0.594136	18.9441	1.95e-67	2.25e-65	142.652
cg18032969	0.297577	0.470958	18.9431	1.98e-67	2.25e-65	142.634
cg27052418	0.329012	0.720723	18.9466	1.89e-67	2.26e-65	142.678
cg13705556	0.25606	0.747803	18.9472	1.87e-67	2.3e-65	142.692
cg20087519	0.225658	0.686374	18.9406	2.05e-67	2.32e-65	142.6
cg09611490	0.365553	0.449767	18.9398	2.07e-67	2.38e-65	142.594
cg18181229	0.209317	0.83267	18.937	2.15e-67	2.43e-65	142.551
cg12667595	0.225281	0.768055	18.9404	2.05e-67	2.52e-65	142.6
cg00426822	0.254557	0.746111	18.9362	2.17e-67	2.53e-65	142.55
cg13176012	0.279031	0.531643	18.9369	2.15e-67	2.63e-65	142.553
cg06894334	0.300401	0.499844	18.929	2.39e-67	2.74e-65	142.449
cg07788092	0.348797	0.494027	18.9222	2.62e-67	2.99e-65	142.358
cg11959399	0.261454	0.634412	18.9239	2.57e-67	3.13e-65	142.378
cg25623524	0.237054	0.801751	18.918	2.78e-67	3.3e-65	142.294
cg13435834	0.290069	0.761171	18.9183	2.77e-67	3.37e-65	142.302
cg02369542	0.300463	0.693154	18.9033	3.39e-67	3.91e-65	142.108
cg11957331	0.483005	0.47175	18.9059	3.27e-67	3.97e-65	142.135
cg01022219	0.248955	0.77256	18.8917	3.96e-67	4.56e-65	141.951
cg13986127	0.208069	0.683601	18.8872	4.21e-67	5.07e-65	141.885
cg10989634	0.220176	0.513278	18.8852	4.33e-67	5.2e-65	141.858
cg16185834	0.30814	0.479821	18.8786	4.73e-67	5.3e-65	141.765
cg23288059	0.337758	0.408071	18.8795	4.67e-67	5.46e-65	141.776
cg27513935	0.249879	0.484117	18.8768	4.85e-67	5.65e-65	141.74
cg24957518	0.212335	0.782071	18.8746	4.99e-67	5.82e-65	141.71
cg06616081	0.25716	0.62168	18.8667	5.56e-67	6.22e-65	141.611
cg24624901	0.417121	0.497879	18.8679	5.46e-67	6.34e-65	141.62
cg19020855	0.313642	0.645837	18.8636	5.79e-67	6.44e-65	141.564
cg05918002	0.340993	0.458793	18.8625	5.88e-67	6.56e-65	141.554
cg26438942	0.276918	0.693241	18.8606	6.03e-67	6.98e-65	141.522
cg15153957	0.258427	0.697478	18.8623	5.89e-67	7.03e-65	141.549
cg15829056	0.257443	0.849705	18.8566	6.37e-67	7.07e-65	141.47
cg08686960	0.29795	0.69538	18.856	6.41e-67	7.13e-65	141.468
cg06556702	0.352255	0.460141	18.8529	6.69e-67	7.43e-65	141.425
cg05707492	0.330452	0.683048	18.8516	6.81e-67	7.55e-65	141.408
cg08938584	0.26969	0.449533	18.8411	7.84e-67	8.67e-65	141.268
cg15895197	0.218445	0.559222	18.8356	8.45e-67	9.35e-65	141.187
cg19589131	0.246217	0.721346	18.8329	8.76e-67	9.67e-65	141.152
cg03662997	0.229223	0.766744	18.825	9.73e-67	1.11e-64	141.056
cg16963144	0.446588	0.474937	18.82	1.04e-66	1.15e-64	140.978
cg17288288	0.225115	0.658193	18.8192	1.05e-66	1.16e-64	140.968
cg25107522	0.320444	0.659674	18.8225	1.01e-66	1.16e-64	141.009
cg06893296	0.278699	0.735174	18.8176	1.08e-66	1.18e-64	140.952
cg07419011	0.266105	0.72436	18.8175	1.08e-66	1.18e-64	140.951
cg04744409	0.317507	0.684373	18.818	1.07e-66	1.22e-64	140.961
cg14502484	0.420104	0.451394	18.8181	1.07e-66	1.26e-64	140.956
cg06883126	0.369018	0.541436	18.8059	1.26e-66	1.38e-64	140.795
cg04313756	0.310171	0.622282	18.8072	1.24e-66	1.41e-64	140.816
cg08576350	0.227319	0.671832	18.8042	1.29e-66	1.41e-64	140.772
cg22873539	0.288388	0.349846	18.8075	1.23e-66	1.41e-64	140.808
cg25023596	0.310023	0.710759	18.8076	1.23e-66	1.41e-64	140.809
cg18786593	0.435746	0.598003	18.8037	1.3e-66	1.42e-64	140.759
cg07694621	0.299773	0.656172	18.8002	1.36e-66	1.48e-64	140.718
cg08304190	0.478533	0.511451	18.7995	1.37e-66	1.49e-64	140.709
cg10174333	0.359185	0.493897	18.7942	1.48e-66	1.73e-64	140.634
cg10717869	0.231014	0.65467	18.7936	1.49e-66	1.74e-64	140.627
cg06357685	0.225093	0.8002	18.7815	1.75e-66	1.89e-64	140.467
cg09284275	0.295215	0.58002	18.781	1.76e-66	1.9e-64	140.461
cg27362525	0.407114	0.499766	18.7836	1.7e-66	1.94e-64	140.488
cg08604097	0.483581	0.513268	18.7703	2.04e-66	2.18e-64	140.316
cg15979173	0.331154	0.581423	18.771	2.02e-66	2.19e-64	140.321
cg10717463	0.339638	0.473288	18.7731	1.96e-66	2.28e-64	140.352
cg03970036	0.476286	0.516707	18.7685	2.08e-66	2.37e-64	140.297
cg21000227	0.374073	0.601071	18.7618	2.28e-66	2.47e-64	140.197
cg06222062	0.288196	0.540975	18.7595	2.35e-66	2.51e-64	140.173
cg19366877	0.387371	0.625083	18.7531	2.57e-66	2.77e-64	140.08
cg23732781	0.259768	0.715156	18.7528	2.58e-66	2.9e-64	140.075
cg14345012	0.279284	0.500595	18.754	2.53e-66	2.94e-64	140.096
cg19624849	0.413182	0.46482	18.7484	2.73e-66	2.94e-64	140.017
cg22136098	0.24918	0.652148	18.7444	2.88e-66	3.24e-64	139.962
cg22494725	0.338032	0.5651	18.7408	3.03e-66	3.39e-64	139.914
cg02036261	0.371497	0.51225	18.7398	3.07e-66	3.44e-64	139.913
cg22512438	0.384868	0.435141	18.7396	3.08e-66	3.44e-64	139.898
cg13958426	0.479755	0.506967	18.7392	3.09e-66	3.58e-64	139.897
cg20457796	0.28647	0.353736	18.7321	3.4e-66	3.65e-64	139.8
cg00991994	0.361502	0.725212	18.7342	3.31e-66	3.69e-64	139.837
cg14973798	0.211354	0.810021	18.7367	3.2e-66	3.69e-64	139.864
cg02254461	0.291924	0.734099	18.7308	3.46e-66	3.85e-64	139.792
cg08928494	0.321458	0.429545	18.7259	3.7e-66	3.89e-64	139.722
cg21450888	0.219971	0.738954	18.7261	3.69e-66	3.96e-64	139.718
cg15176213	0.282017	0.6019	18.7309	3.46e-66	3.97e-64	139.787
cg08234689	0.256709	0.738842	18.7154	4.26e-66	4.47e-64	139.581
cg08917933	0.206899	0.402769	18.7144	4.32e-66	4.53e-64	139.568
cg01757312	0.284307	0.540874	18.7174	4.14e-66	4.58e-64	139.613
cg06902607	0.280835	0.526394	18.7129	4.4e-66	4.61e-64	139.548
cg14838970	0.239978	0.666129	18.7182	4.1e-66	4.69e-64	139.617
cg03365733	0.284658	0.577665	18.7143	4.32e-66	4.77e-64	139.57
cg22350438	0.340092	0.649351	18.7118	4.47e-66	4.96e-64	139.525
cg17302155	0.440859	0.457674	18.7066	4.79e-66	5.11e-64	139.458
cg02556634	0.287683	0.537755	18.7083	4.69e-66	5.16e-64	139.49
cg11912239	0.23522	0.836141	18.7101	4.58e-66	5.22e-64	139.507
cg20782117	0.291201	0.653099	18.7035	5e-66	5.32e-64	139.416
cg16044109	0.238324	0.693606	18.7009	5.18e-66	5.49e-64	139.381
cg19414591	0.273548	0.344677	18.6974	5.43e-66	5.74e-64	139.335
cg15033163	0.270064	0.540975	18.7019	5.11e-66	5.81e-64	139.397
cg08618451	0.336463	0.74821	18.6895	6.03e-66	6.27e-64	139.234
cg02970836	0.417637	0.597405	18.6934	5.73e-66	6.29e-64	139.29
cg10013121	0.208007	0.735553	18.6885	6.11e-66	6.34e-64	139.221
cg14239655	0.357257	0.562582	18.6914	5.88e-66	6.65e-64	139.257
cg25339566	0.427858	0.485742	18.6876	6.19e-66	6.78e-64	139.202
cg17338816	0.247992	0.635814	18.675	7.33e-66	7.69e-64	139.035
cg03816707	0.267267	0.597803	18.6772	7.12e-66	7.81e-64	139.074
cg18642503	0.28793	0.477193	18.6706	7.78e-66	8.14e-64	138.976
cg05965387	0.22652	0.750093	18.6669	8.18e-66	8.43e-64	138.931
cg19917412	0.286926	0.628567	18.6676	8.1e-66	8.45e-64	138.935
cg17463145	0.306299	0.542153	18.6667	8.19e-66	8.54e-64	138.924
cg14811102	0.240062	0.48046	18.6705	7.79e-66	8.78e-64	138.977
cg15951188	0.200915	0.796383	18.6583	9.18e-66	9.53e-64	138.811
cg18091615	0.33968	0.752359	18.6558	9.49e-66	9.84e-64	138.778
cg14334441	0.313796	0.446968	18.6608	8.88e-66	9.97e-64	138.847
cg02534163	0.51124	0.529096	18.6543	9.67e-66	1.06e-63	138.769
cg11878182	0.214915	0.232476	18.6548	9.61e-66	1.08e-63	138.768
cg22008851	0.237248	0.568951	18.6505	1.02e-65	1.11e-63	138.705
cg00465970	0.231514	0.693622	18.6476	1.06e-65	1.15e-63	138.679
cg03940098	0.299666	0.569545	18.6461	1.08e-65	1.18e-63	138.658
cg13424029	0.28889	0.678367	18.6464	1.08e-65	1.2e-63	138.655
cg24257776	0.272765	0.6237	18.637	1.22e-65	1.32e-63	138.524
cg11911305	0.236353	0.672201	18.6373	1.22e-65	1.34e-63	138.534
cg07536910	0.395363	0.519536	18.6265	1.41e-65	1.44e-63	138.391
cg13813458	0.290112	0.71477	18.6318	1.31e-65	1.44e-63	138.46
cg04131799	0.309532	0.56937	18.6287	1.36e-65	1.48e-63	138.426
cg15564098	0.398853	0.618055	18.6231	1.47e-65	1.52e-63	138.34
cg21884231	0.445453	0.457659	18.6263	1.41e-65	1.53e-63	138.382
cg19116959	0.357093	0.575926	18.6166	1.6e-65	1.64e-63	138.254
cg08654262	0.279204	0.774751	18.6162	1.61e-65	1.65e-63	138.254
cg22275125	0.213933	0.839019	18.62	1.53e-65	1.66e-63	138.298
cg08065231	0.455483	0.479809	18.6141	1.66e-65	1.69e-63	138.226
cg22594416	0.202182	0.705842	18.6169	1.6e-65	1.72e-63	138.255
cg13412545	0.209321	0.599878	18.6161	1.62e-65	1.77e-63	138.251
cg08015382	0.277049	0.621341	18.6096	1.76e-65	1.79e-63	138.166
cg07059009	0.26481	0.757027	18.6078	1.81e-65	1.83e-63	138.142
cg12264626	0.330541	0.589766	18.6111	1.73e-65	1.89e-63	138.184
cg07553761	0.231146	0.453138	18.6043	1.89e-65	1.92e-63	138.095
cg05429448	0.278125	0.677191	18.6022	1.95e-65	1.97e-63	138.067
cg03930313	0.421648	0.69366	18.6064	1.84e-65	1.99e-63	138.127
cg08486875	0.279572	0.476845	18.5968	2.09e-65	2.11e-63	137.995
cg17380238	0.293239	0.51053	18.5952	2.14e-65	2.18e-63	137.968
cg22982093	0.377394	0.656018	18.5978	2.06e-65	2.21e-63	138.001
cg06023994	0.249601	0.688884	18.5911	2.26e-65	2.28e-63	137.918
cg20682146	0.234316	0.578778	18.5889	2.33e-65	2.37e-63	137.883
cg06571407	0.385974	0.515712	18.5864	2.41e-65	2.42e-63	137.856
cg16780771	0.231947	0.647228	18.5831	2.52e-65	2.56e-63	137.806
cg14777768	0.384191	0.503779	18.5838	2.49e-65	2.7e-63	137.819
cg05403316	0.247936	0.611723	18.5773	2.72e-65	2.72e-63	137.735
cg26419880	0.256482	0.533598	18.5823	2.54e-65	2.72e-63	137.793
cg25537669	0.291033	0.509688	18.5773	2.72e-65	2.9e-63	137.727
cg08035195	0.213395	0.755858	18.572	2.92e-65	2.91e-63	137.664
cg12756396	0.323455	0.422923	18.571	2.96e-65	3.18e-63	137.649
cg27032232	0.438141	0.493702	18.5695	3.02e-65	3.21e-63	137.623
cg09154256	0.243379	0.638574	18.5605	3.4e-65	3.39e-63	137.511
cg05732750	0.427694	0.522432	18.5589	3.48e-65	3.46e-63	137.49
cg25813936	0.397093	0.67761	18.5523	3.8e-65	4.03e-63	137.393
cg00037457	0.255861	0.768322	18.5416	4.38e-65	4.68e-63	137.263
cg27317647	0.274165	0.505573	18.5386	4.57e-65	4.84e-63	137.211
cg23095743	0.362929	0.529829	18.5356	4.75e-65	5.02e-63	137.171
cg00334063	0.429835	0.614194	18.5359	4.73e-65	5.04e-63	137.186
cg13033858	0.299847	0.621648	18.5354	4.77e-65	5.07e-63	137.172
cg20065768	0.450483	0.589105	18.5294	5.16e-65	5.19e-63	137.09
cg00539360	0.228844	0.646002	18.5325	4.95e-65	5.27e-63	137.142
cg09462956	0.246786	0.588774	18.5259	5.41e-65	5.31e-63	137.049
cg02783887	0.39105	0.615188	18.5277	5.28e-65	5.6e-63	137.078
cg25223771	0.284379	0.532311	18.5238	5.57e-65	5.87e-63	137.014
cg03989260	0.273715	0.537298	18.5204	5.83e-65	6.16e-63	136.979
cg07974511	0.419317	0.606389	18.5142	6.33e-65	6.18e-63	136.893
cg03940848	0.46034	0.466412	18.5194	5.9e-65	6.23e-63	136.967
cg17911539	0.208681	0.622009	18.5148	6.28e-65	6.3e-63	136.896
cg18081258	0.326359	0.571697	18.5129	6.44e-65	6.46e-63	136.87
cg07583490	0.252338	0.637707	18.5102	6.67e-65	6.5e-63	136.84
cg25951981	0.318062	0.325485	18.5155	6.22e-65	6.55e-63	136.903
cg09041678	0.258228	0.531691	18.508	6.88e-65	6.68e-63	136.81
cg20516209	0.221202	0.6277	18.5086	6.82e-65	6.83e-63	136.813
cg25260137	0.34923	0.366438	18.51	6.69e-65	7.03e-63	136.83
cg07772660	0.224619	0.464817	18.5005	7.6e-65	7.38e-63	136.71
cg06275859	0.334452	0.481784	18.4996	7.7e-65	7.46e-63	136.698
cg20911718	0.235303	0.750042	18.5019	7.46e-65	7.46e-63	136.724
cg04573550	0.33601	0.487769	18.5027	7.38e-65	7.75e-63	136.744
cg09527687	0.290528	0.519822	18.4906	8.68e-65	8.36e-63	136.578
cg00476608	0.207855	0.789379	18.4933	8.37e-65	8.73e-63	136.619
cg09106510	0.205819	0.603569	18.4864	9.18e-65	8.84e-63	136.522
cg01032851	0.249118	0.752446	18.4918	8.54e-65	8.89e-63	136.598
cg11324832	0.403577	0.521562	18.4925	8.46e-65	8.94e-63	136.602
cg01120173	0.365074	0.578334	18.4824	9.68e-65	1e-62	136.474
cg04324666	0.255542	0.357919	18.4793	1.01e-64	1.04e-62	136.432
cg25174438	0.317598	0.478794	18.4776	1.03e-64	1.07e-62	136.397
cg25203962	0.370661	0.472057	18.476	1.06e-64	1.09e-62	136.376
cg11664987	0.282604	0.532843	18.4765	1.05e-64	1.1e-62	136.388
cg04623265	0.250787	0.279042	18.4726	1.1e-64	1.14e-62	136.343
cg04569615	0.26866	0.734456	18.4713	1.12e-64	1.16e-62	136.325
cg11207307	0.326787	0.560556	18.4714	1.12e-64	1.18e-62	136.32
cg15326513	0.276527	0.454925	18.4711	1.13e-64	1.18e-62	136.316
cg15555527	0.347409	0.702112	18.467	1.19e-64	1.18e-62	136.259
cg20298668	0.207294	0.771027	18.4654	1.21e-64	1.2e-62	136.238
cg13045134	0.450783	0.717463	18.4671	1.19e-64	1.24e-62	136.262
cg13300273	0.339922	0.638557	18.4672	1.19e-64	1.24e-62	136.264
cg20586076	0.352794	0.563736	18.4634	1.25e-64	1.24e-62	136.21
cg23640701	0.202463	0.750354	18.457	1.36e-64	1.4e-62	136.123
cg05477444	0.203785	0.769917	18.4487	1.52e-64	1.45e-62	136.021
cg02310103	0.232927	0.446291	18.4537	1.42e-64	1.46e-62	136.092
cg06645921	0.339255	0.473006	18.4459	1.58e-64	1.5e-62	135.984
cg06970510	0.392055	0.555124	18.4441	1.62e-64	1.53e-62	135.959
cg04436469	0.208355	0.503839	18.4496	1.5e-64	1.54e-62	136.038
cg03034070	0.281493	0.667987	18.4492	1.51e-64	1.55e-62	136.032
cg13365436	0.231371	0.747971	18.4492	1.51e-64	1.56e-62	136.025
cg14793287	0.277816	0.520846	18.4494	1.51e-64	1.56e-62	136.027
cg17922359	0.34992	0.401358	18.4454	1.59e-64	1.57e-62	135.971
cg02087565	0.224766	0.648609	18.447	1.55e-64	1.59e-62	136.003
cg06025774	0.260587	0.700951	18.4415	1.67e-64	1.59e-62	135.925
cg19542753	0.210122	0.804336	18.4438	1.62e-64	1.6e-62	135.949
cg01636873	0.281136	0.762188	18.446	1.57e-64	1.61e-62	135.99
cg11584690	0.244059	0.577485	18.4466	1.56e-64	1.61e-62	135.99
cg07464571	0.239788	0.479383	18.4382	1.75e-64	1.66e-62	135.88
cg12860635	0.21417	0.775439	18.4431	1.64e-64	1.68e-62	135.943
cg25006194	0.380308	0.544397	18.4363	1.79e-64	1.83e-62	135.847
cg18241962	0.359212	0.494321	18.4317	1.91e-64	1.87e-62	135.789
cg17550566	0.353399	0.585504	18.4299	1.95e-64	1.92e-62	135.765
cg11363168	0.236926	0.726058	18.432	1.9e-64	1.94e-62	135.796
cg19885625	0.300972	0.535504	18.427	2.03e-64	1.99e-62	135.726
cg08610862	0.385016	0.6409	18.4228	2.15e-64	2.02e-62	135.675
cg19360104	0.280881	0.587509	18.423	2.14e-64	2.09e-62	135.673
cg15807046	0.210523	0.70433	18.4223	2.16e-64	2.11e-62	135.663
cg00863893	0.261804	0.724204	18.4223	2.16e-64	2.19e-62	135.674
cg26476852	0.375002	0.504112	18.4181	2.29e-64	2.31e-62	135.606
cg10045354	0.286269	0.636857	18.4176	2.3e-64	2.35e-62	135.605
cg27051315	0.290103	0.441206	18.412	2.48e-64	2.5e-62	135.525
cg07068761	0.300698	0.575828	18.4055	2.7e-64	2.52e-62	135.446
cg14025021	0.240344	0.692453	18.412	2.48e-64	2.52e-62	135.53
cg21153898	0.358546	0.499441	18.4063	2.68e-64	2.6e-62	135.451
cg19619405	0.488295	0.501143	18.4052	2.72e-64	2.64e-62	135.437
cg18831899	0.203011	0.821597	18.4038	2.77e-64	2.69e-62	135.417
cg21876626	0.271032	0.459328	18.4046	2.74e-64	2.76e-62	135.426
cg18952796	0.449338	0.5486	18.4004	2.9e-64	2.8e-62	135.373
cg26727032	0.211644	0.580292	18.3998	2.92e-64	2.93e-62	135.362
cg00642460	0.367214	0.440895	18.3997	2.92e-64	2.94e-62	135.374
cg22867719	0.306832	0.621262	18.3971	3.03e-64	3.03e-62	135.326
cg13670057	0.313384	0.549702	18.3972	3.02e-64	3.07e-62	135.334
cg03024301	0.248848	0.709146	18.3943	3.14e-64	3.16e-62	135.302
cg04365481	0.276617	0.379822	18.3876	3.43e-64	3.44e-62	135.213
cg06772580	0.26514	0.592245	18.3811	3.75e-64	3.49e-62	135.121
cg08823110	0.316973	0.511569	18.3775	3.93e-64	3.65e-62	135.074
cg14134732	0.288614	0.619168	18.3797	3.82e-64	3.86e-62	135.1
cg23760687	0.332767	0.432536	18.3786	3.87e-64	3.86e-62	135.081
cg14367229	0.304436	0.497959	18.3791	3.85e-64	3.88e-62	135.093
cg17580614	0.313069	0.712547	18.3742	4.1e-64	3.95e-62	135.025
cg12892506	0.436659	0.450675	18.3741	4.11e-64	4.14e-62	135.025
cg21214293	0.285101	0.463128	18.3641	4.7e-64	4.51e-62	134.89
cg21655710	0.243967	0.78759	18.3603	4.95e-64	4.91e-62	134.837
cg11650948	0.22007	0.683234	18.3577	5.11e-64	5.1e-62	134.809
cg25324047	0.335859	0.620068	18.3489	5.76e-64	5.68e-62	134.686
cg21442998	0.239952	0.699704	18.3461	5.98e-64	5.71e-62	134.651
cg17723653	0.407847	0.475376	18.3443	6.12e-64	5.83e-62	134.628
cg09488241	0.20983	0.594605	18.3282	7.58e-64	6.98e-62	134.419
cg06511917	0.237074	0.366383	18.3162	8.9e-64	8.17e-62	134.26
cg15818307	0.347884	0.476669	18.3174	8.76e-64	8.3e-62	134.27
cg17437939	0.427751	0.556662	18.3156	8.97e-64	8.46e-62	134.246
cg11100804	0.302444	0.692595	18.315	9.04e-64	8.97e-62	134.241
cg21156320	0.251136	0.677873	18.3103	9.62e-64	9.07e-62	134.176
cg26131286	0.353374	0.501061	18.3109	9.54e-64	9.35e-62	134.182
cg13683626	0.228709	0.738712	18.3107	9.57e-64	9.48e-62	134.185
cg07048519	0.201343	0.820448	18.3009	1.09e-63	9.95e-62	134.057
cg04594598	0.290348	0.480411	18.3056	1.02e-63	1.01e-61	134.124
cg23022809	0.22301	0.522873	18.3048	1.04e-63	1.01e-61	134.1
cg23365801	0.316786	0.659985	18.3032	1.06e-63	1.03e-61	134.079
cg10357060	0.226703	0.812634	18.3036	1.05e-63	1.04e-61	134.09
cg18998365	0.325287	0.617545	18.2933	1.21e-63	1.13e-61	133.951
cg23671221	0.324373	0.496311	18.2957	1.17e-63	1.14e-61	133.981
cg05080154	0.342408	0.439084	18.2884	1.29e-63	1.17e-61	133.891
cg09941363	0.357931	0.523087	18.2885	1.29e-63	1.17e-61	133.892
cg20685713	0.293051	0.624419	18.2868	1.32e-63	1.23e-61	133.865
cg16081281	0.313406	0.445724	18.2733	1.57e-63	1.46e-61	133.686
cg13231302	0.203527	0.870704	18.2751	1.54e-63	1.51e-61	133.713
cg05618934	0.3501	0.650036	18.2678	1.69e-63	1.53e-61	133.619
cg00852705	0.206756	0.857821	18.2724	1.59e-63	1.56e-61	133.683
cg06424065	0.385629	0.486946	18.2623	1.82e-63	1.64e-61	133.545
cg14414903	0.244798	0.766547	18.2678	1.69e-63	1.66e-61	133.616
cg16310003	0.241171	0.694706	18.2636	1.79e-63	1.66e-61	133.557
cg21645554	0.359333	0.503567	18.2669	1.72e-63	1.67e-61	133.598
cg22352818	0.421893	0.422582	18.2661	1.73e-63	1.68e-61	133.588
cg05647733	0.286936	0.570947	18.2592	1.9e-63	1.7e-61	133.505
cg12468774	0.513325	0.566896	18.265	1.76e-63	1.72e-61	133.579
cg16640855	0.429825	0.43072	18.2553	2e-63	1.86e-61	133.446
cg08411068	0.343071	0.448686	18.2522	2.09e-63	1.87e-61	133.411
cg26214742	0.346034	0.564463	18.2524	2.08e-63	2.01e-61	133.406
cg16615954	0.268508	0.42473	18.2484	2.19e-63	2.03e-61	133.356
cg14523847	0.452758	0.523438	18.2518	2.09e-63	2.04e-61	133.404
cg05733463	0.296926	0.551135	18.239	2.48e-63	2.21e-61	133.237
cg12069267	0.314574	0.653078	18.2444	2.31e-63	2.24e-61	133.305
cg11668133	0.268422	0.710014	18.244	2.33e-63	2.25e-61	133.3
cg18361975	0.277987	0.790808	18.2372	2.54e-63	2.34e-61	133.208
cg03760839	0.228694	0.722388	18.241	2.42e-63	2.36e-61	133.268
cg14024937	0.229918	0.83253	18.2397	2.46e-63	2.38e-61	133.244
cg15847996	0.245481	0.722839	18.2307	2.78e-63	2.55e-61	133.121
cg26459819	0.395097	0.581375	18.232	2.73e-63	2.62e-61	133.136
cg13089599	0.219007	0.881591	18.2312	2.76e-63	2.66e-61	133.131
cg17164954	0.24094	0.730657	18.2264	2.94e-63	2.69e-61	133.065
cg14028400	0.337921	0.634011	18.2229	3.08e-63	2.96e-61	133.022
cg14669379	0.416541	0.532697	18.2217	3.13e-63	3.01e-61	133.005
cg03793270	0.316195	0.532247	18.221	3.15e-63	3.07e-61	133.003
cg21346043	0.323713	0.531547	18.2163	3.36e-63	3.07e-61	132.93
cg13470462	0.281804	0.712077	18.2194	3.22e-63	3.1e-61	132.975
cg15961744	0.292821	0.565032	18.2098	3.66e-63	3.33e-61	132.845
cg04274288	0.302814	0.4644	18.2145	3.44e-63	3.34e-61	132.917
cg25923609	0.374102	0.700856	18.2128	3.52e-63	3.37e-61	132.882
cg18279094	0.442218	0.601832	18.2074	3.78e-63	3.44e-61	132.813
cg13476133	0.447256	0.478608	18.2088	3.71e-63	3.56e-61	132.835
cg04021697	0.390459	0.586365	18.2063	3.84e-63	3.72e-61	132.808
cg18372607	0.392829	0.529199	18.2008	4.13e-63	3.74e-61	132.726
cg06620723	0.222713	0.712504	18.1918	4.65e-63	4.09e-61	132.613
cg21644740	0.2631	0.83596	18.1962	4.39e-63	4.18e-61	132.663
cg20798152	0.225499	0.491796	18.1874	4.93e-63	4.46e-61	132.549
cg22346476	0.342271	0.541518	18.19	4.77e-63	4.53e-61	132.58
cg26530485	0.360873	0.53902	18.1891	4.82e-63	4.58e-61	132.569
cg01503065	0.273045	0.436817	18.1885	4.86e-63	4.68e-61	132.573
cg10755235	0.359618	0.396262	18.1862	5.01e-63	4.78e-61	132.536
cg04281464	0.437845	0.440794	18.1849	5.1e-63	4.9e-61	132.525
cg05371578	0.292251	0.579144	18.1761	5.72e-63	5.03e-61	132.405
cg08550101	0.291984	0.430451	18.1755	5.77e-63	5.07e-61	132.396
cg18568061	0.219187	0.744887	18.1776	5.62e-63	5.07e-61	132.418
cg23490796	0.218622	0.595575	18.1809	5.37e-63	5.09e-61	132.46
cg21694941	0.268391	0.443495	18.1732	5.95e-63	5.61e-61	132.359
cg10520790	0.233417	0.693845	18.1736	5.92e-63	5.62e-61	132.369
cg13879483	0.541885	0.565645	18.1698	6.23e-63	5.9e-61	132.318
cg21683069	0.313014	0.689303	18.1687	6.32e-63	5.95e-61	132.299
cg08305436	0.380329	0.53323	18.1569	7.39e-63	6.45e-61	132.151
cg00093643	0.29904	0.692714	18.1633	6.79e-63	6.5e-61	132.24
cg11934419	0.322605	0.560712	18.162	6.91e-63	6.53e-61	132.216
cg23527366	0.225254	0.733193	18.1616	6.95e-63	6.54e-61	132.205
cg11146691	0.445184	0.609056	18.1603	7.06e-63	6.67e-61	132.193
cg10224098	0.446047	0.471895	18.1599	7.11e-63	6.7e-61	132.187
cg13703871	0.461589	0.486829	18.1573	7.35e-63	6.92e-61	132.153
cg01594949	0.253628	0.651901	18.1581	7.27e-63	6.96e-61	132.171
cg17007640	0.318652	0.472626	18.1527	7.81e-63	7.02e-61	132.09
cg23155911	0.295435	0.544186	18.1519	7.89e-63	7.41e-61	132.077
cg19830983	0.348823	0.6964	18.1458	8.57e-63	7.68e-61	131.998
cg11823511	0.43396	0.47675	18.1491	8.2e-63	7.7e-61	132.045
cg13509363	0.285661	0.763409	18.1407	9.16e-63	8.59e-61	131.935
cg07660236	0.330525	0.532675	18.1338	1e-62	8.74e-61	131.845
cg26784011	0.291396	0.521287	18.1345	9.95e-63	9.32e-61	131.847
cg03494430	0.255844	0.873584	18.1309	1.04e-62	9.93e-61	131.812
cg09537620	0.396152	0.426064	18.1221	1.17e-62	1.02e-60	131.691
cg04210566	0.262276	0.687237	18.1283	1.08e-62	1.03e-60	131.777
cg13561879	0.351318	0.585768	18.1248	1.13e-62	1.06e-60	131.724
cg15672768	0.323974	0.555441	18.1201	1.2e-62	1.07e-60	131.659
cg04574090	0.376169	0.478636	18.1221	1.17e-62	1.11e-60	131.696
cg07792478	0.476308	0.546854	18.1136	1.31e-62	1.14e-60	131.579
cg14308311	0.318751	0.721893	18.1185	1.23e-62	1.14e-60	131.641
cg24845175	0.226337	0.615802	18.1184	1.23e-62	1.15e-60	131.634
cg14314029	0.370188	0.462194	18.1167	1.26e-62	1.17e-60	131.617
cg05514256	0.211764	0.541175	18.106	1.45e-62	1.26e-60	131.479
cg17204129	0.304113	0.65186	18.1065	1.44e-62	1.27e-60	131.48
cg16399049	0.305858	0.370444	18.1025	1.52e-62	1.34e-60	131.427
cg17295225	0.3155	0.483666	18.0993	1.59e-62	1.39e-60	131.384
cg05477514	0.274458	0.40088	18.097	1.64e-62	1.41e-60	131.359
cg10385101	0.313095	0.497142	18.0982	1.61e-62	1.49e-60	131.373
cg23709913	0.280601	0.431646	18.0963	1.65e-62	1.53e-60	131.343
cg15696968	0.229309	0.709879	18.0895	1.81e-62	1.58e-60	131.255
cg15484532	0.315201	0.411903	18.0899	1.8e-62	1.65e-60	131.263
cg24936781	0.222756	0.810034	18.0888	1.82e-62	1.69e-60	131.244
cg02919422	0.27187	0.500882	18.0885	1.83e-62	1.73e-60	131.252
cg10660256	0.254154	0.576898	18.0856	1.9e-62	1.74e-60	131.206
cg16664405	0.426598	0.476877	18.0818	2e-62	1.75e-60	131.153
cg07301795	0.267375	0.562451	18.078	2.1e-62	1.79e-60	131.109
cg00637687	0.331919	0.424137	18.0842	1.94e-62	1.83e-60	131.195
cg26814075	0.287359	0.573322	18.0785	2.09e-62	1.93e-60	131.108
cg08636083	0.22694	0.36308	18.0712	2.3e-62	1.96e-60	131.02
cg15455864	0.250875	0.664274	18.0759	2.16e-62	1.98e-60	131.079
cg18609078	0.246199	0.623706	18.069	2.37e-62	2.07e-60	130.985
cg01106338	0.239404	0.43175	18.068	2.4e-62	2.25e-60	130.982
cg03999434	0.319469	0.560377	18.0682	2.39e-62	2.25e-60	130.985
cg09101151	0.222033	0.705605	18.0598	2.67e-62	2.27e-60	130.87
cg05115862	0.231464	0.78234	18.0592	2.7e-62	2.28e-60	130.861
cg16544169	0.221486	0.500794	18.0603	2.66e-62	2.31e-60	130.87
cg22976218	0.405628	0.492954	18.061	2.63e-62	2.42e-60	130.878
cg19841369	0.31352	0.659478	18.0559	2.82e-62	2.44e-60	130.812
cg07561747	0.354465	0.600181	18.0526	2.94e-62	2.48e-60	130.775
cg09293816	0.302059	0.564977	18.0519	2.97e-62	2.5e-60	130.765
cg15929771	0.301443	0.779475	18.0536	2.9e-62	2.51e-60	130.782
cg04683149	0.311121	0.721944	18.0581	2.73e-62	2.56e-60	130.852
cg18143296	0.279668	0.557708	18.0521	2.96e-62	2.56e-60	130.762
cg15277906	0.225205	0.450847	18.0551	2.85e-62	2.59e-60	130.805
cg01122241	0.244015	0.424436	18.056	2.81e-62	2.62e-60	130.823
cg04118306	0.344384	0.356819	18.0524	2.95e-62	2.74e-60	130.777
cg12226948	0.207501	0.801075	18.0486	3.1e-62	2.82e-60	130.719
cg05361415	0.29044	0.688101	18.0414	3.41e-62	2.86e-60	130.627
cg13791254	0.424837	0.56751	18.0474	3.15e-62	2.86e-60	130.703
cg19801921	0.388658	0.560823	18.0421	3.38e-62	2.92e-60	130.631
cg11944462	0.331029	0.695336	18.0449	3.26e-62	2.94e-60	130.671
cg13654588	0.319408	0.476817	18.0405	3.45e-62	3.12e-60	130.613
cg05127924	0.224614	0.719206	18.0328	3.82e-62	3.2e-60	130.513
cg04534765	0.410333	0.454477	18.0391	3.52e-62	3.26e-60	130.601
cg12623302	0.205147	0.678352	18.0368	3.63e-62	3.26e-60	130.564
cg27300829	0.314667	0.615859	18.0374	3.6e-62	3.28e-60	130.566
cg09434193	0.367579	0.421094	18.0281	4.07e-62	3.4e-60	130.452
cg16733705	0.340307	0.484165	18.0304	3.95e-62	3.4e-60	130.476
cg21100518	0.237617	0.769323	18.0276	4.1e-62	3.52e-60	130.44
cg10532489	0.29341	0.561706	18.0286	4.04e-62	3.62e-60	130.455
cg21915313	0.287264	0.715214	18.0237	4.31e-62	3.91e-60	130.386
cg09461792	0.21937	0.757716	18.0158	4.79e-62	4e-60	130.29
cg06232807	0.371286	0.588489	18.0148	4.85e-62	4.04e-60	130.277
cg00860808	0.371748	0.477885	18.0185	4.62e-62	4.24e-60	130.33
cg17495087	0.367351	0.520044	18.0126	4.99e-62	4.29e-60	130.242
cg03731131	0.222686	0.694285	18.0153	4.82e-62	4.42e-60	130.288
cg12032648	0.222142	0.837345	18.0127	4.99e-62	4.45e-60	130.246
cg09309208	0.321655	0.703444	18.0042	5.58e-62	4.65e-60	130.137
cg07434271	0.345861	0.407655	18.0016	5.77e-62	4.81e-60	130.103
cg25753631	0.244651	0.778145	18.0071	5.37e-62	4.86e-60	130.167
cg18777299	0.310608	0.535006	17.9994	5.95e-62	5.09e-60	130.068
cg20449590	0.492096	0.576468	17.9993	5.95e-62	5.09e-60	130.067
cg07207367	0.203216	0.664654	17.995	6.3e-62	5.24e-60	130.016
cg15845792	0.31587	0.434324	17.9946	6.34e-62	5.41e-60	130.004
cg10389114	0.204964	0.705901	17.9971	6.13e-62	5.46e-60	130.041
cg21477176	0.35208	0.539218	17.9917	6.59e-62	5.62e-60	129.966
cg21217577	0.343866	0.603833	17.9913	6.62e-62	5.64e-60	129.961
cg08481075	0.504115	0.58434	17.9854	7.15e-62	5.91e-60	129.89
cg05812266	0.200167	0.617497	17.9849	7.2e-62	5.94e-60	129.884
cg16288089	0.436145	0.483139	17.9853	7.17e-62	6.1e-60	129.882
cg12141340	0.31403	0.603911	17.9871	7e-62	6.22e-60	129.909
cg12451099	0.289321	0.516135	17.9847	7.22e-62	6.41e-60	129.878
cg18369516	0.36884	0.595737	17.9804	7.64e-62	6.5e-60	129.818
cg01962471	0.203984	0.755408	17.982	7.48e-62	6.8e-60	129.85
cg26035892	0.217309	0.696887	17.981	7.59e-62	6.82e-60	129.823
cg00249511	0.404456	0.572855	17.9795	7.73e-62	7.02e-60	129.817
cg08795964	0.329315	0.438776	17.9681	8.99e-62	7.41e-60	129.662
cg22152229	0.24171	0.72886	17.9734	8.38e-62	7.51e-60	129.724
cg15854847	0.35673	0.404362	17.9548	1.07e-61	9.05e-60	129.481
cg26736200	0.233322	0.702141	17.9586	1.02e-61	9.1e-60	129.529
cg20072171	0.450431	0.496572	17.9493	1.15e-61	9.72e-60	129.409
cg22234080	0.278915	0.465049	17.9512	1.12e-61	9.95e-60	129.432
cg16165165	0.258999	0.712553	17.9468	1.19e-61	1e-59	129.376
cg08260891	0.343655	0.477866	17.943	1.25e-61	1.03e-59	129.332
cg02067712	0.417805	0.47253	17.9434	1.24e-61	1.12e-59	129.342
cg04046364	0.249011	0.685405	17.9424	1.26e-61	1.13e-59	129.329
cg12475994	0.214739	0.356506	17.9412	1.28e-61	1.13e-59	129.306
cg10018167	0.263449	0.516483	17.9347	1.4e-61	1.14e-59	129.222
cg26010734	0.376771	0.665149	17.941	1.29e-61	1.14e-59	129.298
cg25316749	0.357177	0.550167	17.9402	1.3e-61	1.15e-59	129.287
cg10896862	0.40742	0.444284	17.9348	1.4e-61	1.22e-59	129.222
cg19796532	0.337136	0.545684	17.9297	1.49e-61	1.25e-59	129.151
cg23737737	0.315411	0.599571	17.9327	1.43e-61	1.26e-59	129.189
cg04127342	0.343182	0.485184	17.9327	1.43e-61	1.28e-59	129.202
cg21000072	0.236631	0.407077	17.9258	1.57e-61	1.31e-59	129.101
cg25622154	0.401477	0.509252	17.9287	1.51e-61	1.33e-59	129.137
cg21206652	0.228672	0.526575	17.9245	1.6e-61	1.34e-59	129.083
cg01511557	0.202697	0.695445	17.9289	1.51e-61	1.35e-59	129.152
cg00875805	0.40918	0.507786	17.9264	1.56e-61	1.39e-59	129.119
cg09238180	0.427577	0.430509	17.919	1.72e-61	1.39e-59	129.016
cg16459364	0.321834	0.350967	17.9213	1.67e-61	1.39e-59	129.041
cg01105140	0.284959	0.346319	17.9236	1.62e-61	1.44e-59	129.082
cg08214995	0.309789	0.467485	17.9162	1.78e-61	1.44e-59	128.98
cg00184376	0.258309	0.435231	17.9175	1.75e-61	1.56e-59	129.001
cg04317962	0.413198	0.546834	17.9165	1.77e-61	1.57e-59	128.989
cg00174500	0.200716	0.651798	17.916	1.79e-61	1.58e-59	128.982
cg08293102	0.318147	0.682434	17.9054	2.06e-61	1.66e-59	128.838
cg12361088	0.309364	0.751574	17.9099	1.94e-61	1.69e-59	128.894
cg18054674	0.253546	0.724272	17.9055	2.05e-61	1.71e-59	128.834
cg22747746	0.388397	0.414143	17.9085	1.98e-61	1.72e-59	128.87
cg19819837	0.241089	0.355773	17.9042	2.09e-61	1.74e-59	128.817
cg22727783	0.286968	0.748704	17.907	2.01e-61	1.75e-59	128.851
cg12950441	0.338111	0.402105	17.9047	2.08e-61	1.8e-59	128.826
cg00044665	0.330399	0.532682	17.904	2.09e-61	1.85e-59	128.824
cg02471153	0.2407	0.569086	17.9002	2.2e-61	1.94e-59	128.774
cg19895185	0.211899	0.734566	17.8953	2.35e-61	1.94e-59	128.699
cg04074945	0.284771	0.673625	17.8993	2.23e-61	1.96e-59	128.763
cg06615154	0.213594	0.736797	17.8915	2.47e-61	1.99e-59	128.656
cg22430700	0.248262	0.650836	17.8944	2.38e-61	2.05e-59	128.686
cg09510559	0.344074	0.497148	17.8888	2.56e-61	2.06e-59	128.62
cg01435109	0.236615	0.443264	17.8939	2.39e-61	2.1e-59	128.692
cg21871952	0.283492	0.546978	17.8915	2.47e-61	2.13e-59	128.647
cg00491180	0.383208	0.442055	17.8909	2.49e-61	2.18e-59	128.652
cg11687036	0.279662	0.622271	17.8873	2.61e-61	2.26e-59	128.598
cg16695890	0.326701	0.597919	17.8826	2.78e-61	2.29e-59	128.533
cg22228439	0.205742	0.680234	17.8855	2.67e-61	2.3e-59	128.57
cg18176723	0.338164	0.590513	17.8796	2.89e-61	2.38e-59	128.494
cg26551200	0.257638	0.553845	17.8812	2.83e-61	2.43e-59	128.512
cg07084163	0.265822	0.37823	17.8747	3.08e-61	2.47e-59	128.435
cg09645574	0.408497	0.520926	17.8737	3.12e-61	2.5e-59	128.422
cg02964287	0.207923	0.866337	17.8788	2.92e-61	2.56e-59	128.493
cg04658679	0.214779	0.688983	17.8787	2.92e-61	2.56e-59	128.493
cg15608892	0.208491	0.662862	17.8719	3.2e-61	2.62e-59	128.392
cg22981993	0.287756	0.512301	17.8739	3.11e-61	2.67e-59	128.416
cg17306747	0.307236	0.474468	17.8696	3.29e-61	2.7e-59	128.363
cg11229513	0.332668	0.518749	17.873	3.15e-61	2.71e-59	128.411
cg13524919	0.274137	0.606382	17.8732	3.14e-61	2.71e-59	128.413
cg17657179	0.327522	0.434407	17.8693	3.31e-61	2.71e-59	128.358
cg12858416	0.201186	0.684959	17.8706	3.25e-61	2.79e-59	128.379
cg20464155	0.227001	0.778779	17.8662	3.44e-61	2.82e-59	128.319
cg15540820	0.342144	0.515367	17.8587	3.8e-61	3.11e-59	128.22
cg04455430	0.250693	0.435501	17.8628	3.6e-61	3.14e-59	128.284
cg22101249	0.212299	0.765051	17.8613	3.67e-61	3.14e-59	128.252
cg04320316	0.272785	0.584584	17.8573	3.87e-61	3.37e-59	128.212
cg00147286	0.202167	0.837746	17.8544	4.03e-61	3.49e-59	128.173
cg14873022	0.292285	0.78137	17.8518	4.17e-61	3.57e-59	128.132
cg18347010	0.349554	0.60121	17.8438	4.63e-61	3.75e-59	128.024
cg20899625	0.258989	0.627251	17.841	4.8e-61	3.89e-59	127.988
cg00965023	0.262163	0.508666	17.845	4.55e-61	3.94e-59	128.05
cg20902783	0.314584	0.492763	17.8394	4.9e-61	3.96e-59	127.967
cg11184748	0.272346	0.481166	17.8399	4.87e-61	4.16e-59	127.976
cg00181834	0.284915	0.458483	17.8378	5e-61	4.31e-59	127.957
cg05150023	0.205997	0.568509	17.8281	5.69e-61	4.49e-59	127.824
cg06188545	0.228322	0.802863	17.8278	5.71e-61	4.5e-59	127.821
cg01693598	0.289172	0.634791	17.8324	5.37e-61	4.61e-59	127.886
cg03366986	0.264267	0.588852	17.8326	5.36e-61	4.61e-59	127.889
cg00553149	0.323974	0.405028	17.8319	5.41e-61	4.64e-59	127.878
cg13282837	0.236642	0.651775	17.8312	5.46e-61	4.66e-59	127.862
cg13080379	0.275655	0.524402	17.8294	5.59e-61	4.76e-59	127.839
cg21647035	0.300805	0.693835	17.8284	5.67e-61	4.79e-59	127.82
cg13482308	0.39564	0.460016	17.8267	5.8e-61	4.93e-59	127.803
cg06942814	0.279309	0.536341	17.8078	7.43e-61	5.85e-59	127.559
cg11604182	0.27013	0.422793	17.8105	7.17e-61	6.08e-59	127.591
cg04750421	0.215781	0.672702	17.8093	7.28e-61	6.21e-59	127.583
cg04265797	0.273323	0.435978	17.8082	7.39e-61	6.29e-59	127.569
cg16354522	0.200577	0.440766	17.8038	7.83e-61	6.29e-59	127.5
cg16206460	0.495063	0.541722	17.8028	7.94e-61	6.36e-59	127.487
cg08793894	0.344393	0.650009	17.7954	8.74e-61	6.86e-59	127.396
cg04765848	0.386449	0.469633	17.8008	8.14e-61	6.93e-59	127.472
cg01777643	0.33697	0.42657	17.7993	8.31e-61	7.06e-59	127.451
cg02532518	0.347957	0.637465	17.798	8.45e-61	7.16e-59	127.435
cg09809932	0.243943	0.614528	17.7899	9.4e-61	7.37e-59	127.324
cg19726408	0.290776	0.606237	17.7887	9.55e-61	7.65e-59	127.303
cg27170985	0.280822	0.580749	17.7912	9.25e-61	7.75e-59	127.333
cg02487331	0.307508	0.545527	17.7915	9.2e-61	7.79e-59	127.35
cg18365406	0.264301	0.810221	17.7863	9.85e-61	7.88e-59	127.271
cg20892260	0.349226	0.455285	17.7846	1.01e-60	8.06e-59	127.249
cg17480760	0.353154	0.451386	17.7809	1.06e-60	8.42e-59	127.2
cg26875805	0.246423	0.33187	17.7842	1.01e-60	8.47e-59	127.242
cg13161113	0.331789	0.749525	17.7847	1.01e-60	8.49e-59	127.253
cg06208270	0.203672	0.709509	17.7776	1.1e-60	8.62e-59	127.164
cg09071889	0.345704	0.51331	17.7771	1.11e-60	8.67e-59	127.157
cg16312514	0.219793	0.719254	17.7782	1.1e-60	8.7e-59	127.166
cg26458072	0.261372	0.500776	17.7807	1.06e-60	8.85e-59	127.196
cg01915791	0.310855	0.512655	17.7803	1.07e-60	9e-59	127.204
cg04637264	0.298615	0.659634	17.7803	1.07e-60	9e-59	127.203
cg07790615	0.501562	0.496117	17.7741	1.16e-60	9.01e-59	127.118
cg22902089	0.225297	0.68202	17.7792	1.08e-60	9.02e-59	127.176
cg26511507	0.257751	0.818758	17.7723	1.18e-60	9.86e-59	127.086
cg24804060	0.229879	0.608891	17.7721	1.19e-60	9.88e-59	127.083
[truncated: 12,857 more rows]

## Sheet: Hypomethylated probes
Table S3.2 11,056 hypomethylated probes
ID	logFC	AveExpr	t	P.Value	adj.P.Val	B
cg19533977	-0.354015	0.126109	-39.4145	6.66e-197	4.8e-192	439.846
cg18265162	-0.254078	0.124937	-37.9785	6.14e-188	2.21e-183	419.273
cg01393234	-0.342132	0.164095	-36.8656	6.18e-181	4.45e-176	403.184
cg15602548	-0.306239	0.211366	-34.0867	2.94e-163	3.53e-159	362.625
cg05890855	-0.391666	0.217357	-32.8153	4.23e-155	7.62e-151	343.891
cg02196651	-0.324748	0.167974	-31.0764	6.83e-144	2.46e-139	318.157
cg10284771	-0.224605	0.109853	-29.7606	2.17e-135	2.61e-131	298.642
cg25766247	-0.305142	0.169184	-29.4094	4.05e-133	4.33e-129	293.431
cg17127702	-0.262831	0.208765	-29.3267	1.39e-132	7.68e-129	292.203
cg08443563	-0.417359	0.216649	-29.2818	2.7e-132	1.39e-128	291.536
cg05207048	-0.280231	0.193539	-29.1049	3.75e-131	1.69e-127	288.911
cg22871253	-0.36305	0.273759	-29.0272	1.2e-130	8.13e-127	287.759
cg12801030	-0.28591	0.246356	-28.4712	4.67e-127	2.59e-123	279.511
cg02744216	-0.38883	0.370646	-28.214	2.14e-125	1.71e-121	275.697
cg11624060	-0.231875	0.174191	-28.1666	4.33e-125	1.95e-121	274.995
cg23811057	-0.313734	0.200231	-28.0753	1.68e-124	6.62e-121	273.643
cg15601264	-0.310996	0.207477	-27.936	1.33e-123	4.17e-120	271.579
cg26959257	-0.285346	0.267195	-27.8952	2.44e-123	8.3e-120	270.974
cg01877606	-0.275014	0.269972	-27.9141	1.84e-123	1.1e-119	271.254
cg21048162	-0.400951	0.355424	-27.8115	8.46e-123	2.44e-119	269.735
cg22531371	-0.235342	0.226452	-27.6387	1.1e-121	3.05e-118	267.176
cg11366178	-0.330163	0.312959	-27.4198	2.84e-120	9.73e-117	263.936
cg25631489	-0.280264	0.244125	-27.3121	1.4e-119	3.38e-116	262.343
cg11906021	-0.291198	0.198004	-27.2838	2.13e-119	6.67e-116	261.925
cg14054283	-0.281849	0.277583	-27.2239	5.19e-119	1.56e-115	261.038
cg14856606	-0.359458	0.311853	-27.1031	3.11e-118	8.61e-115	259.252
cg10216717	-0.449053	0.395712	-27.0506	6.77e-118	1.81e-114	258.476
cg06546469	-0.314187	0.348091	-26.9017	6.14e-117	1.16e-113	256.277
cg17399143	-0.403236	0.392386	-26.6655	2.03e-115	3.4e-112	252.79
cg09108394	-0.387847	0.320534	-26.5649	8.99e-115	1.62e-111	251.306
cg21478137	-0.214971	0.189528	-26.491	2.68e-114	4.03e-111	250.215
cg15000071	-0.316674	0.34129	-26.4045	9.65e-114	2.32e-110	248.939
cg11807829	-0.379426	0.392697	-26.3961	1.09e-113	2.54e-110	248.816
cg07230581	-0.350544	0.275154	-26.2492	9.56e-113	1.64e-109	246.653
cg04472592	-0.291211	0.408345	-26.177	2.77e-112	6.01e-109	245.59
cg26209169	-0.234339	0.220447	-26.079	1.18e-111	1.8e-108	244.145
cg14091631	-0.290996	0.287615	-25.9926	4.23e-111	7.8e-108	242.875
cg08365609	-0.316858	0.272739	-25.9787	5.18e-111	8.11e-108	242.671
cg18398056	-0.260402	0.151587	-25.9361	9.73e-111	1.32e-107	242.043
cg22500132	-0.309389	0.244306	-25.9319	1.04e-110	1.54e-107	241.981
cg01577083	-0.453799	0.396794	-25.934	1e-110	1.95e-107	242.014
cg24625388	-0.338469	0.317836	-25.8898	1.93e-110	2.77e-107	241.361
cg08337166	-0.286949	0.389524	-25.8534	3.29e-110	4.65e-107	240.828
cg04094178	-0.379668	0.401715	-25.7961	7.66e-110	1.38e-106	239.987
cg24704593	-0.311953	0.258403	-25.6424	7.39e-109	9.7e-106	237.725
cg22198603	-0.39295	0.306484	-25.634	8.36e-109	1.08e-105	237.602
cg01597629	-0.253999	0.243894	-25.6112	1.17e-108	1.96e-105	237.27
cg05132828	-0.232841	0.326186	-25.5915	1.56e-108	2.04e-105	236.98
cg15331705	-0.377837	0.298529	-25.5589	2.52e-108	4.13e-105	236.501
cg09231518	-0.385543	0.428363	-25.537	3.48e-108	4.47e-105	236.181
cg26362263	-0.273994	0.270447	-25.5328	3.71e-108	4.47e-105	236.117
cg03340408	-0.395248	0.395125	-25.4491	1.27e-107	2.03e-104	234.891
cg26684776	-0.36886	0.355895	-25.3792	3.55e-107	3.9e-104	233.864
cg01507342	-0.28807	0.180978	-25.3906	3e-107	4.5e-104	234.033
cg13575139	-0.403253	0.298486	-25.2435	2.61e-106	3.62e-103	231.875
cg08754088	-0.381617	0.326865	-25.1968	5.18e-106	5.92e-103	231.193
cg00233633	-0.224893	0.208866	-25.2048	4.6e-106	6.25e-103	231.312
cg23704627	-0.21263	0.184517	-25.1829	6.36e-106	6.34e-103	230.987
cg05081953	-0.264337	0.246922	-25.1872	5.96e-106	6.7e-103	231.053
cg26231267	-0.233833	0.270028	-25.1338	1.31e-105	1.29e-102	230.267
cg06389019	-0.385098	0.371998	-25.0721	3.23e-105	3.32e-102	229.367
cg06455180	-0.297925	0.26452	-24.9385	2.29e-104	2.26e-101	227.413
cg04221117	-0.44566	0.329652	-24.888	4.8e-104	5.96e-101	226.677
cg21281463	-0.335465	0.328944	-24.8047	1.63e-103	1.54e-100	225.457
cg16928869	-0.384262	0.454232	-24.7192	5.71e-103	5.27e-100	224.207
cg26376241	-0.28443	0.178192	-24.6952	8.11e-103	7.49e-100	223.856
cg24866792	-0.221914	0.298022	-24.6767	1.06e-102	9.69e-100	223.587
cg14541801	-0.412529	0.32985	-24.6451	1.69e-102	1.79e-99	223.126
cg18222913	-0.389074	0.414295	-24.5279	9.37e-102	7.94e-99	221.417
cg06866375	-0.213674	0.194166	-24.4914	1.6e-101	1.31e-98	220.887
cg23960736	-0.456524	0.420263	-24.4649	2.36e-101	2e-98	220.498
cg04786142	-0.423408	0.195196	-24.4395	3.41e-101	3.72e-98	220.133
cg11003133	-0.363916	0.310305	-24.4265	4.12e-101	4.07e-98	219.941
cg00169897	-0.31126	0.289031	-24.3863	7.41e-101	7.62e-98	219.358
cg00146027	-0.322777	0.307931	-24.3826	7.82e-101	7.93e-98	219.304
cg05818394	-0.283239	0.27364	-24.357	1.14e-100	8.9e-98	218.93
cg05331856	-0.288925	0.321596	-24.2722	3.92e-100	2.88e-97	217.696
cg02131853	-0.330676	0.308647	-24.2301	7.24e-100	6.6e-97	217.085
cg15871797	-0.201189	0.200868	-24.2143	9.13e-100	7.22e-97	216.851
cg27155939	-0.307341	0.389393	-24.1573	2.1e-99	1.63e-96	216.022
cg10637995	-0.240547	0.277492	-24.1344	2.93e-99	2.54e-96	215.69
cg25596287	-0.300727	0.257541	-24.1173	3.76e-99	2.84e-96	215.44
cg22995449	-0.202963	0.204369	-24.1044	4.53e-99	3.39e-96	215.253
cg21959598	-0.418109	0.40292	-24.0962	5.11e-99	3.78e-96	215.134
cg17192862	-0.402525	0.460905	-24.0796	6.51e-99	4.88e-96	214.893
cg10735319	-0.317028	0.151392	-24.074	7.05e-99	6.05e-96	214.814
cg03312565	-0.372528	0.429457	-24.0651	8.02e-99	6.88e-96	214.687
cg13494087	-0.276741	0.351295	-24.0325	1.29e-98	1.07e-95	214.211
cg06880420	-0.449119	0.351735	-23.9855	2.56e-98	1.69e-95	213.53
cg26159860	-0.385005	0.41184	-23.9191	6.72e-98	4.66e-95	212.564
cg10835286	-0.329371	0.27203	-23.8598	1.59e-97	1.21e-94	211.705
cg00522579	-0.245309	0.34759	-23.808	3.38e-97	2.65e-94	210.958
cg24815934	-0.226897	0.354887	-23.7845	4.76e-97	3.1e-94	210.613
cg11256214	-0.206864	0.207131	-23.7728	5.64e-97	4.14e-94	210.446
cg10167849	-0.203035	0.184408	-23.7697	5.9e-97	4.29e-94	210.4
cg17171539	-0.289106	0.358658	-23.756	7.2e-97	4.8e-94	210.201
cg07236958	-0.319645	0.349899	-23.7224	1.17e-96	6.98e-94	209.716
cg23128495	-0.410537	0.359542	-23.7156	1.3e-96	7.87e-94	209.614
cg04892766	-0.393438	0.494128	-23.705	1.51e-96	8.83e-94	209.465
cg04598670	-0.304645	0.354749	-23.7098	1.41e-96	1.07e-93	209.536
cg10667970	-0.224961	0.190302	-23.651	3.31e-96	2.29e-93	208.682
cg17933936	-0.276583	0.324724	-23.6163	5.47e-96	3.46e-93	208.178
cg06529149	-0.280949	0.277559	-23.6001	6.92e-96	3.95e-93	207.947
cg15759721	-0.237477	0.183696	-23.5905	7.96e-96	4.9e-93	207.805
cg11035100	-0.246461	0.24435	-23.5831	8.86e-96	6.02e-93	207.699
cg26026748	-0.33717	0.188573	-23.5471	1.49e-95	8.58e-93	207.178
cg16422365	-0.246947	0.360717	-23.5254	2.04e-95	1.23e-92	206.865
cg15408889	-0.407649	0.306745	-23.4945	3.2e-95	2.11e-92	206.42
cg23046919	-0.339436	0.32958	-23.3832	1.6e-94	8.69e-92	204.81
cg14504768	-0.311061	0.398976	-23.3707	1.92e-94	1.22e-91	204.633
cg13906823	-0.283825	0.136464	-23.3333	3.3e-94	2.07e-91	204.093
cg18183892	-0.325524	0.395295	-23.3237	3.8e-94	2.09e-91	203.952
cg23260554	-0.254313	0.356526	-23.3168	4.19e-94	2.22e-91	203.852
cg04438395	-0.404227	0.402498	-23.2831	6.82e-94	4.42e-91	203.372
cg26327040	-0.39998	0.418847	-23.2494	1.11e-93	5.73e-91	202.88
cg12050175	-0.314567	0.298321	-23.2385	1.3e-93	7.8e-91	202.726
cg17388996	-0.362714	0.286026	-23.2203	1.69e-93	8.95e-91	202.463
cg06029935	-0.217865	0.173706	-23.1874	2.72e-93	1.38e-90	201.992
cg10520543	-0.380874	0.393461	-23.1256	6.64e-93	3.83e-90	201.1
cg16013670	-0.399513	0.488971	-23.0952	1.03e-92	5.18e-90	200.662
cg07834841	-0.459151	0.447157	-23.0763	1.35e-92	6.62e-90	200.393
cg27037013	-0.321722	0.355758	-23.0523	1.91e-92	9.41e-90	200.044
cg12279138	-0.29933	0.197847	-23.047	2.06e-92	1.17e-89	199.969
cg15700197	-0.421581	0.396775	-23.0183	3.12e-92	1.54e-89	199.555
cg02650767	-0.300932	0.368455	-23.0027	3.91e-92	2.2e-89	199.336
cg23741006	-0.351506	0.323846	-22.9706	6.21e-92	2.9e-89	198.868
cg08834573	-0.314516	0.383977	-22.9524	8.07e-92	3.85e-89	198.611
cg15088574	-0.335678	0.403765	-22.944	9.12e-92	4.83e-89	198.488
cg15454698	-0.308287	0.277896	-22.9404	9.6e-92	5.05e-89	198.437
cg14143580	-0.364594	0.395541	-22.9273	1.16e-91	6.04e-89	198.25
cg16151261	-0.35919	0.407773	-22.8412	4.01e-91	1.87e-88	197.011
cg14372792	-0.334688	0.353056	-22.8232	5.19e-91	2.58e-88	196.755
cg00983482	-0.373566	0.521107	-22.7975	7.5e-91	3.8e-88	196.39
cg13856643	-0.233662	0.201138	-22.765	1.2e-90	5.79e-88	195.92
cg11969108	-0.339233	0.301102	-22.7554	1.38e-90	6.6e-88	195.783
cg15922513	-0.31436	0.498236	-22.7498	1.49e-90	6.83e-88	195.701
cg11612647	-0.234336	0.280479	-22.75	1.49e-90	7.09e-88	195.705
cg21367256	-0.405311	0.398245	-22.7246	2.14e-90	9.57e-88	195.34
cg08267399	-0.259445	0.269854	-22.7071	2.75e-90	1.21e-87	195.092
cg07120889	-0.233901	0.239131	-22.6513	6.14e-90	2.63e-87	194.293
cg02909446	-0.380832	0.438827	-22.6555	5.77e-90	2.7e-87	194.356
cg00887902	-0.31611	0.36875	-22.6419	7.01e-90	3.22e-87	194.162
cg10155026	-0.236358	0.329841	-22.6403	7.19e-90	3.28e-87	194.134
cg04877910	-0.227556	0.187234	-22.6298	8.36e-90	3.56e-87	193.985
cg24926465	-0.405923	0.419932	-22.6254	8.91e-90	3.72e-87	193.917
cg04491917	-0.271367	0.448118	-22.6243	9.04e-90	4.04e-87	193.909
cg24996758	-0.24162	0.241689	-22.5999	1.28e-89	5.33e-87	193.553
cg05184519	-0.388804	0.4363	-22.5881	1.52e-89	6.36e-87	193.39
cg13820205	-0.326322	0.433238	-22.5448	2.83e-89	1.21e-86	192.767
cg10303698	-0.23378	0.344018	-22.5111	4.59e-89	1.92e-86	192.286
cg16325421	-0.324864	0.443136	-22.5036	5.11e-89	2.17e-86	192.177
cg00491064	-0.269734	0.388284	-22.5017	5.24e-89	2.18e-86	192.157
cg17578639	-0.357074	0.279872	-22.4759	7.6e-89	3.18e-86	191.782
cg10791422	-0.312021	0.494773	-22.4645	8.95e-89	3.66e-86	191.62
cg00050496	-0.235385	0.173785	-22.456	1.01e-88	4.16e-86	191.503
cg24477315	-0.341147	0.438679	-22.4347	1.37e-88	5.37e-86	191.191
cg05919685	-0.351059	0.254373	-22.3969	2.36e-88	8.93e-86	190.657
cg04396850	-0.347288	0.489423	-22.3981	2.32e-88	9.37e-86	190.676
cg06634862	-0.308536	0.346441	-22.3821	2.91e-88	1.1e-85	190.445
cg02039404	-0.370702	0.443064	-22.3735	3.29e-88	1.32e-85	190.325
cg09790780	-0.397578	0.447662	-22.3638	3.78e-88	1.41e-85	190.185
cg24020826	-0.362625	0.401579	-22.3511	4.54e-88	1.71e-85	189.999
cg21890551	-0.206927	0.143759	-22.3438	5.04e-88	1.9e-85	189.894
cg18531916	-0.368744	0.424468	-22.3267	6.44e-88	2.52e-85	189.652
cg16109680	-0.303733	0.286189	-22.3259	6.51e-88	2.53e-85	189.641
cg03602500	-0.332664	0.481506	-22.3079	8.41e-88	3.31e-85	189.39
cg00084798	-0.359123	0.492552	-22.3052	8.75e-88	3.42e-85	189.351
cg18816826	-0.330953	0.33855	-22.2522	1.87e-87	7.08e-85	188.59
cg03424345	-0.333825	0.356092	-22.2355	2.37e-87	9.07e-85	188.358
cg11983942	-0.251557	0.330113	-22.2111	3.36e-87	1.29e-84	188.006
cg20256009	-0.27184	0.306671	-22.165	6.49e-87	2.38e-84	187.348
cg01447427	-0.226617	0.258253	-22.1032	1.57e-86	5.72e-84	186.476
cg16491668	-0.318258	0.427846	-22.0886	1.93e-86	6.88e-84	186.261
cg01262133	-0.227334	0.169099	-22.0687	2.56e-86	9.13e-84	185.985
cg07420416	-0.291462	0.36764	-22.0631	2.77e-86	9.56e-84	185.903
cg17136275	-0.345466	0.347512	-22.0068	6.2e-86	2.14e-83	185.098
cg10699171	-0.398662	0.379105	-22.0001	6.81e-86	2.44e-83	185.006
cg10487221	-0.341114	0.419506	-21.9814	8.9e-86	3.15e-83	184.74
cg12671632	-0.413216	0.348552	-21.9714	1.03e-85	3.62e-83	184.598
cg15252509	-0.368879	0.444214	-21.9438	1.52e-85	5.31e-83	184.207
cg24701780	-0.273357	0.429211	-21.9173	2.22e-85	7.43e-83	183.828
cg15857470	-0.306866	0.280837	-21.9118	2.4e-85	8.14e-83	183.75
cg06719334	-0.443319	0.423055	-21.8922	3.16e-85	1.03e-82	183.477
cg05859264	-0.271451	0.391307	-21.8823	3.64e-85	1.18e-82	183.336
cg10975391	-0.390969	0.504767	-21.8769	3.94e-85	1.34e-82	183.257
cg15891991	-0.288514	0.301401	-21.8649	4.67e-85	1.52e-82	183.086
cg10458446	-0.200496	0.262	-21.863	4.8e-85	1.61e-82	183.061
cg12946440	-0.307255	0.450491	-21.8555	5.33e-85	1.79e-82	182.955
cg05241143	-0.338633	0.480609	-21.8429	6.38e-85	2.04e-82	182.778
cg01670876	-0.346478	0.467017	-21.8407	6.58e-85	2.17e-82	182.749
cg14642773	-0.276222	0.440238	-21.8381	6.84e-85	2.28e-82	182.707
cg14424070	-0.328321	0.376407	-21.8243	8.32e-85	2.76e-82	182.512
cg06203976	-0.395482	0.464667	-21.8099	1.02e-84	3.21e-82	182.311
cg17930201	-0.315943	0.356307	-21.7766	1.64e-84	5.27e-82	181.834
cg06772221	-0.303508	0.366988	-21.7606	2.05e-84	6.29e-82	181.612
cg11054192	-0.329139	0.45204	-21.7578	2.14e-84	6.94e-82	181.57
cg22255095	-0.355421	0.376291	-21.7565	2.18e-84	7.02e-82	181.549
cg13607323	-0.273187	0.389214	-21.7504	2.38e-84	7.68e-82	181.465
cg15945235	-0.208437	0.19103	-21.7249	3.41e-84	1.07e-81	181.102
cg02725872	-0.349677	0.437187	-21.7202	3.64e-84	1.15e-81	181.044
cg24408313	-0.228021	0.326965	-21.7196	3.68e-84	1.18e-81	181.026
cg15985905	-0.278163	0.282571	-21.7127	4.06e-84	1.26e-81	180.93
cg05489054	-0.377463	0.453811	-21.7092	4.26e-84	1.28e-81	180.884
cg13376199	-0.273277	0.351652	-21.7051	4.52e-84	1.44e-81	180.825
cg01803258	-0.299804	0.367475	-21.7011	4.78e-84	1.49e-81	180.773
cg09646173	-0.361153	0.428727	-21.6834	6.14e-84	1.83e-81	180.52
cg07052041	-0.280529	0.290615	-21.6774	6.69e-84	1.97e-81	180.435
cg00143527	-0.261536	0.202268	-21.6767	6.76e-84	2.05e-81	180.427
cg16960046	-0.369328	0.439455	-21.6494	9.96e-84	3e-81	180.035
cg13631913	-0.217835	0.113899	-21.6489	1e-83	3.14e-81	180.03
cg05492975	-0.411308	0.493451	-21.6388	1.16e-83	3.36e-81	179.889
cg19368016	-0.420234	0.373002	-21.6366	1.19e-83	3.57e-81	179.854
cg15001406	-0.34641	0.31329	-21.6383	1.17e-83	3.64e-81	179.88
cg14162417	-0.279475	0.334009	-21.6377	1.17e-83	3.65e-81	179.872
cg23833033	-0.330413	0.469784	-21.6353	1.22e-83	3.84e-81	179.835
cg21531300	-0.276297	0.348994	-21.6298	1.31e-83	4.11e-81	179.757
cg19865770	-0.395127	0.390424	-21.6174	1.57e-83	4.64e-81	179.583
cg12491114	-0.29432	0.325106	-21.6046	1.88e-83	5.66e-81	179.404
cg20168964	-0.256271	0.297173	-21.5924	2.23e-83	6.59e-81	179.23
cg13241663	-0.356102	0.39587	-21.5903	2.3e-83	6.9e-81	179.202
cg12636785	-0.335526	0.347298	-21.5859	2.45e-83	7.32e-81	179.139
cg25249728	-0.377414	0.367902	-21.5689	3.12e-83	9.44e-81	178.896
cg04244985	-0.317007	0.237033	-21.5646	3.31e-83	9.6e-81	178.845
cg12682458	-0.22109	0.527917	-21.5654	3.27e-83	9.7e-81	178.851
cg06417385	-0.322649	0.475376	-21.5453	4.35e-83	1.24e-80	178.57
cg27125591	-0.20558	0.202513	-21.5432	4.49e-83	1.35e-80	178.534
cg04275239	-0.359431	0.499578	-21.5104	7.13e-83	2.03e-80	178.08
cg21908886	-0.379386	0.421798	-21.4962	8.72e-83	2.58e-80	177.871
cg10019467	-0.390192	0.358173	-21.4908	9.41e-83	2.59e-80	177.8
cg22635088	-0.286997	0.403583	-21.4866	9.99e-83	2.94e-80	177.736
cg16986578	-0.24623	0.313509	-21.4667	1.32e-82	3.77e-80	177.456
cg13951797	-0.22477	0.25913	-21.4506	1.66e-82	4.79e-80	177.231
cg01519063	-0.250736	0.263727	-21.4357	2.05e-82	5.79e-80	177.027
cg02811368	-0.328437	0.537148	-21.4198	2.57e-82	7.22e-80	176.803
cg23356310	-0.349333	0.550093	-21.422	2.49e-82	7.25e-80	176.825
cg05191839	-0.335364	0.367253	-21.4063	3.1e-82	8.22e-80	176.61
cg06516865	-0.251424	0.23683	-21.4004	3.38e-82	8.9e-80	176.526
cg19738281	-0.329733	0.275572	-21.3819	4.39e-82	1.23e-79	176.262
cg12635790	-0.316696	0.193979	-21.3736	4.94e-82	1.38e-79	176.147
cg02195405	-0.409903	0.447314	-21.3701	5.18e-82	1.42e-79	176.104
cg05779441	-0.245165	0.257182	-21.3418	7.73e-82	2.01e-79	175.701
cg14575739	-0.337175	0.442673	-21.3426	7.64e-82	2.11e-79	175.711
cg27449150	-0.32402	0.339068	-21.3299	9.14e-82	2.57e-79	175.529
cg07177394	-0.280174	0.407677	-21.3085	1.24e-81	3.17e-79	175.232
cg01461199	-0.227027	0.162382	-21.3045	1.31e-81	3.5e-79	175.18
cg11476306	-0.372318	0.496395	-21.2958	1.48e-81	4e-79	175.052
cg01421252	-0.362242	0.292908	-21.2902	1.6e-81	4.22e-79	174.979
cg18813527	-0.374745	0.439024	-21.284	1.75e-81	4.69e-79	174.884
cg12503394	-0.220482	0.293575	-21.28	1.85e-81	4.97e-79	174.83
cg20944283	-0.278305	0.360014	-21.2793	1.87e-81	5e-79	174.818
cg27076223	-0.296419	0.417631	-21.2751	1.98e-81	5.47e-79	174.758
cg00876196	-0.29265	0.415787	-21.2487	2.87e-81	7.49e-79	174.396
cg21291134	-0.433717	0.425646	-21.2482	2.9e-81	7.69e-79	174.381
cg04086239	-0.3402	0.374805	-21.2409	3.21e-81	8.33e-79	174.286
cg24306397	-0.354736	0.467017	-21.2235	4.1e-81	1.1e-78	174.033
cg25921502	-0.368515	0.460166	-21.2139	4.69e-81	1.25e-78	173.899
cg15696460	-0.347747	0.480561	-21.197	5.95e-81	1.55e-78	173.663
cg08513547	-0.439686	0.474514	-21.184	7.15e-81	1.76e-78	173.484
cg02297967	-0.363	0.363443	-21.1836	7.19e-81	1.85e-78	173.481
cg02442572	-0.358784	0.465345	-21.1766	7.93e-81	2.03e-78	173.384
cg02815102	-0.273363	0.340311	-21.1743	8.19e-81	2.09e-78	173.351
cg03283235	-0.30082	0.357198	-21.1686	8.87e-81	2.26e-78	173.271
cg04742384	-0.372361	0.484786	-21.1539	1.09e-80	2.74e-78	173.064
cg10966440	-0.39411	0.434554	-21.1506	1.14e-80	2.95e-78	173.013
cg02930348	-0.397216	0.462277	-21.1471	1.2e-80	2.99e-78	172.97
cg01631319	-0.399477	0.306388	-21.1442	1.25e-80	3.1e-78	172.928
cg24298684	-0.262819	0.26772	-21.1403	1.32e-80	3.42e-78	172.865
cg05807849	-0.32779	0.405143	-21.1326	1.47e-80	3.55e-78	172.762
cg17081914	-0.336841	0.358957	-21.1323	1.48e-80	3.76e-78	172.755
cg00491523	-0.2572	0.208715	-21.1241	1.66e-80	4.1e-78	172.646
cg03130910	-0.284833	0.114476	-21.1213	1.73e-80	4.24e-78	172.607
cg24563501	-0.274136	0.377135	-21.1114	1.99e-80	5.11e-78	172.46
cg08949974	-0.317918	0.384121	-21.102	2.27e-80	5.42e-78	172.334
cg27170427	-0.459608	0.51161	-21.0853	2.87e-80	7.25e-78	172.094
cg15626828	-0.318647	0.212484	-21.0827	2.98e-80	7.44e-78	172.059
cg15739437	-0.274312	0.301844	-21.0813	3.03e-80	7.55e-78	172.04
cg16639172	-0.35612	0.380316	-21.064	3.87e-80	9.54e-78	171.797
cg23254163	-0.363954	0.48694	-21.0545	4.42e-80	1.1e-77	171.662
cg11274778	-0.357423	0.459467	-21.0528	4.53e-80	1.13e-77	171.642
cg16332300	-0.319202	0.435177	-21.0483	4.83e-80	1.19e-77	171.577
cg03188976	-0.25087	0.293827	-21.036	5.73e-80	1.37e-77	171.412
cg27390627	-0.435096	0.381589	-21.0326	6.02e-80	1.48e-77	171.355
cg07388969	-0.289857	0.210303	-21.0263	6.56e-80	1.53e-77	171.274
cg07691684	-0.370554	0.516344	-21.0258	6.61e-80	1.54e-77	171.266
cg06771126	-0.242517	0.277376	-21.005	8.86e-80	2.03e-77	170.974
cg12593541	-0.201485	0.196422	-21.0075	8.55e-80	2.1e-77	171.008
cg12635314	-0.307729	0.463396	-20.9937	1.04e-79	2.52e-77	170.815
cg00936935	-0.352219	0.418976	-20.9891	1.11e-79	2.62e-77	170.756
cg14479709	-0.360524	0.414112	-20.9894	1.1e-79	2.67e-77	170.755
cg13562266	-0.362591	0.482877	-20.9662	1.53e-79	3.67e-77	170.43
cg07143468	-0.273527	0.384657	-20.9616	1.63e-79	3.7e-77	170.367
cg24141382	-0.348787	0.42991	-20.9579	1.72e-79	4.09e-77	170.31
cg16985023	-0.268639	0.44117	-20.9548	1.79e-79	4.24e-77	170.267
cg02314201	-0.273701	0.381846	-20.949	1.94e-79	4.56e-77	170.195
cg20624941	-0.347852	0.479712	-20.9314	2.49e-79	5.8e-77	169.942
cg08131309	-0.331165	0.363969	-20.9261	2.68e-79	6.05e-77	169.871
cg09225373	-0.235716	0.235603	-20.9206	2.89e-79	6.49e-77	169.795
cg23119026	-0.216106	0.402391	-20.9165	3.07e-79	7.17e-77	169.731
cg26014409	-0.371623	0.315567	-20.9152	3.13e-79	7.28e-77	169.713
cg09958065	-0.327195	0.369696	-20.91	3.36e-79	7.51e-77	169.646
cg19396666	-0.264028	0.331267	-20.9028	3.72e-79	8.5e-77	169.541
cg26119806	-0.328538	0.396791	-20.8998	3.88e-79	8.95e-77	169.498
cg25032793	-0.270812	0.434232	-20.8949	4.16e-79	9.56e-77	169.429
cg22791045	-0.368423	0.522304	-20.8929	4.27e-79	9.8e-77	169.402
cg21157873	-0.328963	0.380858	-20.8842	4.83e-79	1.1e-76	169.282
cg03082523	-0.313938	0.356166	-20.8772	5.32e-79	1.23e-76	169.191
cg03496533	-0.248047	0.341115	-20.8681	6.04e-79	1.39e-76	169.065
cg05948372	-0.219202	0.198174	-20.8532	7.45e-79	1.63e-76	168.853
cg22911200	-0.303477	0.389582	-20.8513	7.66e-79	1.73e-76	168.82
cg03011928	-0.277036	0.359266	-20.8275	1.07e-78	2.39e-76	168.498
cg13433881	-0.233556	0.194747	-20.7951	1.68e-78	3.79e-76	168.039
cg01488159	-0.305424	0.337121	-20.7799	2.08e-78	4.57e-76	167.834
cg21289437	-0.381784	0.507447	-20.7678	2.46e-78	5.34e-76	167.657
cg17899889	-0.363794	0.520797	-20.7644	2.58e-78	5.59e-76	167.609
cg20539142	-0.311227	0.28003	-20.7522	3.07e-78	6.55e-76	167.438
cg01039401	-0.298668	0.403769	-20.732	4.06e-78	8.89e-76	167.165
cg12618806	-0.37685	0.4458	-20.73	4.18e-78	9.34e-76	167.132
cg07637516	-0.224721	0.176412	-20.7173	4.99e-78	1.06e-75	166.957
cg23634554	-0.367483	0.457563	-20.7187	4.9e-78	1.07e-75	166.971
cg20972294	-0.415874	0.448253	-20.7151	5.15e-78	1.08e-75	166.923
cg21778835	-0.316252	0.528374	-20.6881	7.5e-78	1.62e-75	166.545
cg23843022	-0.34604	0.501096	-20.685	7.85e-78	1.69e-75	166.501
cg23033158	-0.362005	0.440529	-20.6824	8.14e-78	1.75e-75	166.464
cg25161912	-0.335349	0.396009	-20.6627	1.07e-77	2.28e-75	166.19
cg17898069	-0.325512	0.379596	-20.6499	1.28e-77	2.63e-75	166.014
cg17157798	-0.302353	0.407315	-20.644	1.39e-77	2.85e-75	165.932
cg19747968	-0.217724	0.521567	-20.6403	1.46e-77	3e-75	165.88
cg13683194	-0.313054	0.409199	-20.6318	1.65e-77	3.59e-75	165.764
cg05120944	-0.23531	0.22417	-20.6126	2.15e-77	4.39e-75	165.499
cg13928566	-0.317777	0.371157	-20.6154	2.07e-77	4.5e-75	165.536
cg20945261	-0.202061	0.290955	-20.6102	2.23e-77	4.53e-75	165.462
cg04925956	-0.300088	0.373244	-20.6079	2.3e-77	4.68e-75	165.434
cg27512727	-0.23676	0.290018	-20.592	2.87e-77	6.06e-75	165.207
cg25084738	-0.350832	0.374243	-20.5889	3e-77	6.3e-75	165.164
cg25741118	-0.312159	0.386178	-20.5663	4.11e-77	8.54e-75	164.849
cg12486913	-0.301997	0.383186	-20.5602	4.47e-77	9.55e-75	164.77
cg27137084	-0.35999	0.459283	-20.5529	4.95e-77	1.03e-74	164.664
cg25125340	-0.331082	0.450413	-20.5508	5.11e-77	1.05e-74	164.634
cg08261450	-0.228072	0.213645	-20.5469	5.38e-77	1.07e-74	164.587
cg27628839	-0.344223	0.514476	-20.5485	5.27e-77	1.09e-74	164.603
cg10883352	-0.316474	0.468101	-20.5457	5.48e-77	1.16e-74	164.567
cg22401939	-0.211131	0.21378	-20.5254	7.27e-77	1.48e-74	164.282
cg12426196	-0.217056	0.118825	-20.5141	8.51e-77	1.79e-74	164.129
cg01267150	-0.282374	0.262475	-20.498	1.06e-76	2.18e-74	163.911
cg15874302	-0.300142	0.378842	-20.4919	1.16e-76	2.27e-74	163.818
cg26875852	-0.358643	0.448763	-20.4823	1.32e-76	2.67e-74	163.684
cg09225287	-0.38412	0.338559	-20.4746	1.47e-76	2.89e-74	163.582
cg24119869	-0.348372	0.393427	-20.464	1.71e-76	3.42e-74	163.43
cg27324698	-0.3751	0.526916	-20.451	2.05e-76	4.09e-74	163.249
cg20218614	-0.244457	0.319153	-20.4441	2.25e-76	4.36e-74	163.155
cg27039118	-0.321313	0.345344	-20.4435	2.27e-76	4.51e-74	163.145
cg16199460	-0.332369	0.398908	-20.4408	2.36e-76	4.56e-74	163.109
cg18864227	-0.270416	0.24654	-20.4294	2.76e-76	5.31e-74	162.952
cg00350503	-0.362954	0.449844	-20.4224	3.04e-76	6.11e-74	162.863
cg10471825	-0.388218	0.401991	-20.4092	3.66e-76	7.36e-74	162.674
cg08913410	-0.275538	0.334267	-20.3928	4.6e-76	8.74e-74	162.449
cg01973778	-0.336982	0.454434	-20.3887	4.87e-76	9.58e-74	162.395
cg24075412	-0.325286	0.333074	-20.3869	5e-76	9.84e-74	162.36
cg07142723	-0.214466	0.266841	-20.3828	5.28e-76	9.96e-74	162.31
cg17450075	-0.294916	0.483526	-20.3746	5.93e-76	1.11e-73	162.191
cg00191458	-0.360175	0.415053	-20.3758	5.82e-76	1.14e-73	162.217
cg00526273	-0.348752	0.579801	-20.373	6.05e-76	1.17e-73	162.179
cg05799811	-0.400341	0.371333	-20.3684	6.45e-76	1.2e-73	162.111
cg26988617	-0.370017	0.286439	-20.3678	6.51e-76	1.28e-73	162.096
cg17270100	-0.321695	0.440331	-20.3623	7.04e-76	1.31e-73	162.021
cg02226239	-0.233167	0.427063	-20.3611	7.14e-76	1.37e-73	162.014
cg01456609	-0.307281	0.370976	-20.3464	8.77e-76	1.67e-73	161.809
cg12918081	-0.212651	0.412041	-20.3459	8.83e-76	1.72e-73	161.797
cg24877616	-0.310276	0.431464	-20.3372	9.97e-76	1.93e-73	161.672
cg15873474	-0.405659	0.483714	-20.3327	1.06e-75	1.96e-73	161.612
cg05399225	-0.327868	0.453182	-20.3327	1.06e-75	1.96e-73	161.616
cg04414975	-0.397805	0.490721	-20.3221	1.23e-75	2.31e-73	161.473
cg01556466	-0.340804	0.462203	-20.3223	1.22e-75	2.31e-73	161.477
cg19802477	-0.268592	0.458358	-20.3169	1.32e-75	2.42e-73	161.393
cg23610154	-0.399297	0.539698	-20.3076	1.5e-75	2.86e-73	161.262
cg10100887	-0.372184	0.433382	-20.3066	1.52e-75	2.94e-73	161.253
cg02926033	-0.261768	0.438781	-20.2893	1.93e-75	3.61e-73	161.02
cg08455275	-0.205436	0.111458	-20.2844	2.07e-75	3.77e-73	160.949
cg06903917	-0.342693	0.438891	-20.2831	2.11e-75	3.82e-73	160.931
cg25820728	-0.399388	0.437168	-20.2845	2.07e-75	3.91e-73	160.943
cg26587228	-0.275664	0.272926	-20.2785	2.25e-75	4.24e-73	160.861
cg25327343	-0.21368	0.36677	-20.2722	2.46e-75	4.6e-73	160.774
cg06228763	-0.251997	0.395206	-20.2636	2.77e-75	4.97e-73	160.66
cg26032412	-0.247861	0.37289	-20.2648	2.72e-75	5.09e-73	160.671
cg21271015	-0.298694	0.512262	-20.2495	3.37e-75	6.02e-73	160.461
cg20312687	-0.360211	0.431674	-20.2402	3.83e-75	6.82e-73	160.333
cg15240102	-0.251886	0.405348	-20.2419	3.74e-75	7.04e-73	160.359
cg03685774	-0.327923	0.372866	-20.2371	3.99e-75	7.33e-73	160.299
cg00907267	-0.305142	0.372636	-20.2359	4.06e-75	7.44e-73	160.281
cg00298977	-0.31326	0.339579	-20.2344	4.14e-75	7.57e-73	160.261
cg10761978	-0.245121	0.354622	-20.2215	4.96e-75	9.23e-73	160.077
cg03276000	-0.380399	0.416715	-20.2146	5.46e-75	9.92e-73	159.987
cg10612692	-0.322095	0.469575	-20.2111	5.73e-75	1.06e-72	159.933
cg16659728	-0.35634	0.543745	-20.2065	6.11e-75	1.08e-72	159.867
cg00816406	-0.336955	0.404892	-20.2073	6.03e-75	1.09e-72	159.887
cg08169311	-0.209267	0.2546	-20.1942	7.24e-75	1.27e-72	159.701
cg17373022	-0.264353	0.438689	-20.1868	8.02e-75	1.41e-72	159.595
cg12640942	-0.224692	0.32615	-20.1844	8.3e-75	1.53e-72	159.564
cg01877500	-0.231847	0.590615	-20.1722	9.82e-75	1.77e-72	159.402
cg17560832	-0.401753	0.535868	-20.1577	1.2e-74	2.08e-72	159.194
cg12797746	-0.364222	0.374103	-20.1591	1.18e-74	2.15e-72	159.215
cg17144184	-0.411714	0.492107	-20.1503	1.33e-74	2.29e-72	159.091
cg12115882	-0.287166	0.540332	-20.151	1.32e-74	2.39e-72	159.104
cg08795557	-0.383195	0.380329	-20.1379	1.58e-74	2.71e-72	158.925
cg16274205	-0.341379	0.282828	-20.1256	1.87e-74	3.2e-72	158.751
cg03661324	-0.301629	0.289894	-20.1269	1.84e-74	3.27e-72	158.777
cg25384595	-0.265115	0.324751	-20.1224	1.96e-74	3.52e-72	158.704
cg02485729	-0.383736	0.475572	-20.1184	2.07e-74	3.66e-72	158.66
cg13897627	-0.308923	0.49671	-20.105	2.49e-74	4.45e-72	158.47
cg23466749	-0.234918	0.245542	-20.0989	2.71e-74	4.84e-72	158.381
cg17735631	-0.363501	0.531535	-20.0924	2.96e-74	5.02e-72	158.293
cg25730098	-0.370241	0.438589	-20.0911	3.02e-74	5.37e-72	158.274
cg19253379	-0.308366	0.366401	-20.0813	3.45e-74	5.81e-72	158.14
cg17756730	-0.280454	0.326174	-20.0725	3.9e-74	6.5e-72	158.019
cg19240637	-0.263095	0.414397	-20.0658	4.28e-74	7.09e-72	157.926
cg03962217	-0.324645	0.524365	-20.0601	4.63e-74	7.97e-72	157.857
cg00736201	-0.323459	0.490627	-20.0476	5.5e-74	9.43e-72	157.685
cg13130398	-0.396917	0.437021	-20.0484	5.44e-74	9.53e-72	157.69
cg20364632	-0.213682	0.209518	-20.0409	6.04e-74	9.89e-72	157.583
cg09884146	-0.312706	0.25761	-20.0401	6.11e-74	1.02e-71	157.577
cg15588997	-0.209918	0.427814	-20.0349	6.56e-74	1.07e-71	157.501
cg08316699	-0.225299	0.303635	-20.0282	7.19e-74	1.19e-71	157.414
cg21608605	-0.323715	0.29795	-20.006	9.78e-74	1.71e-71	157.101
cg10765397	-0.264674	0.437554	-20.0022	1.03e-73	1.78e-71	157.053
cg10439896	-0.259678	0.471099	-19.9866	1.28e-73	2.17e-71	156.84
cg09937039	-0.211708	0.200031	-19.9806	1.39e-73	2.27e-71	156.759
cg23557769	-0.232498	0.581812	-19.9801	1.4e-73	2.41e-71	156.746
cg22228988	-0.379043	0.519505	-19.9755	1.49e-73	2.57e-71	156.681
cg21563471	-0.208646	0.320311	-19.975	1.5e-73	2.58e-71	156.674
cg01372939	-0.38441	0.442377	-19.9683	1.64e-73	2.79e-71	156.593
cg07648740	-0.22689	0.242795	-19.9603	1.84e-73	2.98e-71	156.479
cg10187927	-0.28583	0.422716	-19.958	1.9e-73	3.21e-71	156.445
cg11377054	-0.323555	0.50763	-19.9499	2.12e-73	3.58e-71	156.335
cg22691256	-0.362844	0.339377	-19.9437	2.31e-73	3.94e-71	156.244
cg02694099	-0.296989	0.372721	-19.9403	2.42e-73	4.04e-71	156.208
cg07362512	-0.308446	0.469408	-19.9312	2.74e-73	4.41e-71	156.08
cg27655706	-0.309212	0.345457	-19.9303	2.78e-73	4.72e-71	156.061
cg02940362	-0.300195	0.425713	-19.9263	2.94e-73	4.88e-71	156.016
cg03602297	-0.270332	0.305467	-19.926	2.95e-73	4.89e-71	156.012
cg13590228	-0.372639	0.51019	-19.922	3.11e-73	5.22e-71	155.952
cg03327443	-0.307022	0.41303	-19.9157	3.4e-73	5.61e-71	155.87
cg11388802	-0.386079	0.498156	-19.9131	3.52e-73	5.88e-71	155.829
cg23637354	-0.38291	0.403076	-19.8979	4.34e-73	7.33e-71	155.615
cg19112204	-0.297458	0.419076	-19.8902	4.83e-73	7.49e-71	155.512
cg07438401	-0.319811	0.416778	-19.8784	5.68e-73	8.98e-71	155.355
cg07012128	-0.333554	0.467436	-19.8738	6.05e-73	9.55e-71	155.292
cg02989940	-0.355397	0.488382	-19.8634	6.98e-73	1.12e-70	155.153
cg05486094	-0.230947	0.268104	-19.8522	8.14e-73	1.28e-70	154.995
cg12743248	-0.445851	0.439536	-19.8539	7.96e-73	1.3e-70	155.017
cg12306333	-0.231083	0.349729	-19.853	8.06e-73	1.31e-70	155.004
cg26123647	-0.300731	0.275451	-19.8481	8.62e-73	1.43e-70	154.932
cg00732232	-0.215895	0.513045	-19.8453	8.95e-73	1.44e-70	154.905
cg04303500	-0.372375	0.524548	-19.8427	9.28e-73	1.48e-70	154.869
cg15858166	-0.254017	0.349247	-19.8385	9.84e-73	1.5e-70	154.803
cg21188610	-0.29299	0.485828	-19.8335	1.05e-72	1.6e-70	154.735
cg17173896	-0.277837	0.413241	-19.8059	1.54e-72	2.32e-70	154.356
cg25719851	-0.214135	0.317285	-19.8105	1.45e-72	2.36e-70	154.416
cg07385257	-0.404249	0.397676	-19.8062	1.53e-72	2.39e-70	154.365
cg21813377	-0.337956	0.512931	-19.8081	1.5e-72	2.43e-70	154.383
cg03428945	-0.351101	0.561738	-19.7992	1.69e-72	2.67e-70	154.273
cg26123763	-0.226103	0.269068	-19.795	1.79e-72	2.89e-70	154.204
cg18627496	-0.364726	0.501952	-19.758	2.97e-72	4.43e-70	153.7
cg18899777	-0.240292	0.265557	-19.7552	3.09e-72	4.59e-70	153.661
cg01699298	-0.302272	0.41508	-19.754	3.14e-72	4.92e-70	153.653
cg24161057	-0.213194	0.101167	-19.7527	3.2e-72	5.12e-70	153.625
cg15618210	-0.378061	0.479231	-19.7468	3.47e-72	5.14e-70	153.546
cg08482501	-0.410469	0.459913	-19.7455	3.53e-72	5.39e-70	153.533
cg04963480	-0.229086	0.216805	-19.7227	4.83e-72	7.3e-70	153.222
cg15186616	-0.269835	0.443776	-19.7212	4.93e-72	7.81e-70	153.198
cg05939560	-0.219049	0.190474	-19.7176	5.18e-72	7.82e-70	153.152
cg17863076	-0.232999	0.331243	-19.71	5.75e-72	8.45e-70	153.043
cg03256780	-0.293151	0.272521	-19.7053	6.14e-72	9.48e-70	152.986
cg19378216	-0.35523	0.455972	-19.6979	6.79e-72	9.96e-70	152.877
cg03827327	-0.345387	0.489176	-19.6953	7.03e-72	1.08e-69	152.851
cg07178994	-0.24397	0.317674	-19.6927	7.29e-72	1.09e-69	152.811
cg00666640	-0.285579	0.469109	-19.6766	9.09e-72	1.38e-69	152.595
cg06403845	-0.364557	0.566063	-19.6717	9.73e-72	1.44e-69	152.523
cg14327359	-0.335079	0.530033	-19.6583	1.17e-71	1.82e-69	152.337
cg03421657	-0.362622	0.418629	-19.6502	1.31e-71	1.97e-69	152.234
cg20539474	-0.386271	0.492544	-19.6443	1.42e-71	2.05e-69	152.144
cg17191109	-0.382499	0.409115	-19.6347	1.62e-71	2.32e-69	152.013
cg01007345	-0.224047	0.270002	-19.6378	1.55e-71	2.33e-69	152.064
cg26738880	-0.386699	0.450271	-19.6382	1.54e-71	2.37e-69	152.059
cg02638567	-0.372568	0.453349	-19.6258	1.82e-71	2.73e-69	151.901
cg05600044	-0.288448	0.465551	-19.6219	1.93e-71	2.8e-69	151.843
cg15094236	-0.382706	0.354233	-19.6258	1.83e-71	2.83e-69	151.894
cg19805160	-0.273197	0.316869	-19.6113	2.23e-71	3.16e-69	151.694
cg20607293	-0.218965	0.27108	-19.6056	2.41e-71	3.41e-69	151.616
cg23402144	-0.256004	0.427375	-19.6042	2.45e-71	3.76e-69	151.595
cg00115178	-0.204072	0.274876	-19.5925	2.88e-71	4.28e-69	151.445
cg08985530	-0.414166	0.457728	-19.5875	3.08e-71	4.45e-69	151.374
cg07703756	-0.268962	0.415155	-19.5866	3.12e-71	4.5e-69	151.362
cg09805403	-0.38525	0.400828	-19.5826	3.3e-71	4.74e-69	151.307
cg00468228	-0.247291	0.289193	-19.5776	3.53e-71	5.18e-69	151.243
cg00421221	-0.234426	0.263571	-19.5739	3.72e-71	5.44e-69	151.192
cg19409133	-0.235539	0.208766	-19.5669	4.09e-71	5.76e-69	151.087
cg20435896	-0.231383	0.384782	-19.5649	4.21e-71	5.9e-69	151.06
cg11234281	-0.307407	0.410305	-19.5689	3.98e-71	6.08e-69	151.117
cg20181079	-0.361875	0.52645	-19.5585	4.59e-71	6.41e-69	150.973
cg16508627	-0.350021	0.541325	-19.5541	4.88e-71	6.79e-69	150.912
cg02748624	-0.257578	0.408235	-19.5343	6.39e-71	9.17e-69	150.652
cg06354543	-0.394472	0.517466	-19.5246	7.3e-71	1.04e-68	150.515
cg26428069	-0.348715	0.34056	-19.528	6.97e-71	1.04e-68	150.555
cg05711445	-0.332576	0.337625	-19.5234	7.42e-71	1.05e-68	150.499
cg21253043	-0.345547	0.465139	-19.5104	8.87e-71	1.21e-68	150.317
cg07746882	-0.205971	0.347364	-19.5128	8.58e-71	1.21e-68	150.354
cg12896170	-0.28836	0.474687	-19.516	8.21e-71	1.23e-68	150.397
cg23987336	-0.312064	0.276361	-19.5035	9.74e-71	1.44e-68	150.222
cg10995381	-0.340763	0.469571	-19.504	9.67e-71	1.45e-68	150.233
cg01279413	-0.210242	0.215609	-19.4993	1.03e-70	1.47e-68	150.176
cg23050394	-0.375086	0.449107	-19.4989	1.04e-70	1.53e-68	150.159
cg03204427	-0.254746	0.531266	-19.4946	1.1e-70	1.56e-68	150.111
cg25991631	-0.274377	0.545619	-19.4842	1.27e-70	1.85e-68	149.959
cg08644897	-0.321969	0.472301	-19.4752	1.43e-70	1.99e-68	149.843
cg02912371	-0.23771	0.298176	-19.4654	1.64e-70	2.31e-68	149.713
cg21414251	-0.266106	0.334692	-19.4599	1.77e-70	2.38e-68	149.629
cg16120249	-0.288225	0.509969	-19.4524	1.96e-70	2.62e-68	149.527
cg25469406	-0.278894	0.442228	-19.4319	2.59e-70	3.71e-68	149.247
cg24026690	-0.366723	0.500247	-19.4219	2.97e-70	4.25e-68	149.11
cg00732878	-0.27815	0.445515	-19.4168	3.18e-70	4.45e-68	149.052
cg16327839	-0.357419	0.508813	-19.4039	3.8e-70	4.99e-68	148.868
cg02506008	-0.249376	0.256835	-19.4034	3.82e-70	5.3e-68	148.87
cg13466383	-0.206825	0.150097	-19.4044	3.77e-70	5.53e-68	148.878
cg24428232	-0.312915	0.366335	-19.3787	5.35e-70	7.49e-68	148.523
cg12593431	-0.402717	0.482569	-19.3752	5.62e-70	8.09e-68	148.48
cg02955989	-0.324814	0.505242	-19.3676	6.23e-70	8.56e-68	148.383
cg00566164	-0.272038	0.576938	-19.366	6.36e-70	8.67e-68	148.362
cg26155802	-0.369106	0.492562	-19.367	6.28e-70	8.72e-68	148.364
cg05989672	-0.340918	0.522995	-19.3447	8.51e-70	1.14e-67	148.068
cg01834856	-0.323409	0.401555	-19.3454	8.42e-70	1.14e-67	148.083
cg06826870	-0.332988	0.494534	-19.3424	8.78e-70	1.18e-67	148.037
cg17761772	-0.229113	0.450506	-19.3324	1.01e-69	1.29e-67	147.896
cg22852840	-0.281363	0.404009	-19.3146	1.28e-69	1.74e-67	147.653
cg08467103	-0.32926	0.252897	-19.3111	1.34e-69	1.78e-67	147.613
cg04883026	-0.229894	0.22618	-19.3053	1.45e-69	1.92e-67	147.534
cg20070090	-0.274977	0.35108	-19.3013	1.54e-69	1.95e-67	147.474
cg16901302	-0.327448	0.504209	-19.2877	1.85e-69	2.33e-67	147.289
cg17919186	-0.230476	0.173387	-19.2857	1.9e-69	2.39e-67	147.263
cg00718513	-0.270672	0.435858	-19.2819	2e-69	2.66e-67	147.221
cg03223949	-0.348517	0.512177	-19.2799	2.06e-69	2.73e-67	147.193
cg04928338	-0.394278	0.435284	-19.2706	2.33e-69	3.04e-67	147.064
cg23774016	-0.285637	0.435008	-19.268	2.42e-69	3.21e-67	147.02
cg25456368	-0.303397	0.346537	-19.2667	2.46e-69	3.26e-67	147.003
cg11489090	-0.299251	0.297748	-19.2652	2.51e-69	3.53e-67	146.988
cg21862081	-0.320574	0.392326	-19.2595	2.71e-69	3.59e-67	146.906
cg24160823	-0.266995	0.489465	-19.2588	2.74e-69	3.62e-67	146.896
cg14189441	-0.243752	0.250601	-19.2595	2.71e-69	3.8e-67	146.911
cg20591407	-0.334479	0.314051	-19.2463	3.25e-69	4.05e-67	146.729
cg06812760	-0.275303	0.43852	-19.2333	3.87e-69	5e-67	146.558
cg07994661	-0.202472	0.22858	-19.2313	3.98e-69	5.12e-67	146.53
cg04363282	-0.292395	0.454378	-19.2297	4.07e-69	5.33e-67	146.513
cg08215169	-0.332604	0.455088	-19.2226	4.48e-69	5.75e-67	146.413
cg07653800	-0.305408	0.489453	-19.2213	4.56e-69	5.84e-67	146.395
cg10063575	-0.341591	0.421404	-19.2179	4.78e-69	6.64e-67	146.347
cg17242596	-0.380776	0.443709	-19.2086	5.43e-69	6.71e-67	146.217
cg12993543	-0.285113	0.26189	-19.2095	5.36e-69	7.42e-67	146.233
cg06022561	-0.364257	0.279444	-19.2017	5.95e-69	7.55e-67	146.13
cg01549227	-0.36787	0.33246	-19.2026	5.88e-69	7.6e-67	146.146
cg03901886	-0.208221	0.0850386	-19.2016	5.96e-69	7.7e-67	146.132
cg18166959	-0.416591	0.397594	-19.1903	6.96e-69	8.58e-67	145.969
cg14945937	-0.26959	0.296848	-19.1903	6.96e-69	9.51e-67	145.973
cg15094119	-0.213275	0.3786	-19.189	7.08e-69	9.66e-67	145.955
cg02661372	-0.265164	0.384483	-19.1827	7.71e-69	9.9e-67	145.876
cg24240626	-0.339035	0.437823	-19.1806	7.94e-69	1.02e-66	145.837
cg23693487	-0.263271	0.33702	-19.1773	8.3e-69	1.06e-66	145.792
cg08161205	-0.278572	0.439933	-19.1735	8.73e-69	1.1e-66	145.748
cg12620035	-0.39904	0.469126	-19.1781	8.2e-69	1.11e-66	145.808
cg09740179	-0.245985	0.551439	-19.1674	9.48e-69	1.19e-66	145.666
cg14126884	-0.292033	0.423605	-19.1704	9.11e-69	1.23e-66	145.703
cg01923514	-0.241988	0.324563	-19.1447	1.29e-68	1.65e-66	145.362
cg10578938	-0.279816	0.323379	-19.1471	1.25e-68	1.67e-66	145.389
cg14544684	-0.281695	0.491464	-19.1418	1.34e-68	1.79e-66	145.317
cg03033543	-0.299737	0.490245	-19.1376	1.42e-68	1.8e-66	145.266
cg06431514	-0.39711	0.456059	-19.1287	1.6e-68	1.98e-66	145.143
cg02919712	-0.359725	0.39583	-19.1295	1.59e-68	2e-66	145.157
cg27063969	-0.259733	0.33816	-19.1293	1.59e-68	2.02e-66	145.143
cg20730333	-0.235207	0.404914	-19.126	1.66e-68	2.02e-66	145.101
cg25259754	-0.345653	0.378065	-19.1213	1.78e-68	2.25e-66	145.035
cg07230440	-0.355848	0.457568	-19.1141	1.96e-68	2.4e-66	144.945
cg11501003	-0.306697	0.530357	-19.1163	1.9e-68	2.51e-66	144.971
cg15375488	-0.288213	0.523029	-19.1137	1.97e-68	2.58e-66	144.938
cg03973705	-0.313588	0.392612	-19.1002	2.36e-68	2.94e-66	144.761
cg05455971	-0.326176	0.543135	-19.0952	2.53e-68	3.09e-66	144.69
cg21069434	-0.352124	0.455348	-19.0931	2.6e-68	3.13e-66	144.655
cg25998745	-0.258961	0.356513	-19.0949	2.54e-68	3.17e-66	144.679
cg05343184	-0.431989	0.467001	-19.0909	2.68e-68	3.26e-66	144.631
cg08157459	-0.301991	0.46663	-19.0789	3.15e-68	3.82e-66	144.469
cg18682226	-0.320384	0.486341	-19.0755	3.3e-68	3.94e-66	144.418
cg08687507	-0.304177	0.520778	-19.0674	3.68e-68	4.45e-66	144.314
cg16565913	-0.250924	0.243313	-19.0646	3.83e-68	4.54e-66	144.27
cg11075561	-0.290698	0.418721	-19.0694	3.59e-68	4.68e-66	144.338
cg26730050	-0.375539	0.463461	-19.0657	3.77e-68	4.69e-66	144.284
cg00833257	-0.331386	0.441125	-19.0628	3.92e-68	4.83e-66	144.256
cg14817783	-0.406732	0.507187	-19.0547	4.37e-68	5.64e-66	144.141
cg27519145	-0.336776	0.53123	-19.0509	4.61e-68	5.69e-66	144.084
cg26353877	-0.347301	0.54577	-19.0505	4.64e-68	5.72e-66	144.078
cg09226888	-0.207279	0.348726	-19.048	4.79e-68	5.74e-66	144.052
cg14780990	-0.272442	0.494395	-19.0522	4.53e-68	5.83e-66	144.107
cg13507224	-0.359494	0.431778	-19.0517	4.56e-68	5.86e-66	144.099
cg00395579	-0.310358	0.410082	-19.0354	5.68e-68	6.91e-66	143.886
cg15415194	-0.253878	0.35065	-19.039	5.41e-68	6.95e-66	143.929
cg07267845	-0.324313	0.44334	-19.0238	6.64e-68	7.91e-66	143.726
cg04281261	-0.319902	0.471741	-19.0245	6.58e-68	7.97e-66	143.74
cg09880665	-0.298275	0.431671	-19.0221	6.8e-68	8.07e-66	143.703
cg04399632	-0.229603	0.221094	-19.0234	6.68e-68	8.08e-66	143.725
cg07197831	-0.245853	0.247409	-19.0063	8.43e-68	9.96e-66	143.489
cg05539265	-0.39376	0.453784	-19.0031	8.8e-68	1.04e-65	143.447
cg06872010	-0.30405	0.552117	-19.0004	9.13e-68	1.08e-65	143.41
cg23416002	-0.316884	0.338726	-18.9979	9.44e-68	1.15e-65	143.369
cg26251098	-0.346331	0.468906	-18.9939	9.97e-68	1.21e-65	143.315
cg17838697	-0.35931	0.389158	-18.9817	1.18e-67	1.36e-65	143.153
cg22917314	-0.308082	0.501404	-18.983	1.16e-67	1.4e-65	143.168
cg01886524	-0.242556	0.363653	-18.9805	1.19e-67	1.43e-65	143.146
cg06400301	-0.265314	0.298448	-18.9739	1.3e-67	1.53e-65	143.054
cg07585427	-0.240823	0.380876	-18.97	1.38e-67	1.61e-65	143.001
cg02291365	-0.327615	0.305498	-18.9679	1.42e-67	1.68e-65	142.977
cg11162104	-0.293049	0.334163	-18.9704	1.37e-67	1.7e-65	143.004
cg21634628	-0.347123	0.547017	-18.9631	1.51e-67	1.82e-65	142.9
cg01603862	-0.360823	0.492356	-18.9613	1.55e-67	1.83e-65	142.887
cg09932955	-0.341181	0.561703	-18.9595	1.59e-67	1.84e-65	142.859
cg17006281	-0.294157	0.389048	-18.9573	1.63e-67	1.87e-65	142.825
cg01879506	-0.371315	0.429739	-18.956	1.66e-67	1.96e-65	142.817
cg07135797	-0.237076	0.38788	-18.9503	1.8e-67	2.07e-65	142.735
cg23822732	-0.389364	0.515379	-18.9491	1.83e-67	2.19e-65	142.713
cg06996389	-0.378747	0.552758	-18.946	1.9e-67	2.19e-65	142.678
cg18519834	-0.285279	0.401433	-18.9418	2.02e-67	2.29e-65	142.616
cg22963629	-0.414781	0.458112	-18.9452	1.92e-67	2.3e-65	142.66
cg25015813	-0.294433	0.491941	-18.9406	2.05e-67	2.44e-65	142.598
cg03987648	-0.299901	0.316513	-18.9379	2.12e-67	2.48e-65	142.572
cg12689832	-0.232309	0.177119	-18.9403	2.06e-67	2.52e-65	142.598
cg13408605	-0.353778	0.42596	-18.9312	2.33e-67	2.84e-65	142.476
cg08080489	-0.290924	0.437253	-18.9247	2.54e-67	2.9e-65	142.391
cg07548383	-0.23455	0.639639	-18.9114	3.04e-67	3.45e-65	142.212
cg25640096	-0.366083	0.464495	-18.9137	2.94e-67	3.48e-65	142.236
cg11809107	-0.235073	0.240299	-18.9142	2.93e-67	3.55e-65	142.247
cg06607519	-0.356348	0.46172	-18.9077	3.19e-67	3.61e-65	142.162
cg06629644	-0.366936	0.427017	-18.9041	3.35e-67	3.79e-65	142.114
cg23337031	-0.27927	0.509832	-18.9021	3.45e-67	4.07e-65	142.079
cg22877504	-0.321904	0.569818	-18.9003	3.53e-67	4.15e-65	142.055
cg01202700	-0.3736	0.481847	-18.897	3.69e-67	4.25e-65	142.022
cg06839417	-0.328901	0.46607	-18.8941	3.84e-67	4.33e-65	141.979
cg09852221	-0.239689	0.274534	-18.8937	3.86e-67	4.35e-65	141.974
cg11800608	-0.293106	0.371484	-18.895	3.79e-67	4.59e-65	141.988
cg13016237	-0.313848	0.483807	-18.8943	3.83e-67	4.62e-65	141.979
cg26215982	-0.325983	0.450729	-18.8919	3.95e-67	4.64e-65	141.942
cg19622623	-0.353333	0.426597	-18.8879	4.17e-67	4.7e-65	141.89
cg15203777	-0.253929	0.356322	-18.8904	4.03e-67	4.86e-65	141.927
cg16353361	-0.274281	0.379004	-18.8774	4.81e-67	5.38e-65	141.749
cg05378861	-0.275133	0.440099	-18.8762	4.89e-67	5.49e-65	141.738
cg24749089	-0.369506	0.459835	-18.8686	5.42e-67	6.3e-65	141.629
cg10899768	-0.231805	0.226102	-18.868	5.46e-67	6.53e-65	141.626
cg06580966	-0.266894	0.262279	-18.8592	6.14e-67	6.84e-65	141.511
cg15797286	-0.28976	0.335002	-18.8531	6.68e-67	7.4e-65	141.422
cg12682870	-0.217815	0.241304	-18.8563	6.39e-67	7.61e-65	141.469
cg26985798	-0.340254	0.425805	-18.8435	7.59e-67	8.78e-65	141.292
cg14483831	-0.228598	0.322531	-18.845	7.45e-67	8.83e-65	141.316
cg18685330	-0.379654	0.486967	-18.8326	8.8e-67	9.7e-65	141.148
cg24174145	-0.274529	0.27185	-18.8317	8.9e-67	1.03e-64	141.134
cg09729387	-0.233794	0.415359	-18.8283	9.31e-67	1.03e-64	141.096
cg23230830	-0.413982	0.460151	-18.8231	1e-66	1.15e-64	141.018
cg11211197	-0.390811	0.467942	-18.8129	1.15e-66	1.35e-64	140.885
cg25054821	-0.279683	0.427876	-18.8091	1.21e-66	1.39e-64	140.83
cg07972716	-0.241337	0.23533	-18.8035	1.3e-66	1.42e-64	140.762
cg08886154	-0.279427	0.417012	-18.8009	1.35e-66	1.47e-64	140.728
cg07598464	-0.366578	0.334106	-18.7834	1.71e-66	1.85e-64	140.492
cg18477949	-0.224792	0.343986	-18.7816	1.75e-66	1.9e-64	140.463
cg26917256	-0.304837	0.501836	-18.7807	1.77e-66	2.01e-64	140.449
cg08991965	-0.349528	0.473962	-18.7759	1.89e-66	2.02e-64	140.392
cg07443717	-0.316481	0.46431	-18.77	2.04e-66	2.18e-64	140.312
cg24069602	-0.252819	0.523436	-18.769	2.07e-66	2.35e-64	140.291
cg23756238	-0.270804	0.436668	-18.7601	2.34e-66	2.64e-64	140.172
cg18461347	-0.269359	0.386629	-18.7556	2.48e-66	2.68e-64	140.114
cg01431057	-0.226562	0.395674	-18.7579	2.4e-66	2.72e-64	140.155
cg02132307	-0.267699	0.451491	-18.7556	2.48e-66	2.8e-64	140.125
cg01774019	-0.348897	0.580446	-18.7468	2.79e-66	3.15e-64	140.006
cg05415308	-0.343445	0.354039	-18.7324	3.39e-66	3.58e-64	139.809
cg02832905	-0.317977	0.49383	-18.7366	3.2e-66	3.58e-64	139.87
cg03625515	-0.296939	0.405789	-18.7367	3.2e-66	3.58e-64	139.87
cg25359664	-0.220784	0.289711	-18.7352	3.26e-66	3.65e-64	139.839
cg14678430	-0.283754	0.681102	-18.7372	3.18e-66	3.67e-64	139.87
cg05035315	-0.301277	0.480307	-18.7289	3.55e-66	3.75e-64	139.762
cg10811961	-0.257525	0.187955	-18.7323	3.39e-66	3.9e-64	139.806
cg26147279	-0.255104	0.460931	-18.7298	3.51e-66	3.91e-64	139.767
cg03785755	-0.308142	0.404649	-18.7292	3.54e-66	3.93e-64	139.77
cg09798938	-0.295518	0.50252	-18.7219	3.9e-66	4.1e-64	139.669
cg25425089	-0.379969	0.554634	-18.7246	3.77e-66	4.19e-64	139.696
cg05202804	-0.224878	0.242758	-18.709	4.64e-66	4.85e-64	139.495
cg18010085	-0.345336	0.475224	-18.7086	4.67e-66	5e-64	139.484
cg03454607	-0.371386	0.499323	-18.7106	4.54e-66	5.01e-64	139.521
cg14185201	-0.240785	0.28179	-18.7126	4.43e-66	5.06e-64	139.541
cg11500790	-0.380083	0.560515	-18.7069	4.78e-66	5.44e-64	139.465
cg07204874	-0.353144	0.26318	-18.6925	5.8e-66	6.04e-64	139.274
cg05979264	-0.230267	0.543489	-18.6916	5.86e-66	6.1e-64	139.263
cg21252529	-0.352017	0.556788	-18.6922	5.82e-66	6.15e-64	139.265
cg13645481	-0.267969	0.380271	-18.6969	5.46e-66	6.2e-64	139.331
cg23434592	-0.300453	0.340365	-18.6912	5.89e-66	6.47e-64	139.25
cg26765743	-0.423859	0.516719	-18.6898	6.01e-66	6.59e-64	139.231
cg17451941	-0.271929	0.363826	-18.6838	6.52e-66	6.88e-64	139.152
cg12930176	-0.326093	0.327339	-18.681	6.76e-66	7.63e-64	139.119
cg16920418	-0.233249	0.430306	-18.6716	7.67e-66	8.04e-64	138.99
cg07004950	-0.312877	0.501543	-18.6683	8.02e-66	8.29e-64	138.951
cg09473613	-0.316776	0.440102	-18.6623	8.69e-66	8.95e-64	138.871
cg22531266	-0.346607	0.380731	-18.6611	8.83e-66	9.64e-64	138.847
cg03361633	-0.21747	0.380345	-18.6597	8.99e-66	9.86e-64	138.841
cg03040848	-0.30939	0.540032	-18.6577	9.24e-66	1.01e-63	138.814
cg10523198	-0.276458	0.3533	-18.6572	9.31e-66	1.04e-63	138.8
cg27475652	-0.327607	0.459227	-18.6532	9.82e-66	1.07e-63	138.741
cg13411789	-0.288921	0.253209	-18.6532	9.82e-66	1.1e-63	138.747
cg13726563	-0.309744	0.51943	-18.6419	1.14e-65	1.27e-63	138.596
cg13408752	-0.372474	0.528993	-18.6386	1.2e-65	1.32e-63	138.55
cg19268695	-0.253802	0.344516	-18.6217	1.5e-65	1.54e-63	138.322
cg18674446	-0.308811	0.566358	-18.6179	1.58e-65	1.62e-63	138.272
cg15404785	-0.279281	0.372778	-18.6222	1.49e-65	1.63e-63	138.332
cg04830316	-0.24405	0.42827	-18.6163	1.61e-65	1.65e-63	138.255
cg26945941	-0.285704	0.524633	-18.62	1.53e-65	1.66e-63	138.298
cg18360873	-0.311319	0.50666	-18.6121	1.71e-65	1.74e-63	138.194
cg11854217	-0.201897	0.401542	-18.6077	1.81e-65	1.97e-63	138.138
cg15765380	-0.266548	0.289451	-18.6022	1.95e-65	1.99e-63	138.061
cg25203351	-0.313713	0.48541	-18.6026	1.94e-65	2.08e-63	138.065
cg15020894	-0.26929	0.393346	-18.6006	1.99e-65	2.16e-63	138.043
cg03840849	-0.265747	0.345639	-18.5987	2.04e-65	2.2e-63	138.025
cg13604553	-0.207327	0.267076	-18.5985	2.05e-65	2.22e-63	138.016
cg09664215	-0.364343	0.516603	-18.5892	2.32e-65	2.33e-63	137.894
cg00380428	-0.312007	0.427907	-18.5841	2.48e-65	2.67e-63	137.83
cg03856044	-0.293874	0.365205	-18.5815	2.57e-65	2.76e-63	137.796
cg17150265	-0.395387	0.422359	-18.5753	2.79e-65	2.82e-63	137.703
cg08379897	-0.223907	0.286988	-18.5714	2.94e-65	2.93e-63	137.656
cg25247520	-0.272749	0.285672	-18.5742	2.83e-65	3.02e-63	137.686
cg06041466	-0.355825	0.506589	-18.5547	3.68e-65	3.65e-63	137.433
cg06951627	-0.273419	0.418176	-18.5541	3.71e-65	3.68e-63	137.425
cg18426908	-0.341671	0.53186	-18.5501	3.92e-65	3.95e-63	137.366
cg06222397	-0.280974	0.403287	-18.5479	4.03e-65	3.99e-63	137.342
cg06869505	-0.313694	0.402029	-18.5476	4.05e-65	4e-63	137.338
cg14010720	-0.274412	0.36748	-18.5493	3.96e-65	4.23e-63	137.358
cg07969668	-0.32318	0.429381	-18.5386	4.56e-65	4.5e-63	137.218
cg01182154	-0.363573	0.487343	-18.544	4.25e-65	4.54e-63	137.294
cg11408632	-0.331629	0.450298	-18.5417	4.38e-65	4.67e-63	137.257
cg25002294	-0.30611	0.434166	-18.5376	4.63e-65	4.89e-63	137.198
cg15252768	-0.296147	0.508025	-18.5374	4.64e-65	4.94e-63	137.2
cg06099439	-0.278768	0.373212	-18.5295	5.16e-65	5.07e-63	137.096
cg00514514	-0.230602	0.430407	-18.5256	5.43e-65	5.75e-63	137.05
cg05876824	-0.349374	0.400547	-18.5191	5.92e-65	5.79e-63	136.959
cg06582250	-0.272416	0.551223	-18.5081	6.87e-65	6.68e-63	136.811
cg24722950	-0.230648	0.325827	-18.5118	6.53e-65	6.87e-63	136.854
cg22177308	-0.366203	0.350205	-18.5035	7.3e-65	7.66e-63	136.743
cg25206071	-0.296728	0.324558	-18.5034	7.32e-65	7.67e-63	136.741
cg12598870	-0.244064	0.284904	-18.4965	8.02e-65	8.5e-63	136.654
cg12510512	-0.272281	0.510222	-18.4934	8.36e-65	8.85e-63	136.613
cg02457319	-0.258827	0.32251	-18.4921	8.5e-65	8.85e-63	136.604
cg12967164	-0.387382	0.482277	-18.4908	8.65e-65	9.13e-63	136.579
cg24461524	-0.277211	0.43977	-18.4902	8.72e-65	9.13e-63	136.566
cg07209244	-0.228559	0.229713	-18.4802	9.97e-65	9.56e-63	136.44
cg27153327	-0.396275	0.489106	-18.4861	9.22e-65	9.64e-63	136.51
cg05631737	-0.236024	0.285599	-18.4791	1.01e-64	9.68e-63	136.426
cg16678467	-0.387795	0.517581	-18.4799	1e-64	9.96e-63	136.43
cg26196424	-0.358181	0.502855	-18.4832	9.59e-65	9.99e-63	136.472
cg15328703	-0.344132	0.489126	-18.4836	9.52e-65	1e-62	136.483
cg25284213	-0.267642	0.412204	-18.4713	1.12e-64	1.16e-62	136.314
cg13636096	-0.350799	0.596539	-18.4699	1.14e-64	1.2e-62	136.3
cg25865120	-0.288075	0.36387	-18.4654	1.22e-64	1.25e-62	136.236
cg17631198	-0.256997	0.474385	-18.4593	1.32e-64	1.3e-62	136.156
cg26678765	-0.373233	0.494964	-18.4526	1.44e-64	1.48e-62	136.064
cg10484693	-0.254896	0.462979	-18.4534	1.43e-64	1.48e-62	136.081
cg26824847	-0.281116	0.352812	-18.4524	1.45e-64	1.49e-62	136.062
cg19936318	-0.259976	0.464856	-18.4481	1.53e-64	1.51e-62	136.007
cg10397389	-0.30912	0.281226	-18.4466	1.56e-64	1.61e-62	135.99
cg26429674	-0.431901	0.526682	-18.4447	1.6e-64	1.64e-62	135.96
cg07166896	-0.236978	0.342647	-18.432	1.9e-64	1.8e-62	135.798
cg04861230	-0.329468	0.436333	-18.4306	1.93e-64	1.83e-62	135.78
cg06456717	-0.323882	0.406697	-18.4278	2.01e-64	1.89e-62	135.743
cg24788028	-0.364372	0.534489	-18.4326	1.88e-64	1.92e-62	135.798
cg07944396	-0.420011	0.470062	-18.425	2.08e-64	1.96e-62	135.706
cg09238000	-0.328225	0.434767	-18.4232	2.14e-64	2.01e-62	135.681
cg23174148	-0.327532	0.508986	-18.4275	2.02e-64	2.05e-62	135.731
cg26808687	-0.222415	0.331085	-18.4262	2.05e-64	2.08e-62	135.713
cg03885975	-0.238078	0.450355	-18.4221	2.17e-64	2.19e-62	135.671
cg05982301	-0.326914	0.519288	-18.3991	2.95e-64	2.75e-62	135.36
cg19097880	-0.305509	0.413903	-18.4013	2.86e-64	2.77e-62	135.384
cg00997130	-0.277329	0.348307	-18.3995	2.93e-64	2.95e-62	135.371
cg27582563	-0.253028	0.471625	-18.3989	2.95e-64	2.96e-62	135.351
cg10539274	-0.204484	0.180833	-18.3905	3.3e-64	3.34e-62	135.244
cg15619177	-0.270156	0.565821	-18.3857	3.52e-64	3.4e-62	135.178
cg21642988	-0.359144	0.428402	-18.3836	3.63e-64	3.62e-62	135.147
cg26282761	-0.333325	0.497318	-18.3785	3.88e-64	3.86e-62	135.08
cg08946995	-0.3115	0.57417	-18.3675	4.49e-64	4.17e-62	134.94
cg10959672	-0.21593	0.377732	-18.3733	4.15e-64	4.18e-62	135.016
cg16298813	-0.340644	0.568569	-18.3695	4.37e-64	4.2e-62	134.962
cg10828561	-0.319999	0.447113	-18.3691	4.4e-64	4.42e-62	134.959
cg26306329	-0.240825	0.283558	-18.368	4.46e-64	4.44e-62	134.94
cg13123165	-0.374881	0.546229	-18.3658	4.59e-64	4.61e-62	134.916
cg11721194	-0.223611	0.267335	-18.3583	5.08e-64	5.07e-62	134.816
cg10657965	-0.288134	0.50496	-18.3544	5.35e-64	5.33e-62	134.764
cg03224650	-0.242213	0.53755	-18.3541	5.36e-64	5.36e-62	134.768
cg19205533	-0.205022	0.312951	-18.3482	5.81e-64	5.55e-62	134.679
cg08309687	-0.2257	0.26946	-18.3448	6.08e-64	5.61e-62	134.639
cg27239243	-0.32528	0.359096	-18.3498	5.69e-64	5.62e-62	134.698
cg05653018	-0.219214	0.30858	-18.3441	6.13e-64	5.65e-62	134.63
cg21416529	-0.34616	0.554537	-18.3427	6.25e-64	5.94e-62	134.606
cg01311955	-0.342561	0.471732	-18.3434	6.19e-64	6.17e-62	134.625
cg27580229	-0.268275	0.520415	-18.3418	6.33e-64	6.24e-62	134.592
cg15242225	-0.382068	0.317267	-18.3396	6.51e-64	6.46e-62	134.568
cg03725652	-0.314728	0.402286	-18.3269	7.71e-64	7.68e-62	134.407
cg19627213	-0.261416	0.39569	-18.3232	8.1e-64	7.69e-62	134.347
cg24298696	-0.28949	0.522622	-18.3228	8.15e-64	8.01e-62	134.339
cg22433759	-0.240711	0.344181	-18.3207	8.38e-64	8.22e-62	134.312
cg07833342	-0.334099	0.485281	-18.3153	9e-64	8.26e-62	134.248
cg16154857	-0.26608	0.326288	-18.3162	8.9e-64	8.42e-62	134.254
cg20985269	-0.279347	0.443388	-18.3159	8.94e-64	8.44e-62	134.25
cg07712541	-0.256802	0.355474	-18.3127	9.31e-64	8.53e-62	134.214
cg04913291	-0.32324	0.39111	-18.3118	9.42e-64	8.62e-62	134.202
cg03702677	-0.266354	0.40266	-18.3161	8.9e-64	8.83e-62	134.264
cg07157107	-0.208989	0.20635	-18.3094	9.73e-64	8.89e-62	134.17
cg01862311	-0.35551	0.338579	-18.3085	9.85e-64	9.75e-62	134.163
cg16473797	-0.241777	0.413158	-18.2998	1.11e-63	1.04e-61	134.037
cg22338152	-0.36731	0.455853	-18.3017	1.08e-63	1.05e-61	134.06
cg09166091	-0.277246	0.25778	-18.2946	1.19e-63	1.08e-61	133.974
cg02406469	-0.283825	0.413955	-18.2958	1.17e-63	1.15e-61	133.994
cg19107055	-0.320528	0.522173	-18.2868	1.32e-63	1.23e-61	133.864
cg16397638	-0.219196	0.563286	-18.2859	1.33e-63	1.25e-61	133.852
cg12598937	-0.347887	0.499076	-18.2878	1.3e-63	1.28e-61	133.88
cg02483449	-0.260659	0.308903	-18.2824	1.39e-63	1.38e-61	133.816
cg18998003	-0.378903	0.527814	-18.277	1.5e-63	1.4e-61	133.734
cg20521198	-0.400177	0.417861	-18.2762	1.52e-63	1.41e-61	133.724
cg21974506	-0.417118	0.489003	-18.2762	1.52e-63	1.47e-61	133.721
cg09533145	-0.240696	0.378082	-18.2643	1.77e-63	1.6e-61	133.572
cg14081744	-0.267283	0.42145	-18.268	1.69e-63	1.65e-61	133.619
cg08462055	-0.324099	0.425403	-18.2601	1.88e-63	1.69e-61	133.516
cg15298173	-0.21696	0.363025	-18.2636	1.79e-63	1.75e-61	133.56
cg07594472	-0.358134	0.387431	-18.2544	2.02e-63	1.82e-61	133.441
cg08705382	-0.338311	0.380861	-18.2518	2.1e-63	1.87e-61	133.406
cg01632562	-0.230306	0.538773	-18.2577	1.94e-63	1.89e-61	133.489
cg26785499	-0.204461	0.395712	-18.2502	2.14e-63	2.07e-61	133.377
cg27321439	-0.276425	0.350148	-18.2492	2.17e-63	2.1e-61	133.364
cg15999077	-0.23465	0.354455	-18.2458	2.27e-63	2.1e-61	133.322
cg07418387	-0.359804	0.329844	-18.242	2.39e-63	2.13e-61	133.276
cg12555810	-0.263928	0.358454	-18.2426	2.37e-63	2.29e-61	133.282
cg19459470	-0.216731	0.41852	-18.2296	2.82e-63	2.58e-61	133.106
cg15586054	-0.34425	0.458244	-18.2255	2.97e-63	2.72e-61	133.052
cg02926298	-0.310228	0.531377	-18.2272	2.91e-63	2.83e-61	133.085
cg10019018	-0.278384	0.424364	-18.212	3.56e-63	3.15e-61	132.879
cg19984681	-0.262018	0.364412	-18.2122	3.55e-63	3.23e-61	132.876
cg02637247	-0.253075	0.283071	-18.2148	3.43e-63	3.33e-61	132.921
cg17000343	-0.274876	0.636993	-18.2048	3.91e-63	3.55e-61	132.779
cg05090351	-0.246341	0.53273	-18.2006	4.14e-63	3.65e-61	132.728
cg20247326	-0.233098	0.417094	-18.2016	4.08e-63	3.7e-61	132.736
cg24951989	-0.327436	0.563256	-18.1993	4.21e-63	4.02e-61	132.704
cg02335185	-0.324852	0.499827	-18.1997	4.18e-63	4.04e-61	132.722
cg23682609	-0.272138	0.413197	-18.1944	4.49e-63	4.28e-61	132.639
cg02153041	-0.321757	0.393808	-18.1933	4.56e-63	4.4e-61	132.637
cg16017979	-0.363939	0.494223	-18.1873	4.94e-63	4.46e-61	132.546
cg25214376	-0.27509	0.391669	-18.19	4.76e-63	4.53e-61	132.581
cg10063169	-0.256677	0.445557	-18.1767	5.68e-63	5.42e-61	132.41
cg25624690	-0.297846	0.572718	-18.1751	5.8e-63	5.5e-61	132.384
cg12756527	-0.397897	0.503227	-18.1752	5.8e-63	5.52e-61	132.39
cg10335834	-0.259413	0.429583	-18.174	5.89e-63	5.6e-61	132.374
cg21402364	-0.281406	0.436274	-18.166	6.55e-63	5.9e-61	132.265
cg00111778	-0.255972	0.406711	-18.1664	6.51e-63	6.25e-61	132.282
cg01861131	-0.26695	0.411531	-18.166	6.55e-63	6.28e-61	132.275
cg09170112	-0.47942	0.474006	-18.1582	7.26e-63	6.35e-61	132.168
cg26522894	-0.278709	0.346358	-18.1555	7.53e-63	7.08e-61	132.124
cg10459087	-0.320505	0.291522	-18.1523	7.86e-63	7.39e-61	132.087
cg18454510	-0.344221	0.478428	-18.1477	8.35e-63	7.49e-61	132.024
cg02542748	-0.353055	0.59546	-18.1521	7.87e-63	7.51e-61	132.093
cg06867863	-0.201052	0.254157	-18.1435	8.83e-63	7.7e-61	131.973
cg18552413	-0.247352	0.313427	-18.1446	8.71e-63	7.8e-61	131.982
cg25283916	-0.340728	0.452897	-18.1396	9.3e-63	8.71e-61	131.915
cg06777472	-0.354264	0.543714	-18.1321	1.03e-62	8.93e-61	131.823
cg25832274	-0.376207	0.550308	-18.1337	1.01e-62	9.4e-61	131.837
cg25025181	-0.444111	0.404428	-18.1317	1.03e-62	9.63e-61	131.81
cg15885430	-0.32114	0.351089	-18.1282	1.08e-62	9.63e-61	131.765
cg13364075	-0.304454	0.46275	-18.1309	1.04e-62	9.75e-61	131.805
cg12072740	-0.321225	0.395803	-18.1232	1.16e-62	1.08e-60	131.703
cg19521511	-0.285705	0.429981	-18.1181	1.24e-62	1.1e-60	131.632
cg03226435	-0.236061	0.384552	-18.1233	1.15e-62	1.1e-60	131.712
cg20374917	-0.296414	0.390929	-18.1116	1.35e-62	1.19e-60	131.546
cg17633170	-0.267014	0.475282	-18.1112	1.35e-62	1.2e-60	131.542
cg15026456	-0.35089	0.529246	-18.1117	1.35e-62	1.25e-60	131.551
cg19821682	-0.309143	0.467111	-18.1075	1.42e-62	1.25e-60	131.493
cg24838349	-0.280028	0.405136	-18.1058	1.46e-62	1.35e-60	131.468
cg14284257	-0.32414	0.500811	-18.1037	1.5e-62	1.39e-60	131.446
cg09551262	-0.353074	0.529217	-18.0952	1.67e-62	1.44e-60	131.336
cg20672708	-0.238489	0.363508	-18.0948	1.68e-62	1.48e-60	131.325
cg10300864	-0.267963	0.459356	-18.0971	1.63e-62	1.5e-60	131.359
cg14754494	-0.258834	0.495665	-18.0958	1.66e-62	1.53e-60	131.342
cg09171112	-0.320185	0.370967	-18.088	1.84e-62	1.58e-60	131.241
cg05098512	-0.280344	0.411101	-18.0811	2.02e-62	1.72e-60	131.15
cg10450692	-0.335727	0.344609	-18.0786	2.09e-62	1.91e-60	131.114
cg21205663	-0.283879	0.32433	-18.0705	2.32e-62	2.03e-60	131.004
cg17090237	-0.2604	0.523494	-18.0672	2.43e-62	2.11e-60	130.961
cg26337868	-0.259695	0.43417	-18.0703	2.33e-62	2.15e-60	131
cg24633312	-0.238298	0.398864	-18.0684	2.39e-62	2.2e-60	130.975
cg06327814	-0.35896	0.436553	-18.0595	2.68e-62	2.28e-60	130.866
cg07725167	-0.29747	0.445292	-18.0545	2.87e-62	2.43e-60	130.799
cg01934781	-0.248665	0.291061	-18.0619	2.6e-62	2.44e-60	130.901
cg01425409	-0.247809	0.451408	-18.0599	2.67e-62	2.5e-60	130.875
cg00251358	-0.349369	0.463125	-18.0573	2.76e-62	2.58e-60	130.842
cg04023526	-0.265405	0.388443	-18.0559	2.82e-62	2.62e-60	130.822
cg08629856	-0.343624	0.558345	-18.0451	3.25e-62	2.73e-60	130.676
cg05951296	-0.373122	0.552591	-18.0416	3.4e-62	2.85e-60	130.63
cg15211996	-0.240798	0.377282	-18.047	3.17e-62	2.87e-60	130.697
cg11329678	-0.35881	0.353564	-18.0464	3.19e-62	2.89e-60	130.69
cg26026598	-0.319584	0.456632	-18.0391	3.52e-62	3.21e-60	130.589
cg27026405	-0.212247	0.391256	-18.0394	3.51e-62	3.21e-60	130.592
cg19380156	-0.264797	0.347087	-18.0317	3.88e-62	3.35e-60	130.493
cg04115702	-0.251186	0.373991	-18.032	3.86e-62	3.57e-60	130.508
cg10673328	-0.334883	0.427811	-18.0294	4e-62	3.58e-60	130.467
cg23493497	-0.357022	0.524923	-18.029	4.02e-62	3.66e-60	130.455
cg02104049	-0.211738	0.432592	-18.0295	4e-62	3.68e-60	130.474
cg12808290	-0.349981	0.515888	-18.0227	4.37e-62	3.91e-60	130.378
cg00920424	-0.300922	0.508459	-18.0207	4.48e-62	4.12e-60	130.36
cg13323553	-0.239439	0.481577	-18.0182	4.64e-62	4.14e-60	130.319
cg24405567	-0.309479	0.360466	-18.0103	5.15e-62	4.66e-60	130.209
cg02557922	-0.328279	0.475703	-18.008	5.3e-62	4.84e-60	130.192
cg24914661	-0.217863	0.487586	-18.0058	5.46e-62	4.93e-60	130.15
cg08037235	-0.321726	0.411142	-17.9915	6.6e-62	5.47e-60	129.97
cg05693204	-0.236674	0.406119	-17.9917	6.58e-62	5.47e-60	129.972
cg10988673	-0.232314	0.218927	-17.9957	6.24e-62	5.55e-60	130.023
cg07403258	-0.400082	0.590654	-17.9871	6.99e-62	5.79e-60	129.912
cg01348055	-0.263267	0.433531	-17.9904	6.69e-62	6.1e-60	129.96
cg00477017	-0.310002	0.492731	-17.985	7.19e-62	6.55e-60	129.889
cg23101551	-0.337744	0.442507	-17.9836	7.33e-62	6.6e-60	129.857
cg15827101	-0.289597	0.490127	-17.9731	8.41e-62	7.13e-60	129.723
cg18451817	-0.320311	0.526212	-17.9597	1e-61	8.5e-60	129.545
cg18167585	-0.301641	0.506826	-17.9553	1.06e-61	8.99e-60	129.488
cg05606799	-0.321454	0.424351	-17.9505	1.13e-61	9.33e-60	129.43
cg23789148	-0.219426	0.354689	-17.9541	1.08e-61	9.62e-60	129.47
cg25156528	-0.235494	0.502385	-17.9513	1.12e-61	9.95e-60	129.434
cg00619207	-0.262541	0.353709	-17.9483	1.17e-61	1.05e-59	129.407
cg15086439	-0.383935	0.402332	-17.9446	1.23e-61	1.08e-59	129.35
cg01807649	-0.248873	0.381046	-17.9457	1.21e-61	1.09e-59	129.373
cg13796936	-0.291708	0.51471	-17.9368	1.36e-61	1.19e-59	129.248
cg06073348	-0.228971	0.574283	-17.9316	1.45e-61	1.19e-59	129.182
cg24193588	-0.309005	0.555268	-17.9358	1.38e-61	1.21e-59	129.229
cg06826289	-0.270469	0.436091	-17.9302	1.48e-61	1.21e-59	129.164
cg23572455	-0.211449	0.358588	-17.9363	1.37e-61	1.21e-59	129.236
cg13385794	-0.263428	0.378093	-17.9311	1.47e-61	1.28e-59	129.173
cg04948284	-0.251699	0.420069	-17.9253	1.58e-61	1.29e-59	129.1
cg17566002	-0.374274	0.52395	-17.9268	1.55e-61	1.3e-59	129.113
cg04877287	-0.330752	0.579941	-17.9219	1.65e-61	1.34e-59	129.054
cg01203136	-0.272266	0.432049	-17.9206	1.68e-61	1.5e-59	129.043
cg18042632	-0.349242	0.512924	-17.9086	1.97e-61	1.64e-59	128.874
cg20099511	-0.300364	0.453274	-17.9039	2.1e-61	1.74e-59	128.813
cg19238840	-0.200377	0.239943	-17.9026	2.13e-61	1.77e-59	128.796
cg17421805	-0.233594	0.479854	-17.9016	2.16e-61	1.79e-59	128.783
cg14451791	-0.324208	0.466957	-17.9044	2.08e-61	1.81e-59	128.822
cg21646032	-0.373422	0.463164	-17.9023	2.14e-61	1.86e-59	128.79
cg18462653	-0.236699	0.357015	-17.8976	2.28e-61	1.89e-59	128.73
cg18413706	-0.300372	0.345723	-17.8971	2.29e-61	1.9e-59	128.723
cg14219543	-0.364842	0.454261	-17.8931	2.42e-61	2.09e-59	128.674
cg19710323	-0.231199	0.469075	-17.8885	2.57e-61	2.12e-59	128.611
cg05513274	-0.336028	0.425484	-17.8795	2.89e-61	2.33e-59	128.498
cg03193096	-0.273987	0.491912	-17.882	2.8e-61	2.45e-59	128.535
cg07053177	-0.35423	0.57641	-17.8713	3.22e-61	2.58e-59	128.391
cg05054531	-0.357656	0.367444	-17.8696	3.29e-61	2.63e-59	128.369
cg06092869	-0.228375	0.292105	-17.8683	3.35e-61	2.67e-59	128.352
cg08005208	-0.355679	0.493369	-17.8651	3.49e-61	2.78e-59	128.31
cg09081266	-0.363299	0.478068	-17.8648	3.51e-61	2.79e-59	128.306
cg27583655	-0.343654	0.515461	-17.8705	3.25e-61	2.79e-59	128.373
cg01686553	-0.370087	0.533799	-17.8685	3.34e-61	2.92e-59	128.359
cg03269363	-0.247245	0.500885	-17.8639	3.55e-61	3.1e-59	128.298
cg23257859	-0.218257	0.490136	-17.8619	3.65e-61	3.12e-59	128.259
cg21202178	-0.285451	0.409453	-17.858	3.84e-61	3.13e-59	128.21
cg07037019	-0.369072	0.498676	-17.8553	3.97e-61	3.16e-59	128.181
cg14419046	-0.319097	0.395453	-17.8573	3.87e-61	3.32e-59	128.204
cg25541968	-0.304237	0.37535	-17.8565	3.92e-61	3.34e-59	128.188
cg00669774	-0.360689	0.556654	-17.8563	3.93e-61	3.41e-59	128.198
cg27258486	-0.301479	0.605819	-17.8467	4.45e-61	3.79e-59	128.06
cg08877269	-0.363942	0.56559	-17.8357	5.15e-61	4.08e-59	127.923
cg17102042	-0.377762	0.545966	-17.8336	5.29e-61	4.27e-59	127.89
cg00269817	-0.238667	0.250499	-17.8385	4.96e-61	4.28e-59	127.966
cg26043322	-0.351622	0.49872	-17.8327	5.36e-61	4.55e-59	127.876
cg02003612	-0.251504	0.398306	-17.8329	5.34e-61	4.6e-59	127.892
cg22387323	-0.250735	0.445152	-17.8298	5.56e-61	4.71e-59	127.839
cg10393875	-0.223238	0.370932	-17.8216	6.2e-61	5.27e-59	127.736
cg18484220	-0.20924	0.334778	-17.8138	6.87e-61	5.53e-59	127.631
cg00961139	-0.223665	0.508954	-17.8156	6.71e-61	5.75e-59	127.665
cg00629625	-0.289089	0.460978	-17.8139	6.85e-61	5.86e-59	127.643
cg07280182	-0.374816	0.479948	-17.8041	7.8e-61	6.14e-59	127.51
cg01181150	-0.332026	0.458242	-17.8103	7.19e-61	6.14e-59	127.595
cg24431372	-0.32398	0.462638	-17.8088	7.33e-61	6.18e-59	127.563
cg07633702	-0.236024	0.390019	-17.7964	8.63e-61	6.78e-59	127.409
cg21549161	-0.39931	0.491573	-17.8011	8.12e-61	6.82e-59	127.462
cg12752647	-0.277766	0.617077	-17.7977	8.48e-61	7.17e-59	127.424
cg25562958	-0.306283	0.478963	-17.7928	9.05e-61	7.6e-59	127.354
cg14756307	-0.260467	0.433894	-17.7916	9.19e-61	7.76e-59	127.344
cg06974428	-0.41749	0.430857	-17.7847	1.01e-60	7.87e-59	127.256
cg16933248	-0.282068	0.514799	-17.7843	1.01e-60	8.07e-59	127.245
cg01697487	-0.281788	0.301976	-17.7867	9.8e-61	8.29e-59	127.287
cg24672624	-0.293797	0.52692	-17.7857	9.93e-61	8.32e-59	127.262
cg18140889	-0.289243	0.308155	-17.7793	1.08e-60	8.59e-59	127.18
cg20185617	-0.217088	0.312015	-17.7776	1.11e-60	8.76e-59	127.157
cg00406319	-0.396766	0.473112	-17.7793	1.08e-60	9.11e-59	127.19
cg08159033	-0.279964	0.335373	-17.7636	1.33e-60	1.03e-58	126.98
cg18008487	-0.209301	0.416241	-17.7614	1.37e-60	1.08e-58	126.946
cg10330950	-0.227062	0.385488	-17.7641	1.32e-60	1.11e-58	126.983
cg20812354	-0.329148	0.508155	-17.7528	1.53e-60	1.21e-58	126.832
cg15952487	-0.341908	0.371252	-17.7514	1.56e-60	1.23e-58	126.815
cg18537464	-0.251076	0.29554	-17.751	1.57e-60	1.23e-58	126.809
cg15692052	-0.204856	0.37983	-17.7447	1.7e-60	1.34e-58	126.727
cg06393354	-0.382614	0.442101	-17.7325	2e-60	1.54e-58	126.573
cg11623855	-0.22824	0.393478	-17.7329	1.99e-60	1.65e-58	126.576
cg07269374	-0.361403	0.479229	-17.7266	2.16e-60	1.66e-58	126.496
cg05353872	-0.404189	0.431973	-17.72	2.35e-60	1.81e-58	126.411
cg25188238	-0.399195	0.491624	-17.7221	2.29e-60	1.88e-58	126.43
cg27607438	-0.225539	0.431267	-17.7222	2.29e-60	1.88e-58	126.43
cg06644515	-0.204329	0.292824	-17.7121	2.61e-60	2e-58	126.307
cg08180884	-0.371611	0.575144	-17.7096	2.69e-60	2.07e-58	126.275
cg21451653	-0.316585	0.417854	-17.7093	2.71e-60	2.1e-58	126.265
cg10488012	-0.276825	0.488377	-17.7094	2.7e-60	2.24e-58	126.269
cg18237191	-0.332563	0.572129	-17.7039	2.91e-60	2.25e-58	126.194
cg17936783	-0.292177	0.510282	-17.6967	3.19e-60	2.46e-58	126.1
cg14438695	-0.278019	0.543616	-17.7	3.06e-60	2.52e-58	126.146
cg03784113	-0.289366	0.2997	-17.6999	3.06e-60	2.53e-58	126.152
cg01182430	-0.309542	0.525727	-17.6987	3.11e-60	2.56e-58	126.137
cg19378892	-0.393741	0.540931	-17.6775	4.11e-60	3.15e-58	125.849
cg24670000	-0.275256	0.510883	-17.6805	3.95e-60	3.2e-58	125.886
cg23898998	-0.336397	0.490493	-17.6763	4.17e-60	3.38e-58	125.831
cg26581449	-0.298082	0.432551	-17.6757	4.21e-60	3.4e-58	125.823
cg04772948	-0.404312	0.494582	-17.6757	4.2e-60	3.42e-58	125.837
cg15852352	-0.380724	0.492766	-17.671	4.48e-60	3.42e-58	125.764
cg23564432	-0.35788	0.466716	-17.6721	4.41e-60	3.55e-58	125.777
cg13473274	-0.279578	0.353007	-17.6689	4.6e-60	3.76e-58	125.74
cg24124079	-0.329428	0.442112	-17.6649	4.85e-60	3.9e-58	125.683
cg18303608	-0.291743	0.461339	-17.6598	5.18e-60	3.95e-58	125.619
cg04485850	-0.2352	0.36902	-17.6635	4.93e-60	3.99e-58	125.677
cg26748578	-0.283268	0.290336	-17.656	5.45e-60	4.38e-58	125.566
cg01094891	-0.34903	0.503768	-17.6507	5.83e-60	4.71e-58	125.511
cg13678205	-0.261232	0.491385	-17.6512	5.8e-60	4.71e-58	125.509
cg26562691	-0.247747	0.234701	-17.6464	6.17e-60	4.95e-58	125.441
cg24432768	-0.400646	0.46879	-17.6438	6.39e-60	5.11e-58	125.407
cg07568233	-0.400736	0.512891	-17.6388	6.82e-60	5.13e-58	125.35
cg19507267	-0.31141	0.514956	-17.6394	6.76e-60	5.13e-58	125.353
cg23504924	-0.303881	0.417062	-17.6423	6.51e-60	5.2e-58	125.388
cg19643109	-0.316127	0.423052	-17.6349	7.18e-60	5.44e-58	125.293
cg11345955	-0.352239	0.445699	-17.638	6.89e-60	5.59e-58	125.337
cg25724842	-0.416086	0.48494	-17.6316	7.49e-60	5.96e-58	125.248
cg11362049	-0.35365	0.510515	-17.6329	7.37e-60	5.96e-58	125.271
cg00551609	-0.254589	0.305128	-17.6303	7.62e-60	6.12e-58	125.245
cg21331510	-0.297846	0.529552	-17.6255	8.12e-60	6.14e-58	125.17
cg05040501	-0.20444	0.167109	-17.6235	8.33e-60	6.23e-58	125.151
cg25356393	-0.363419	0.513303	-17.6259	8.08e-60	6.39e-58	125.174
cg20170777	-0.257346	0.385803	-17.6219	8.51e-60	6.41e-58	125.124
cg06031011	-0.264099	0.559913	-17.6146	9.35e-60	6.97e-58	125.035
cg25103160	-0.329972	0.53566	-17.6183	8.92e-60	7.04e-58	125.075
cg10413513	-0.309727	0.556398	-17.6123	9.65e-60	7.76e-58	125.002
cg16792071	-0.206965	0.416601	-17.5948	1.21e-59	9.09e-58	124.771
cg19495308	-0.294349	0.45372	-17.5918	1.26e-59	9.44e-58	124.732
cg07483709	-0.229092	0.384288	-17.5854	1.37e-59	1.01e-57	124.655
cg20051949	-0.316637	0.521182	-17.5852	1.37e-59	1.03e-57	124.646
cg21930938	-0.30692	0.444932	-17.5831	1.41e-59	1.11e-57	124.616
cg21179892	-0.271453	0.492541	-17.5788	1.5e-59	1.11e-57	124.563
cg11096063	-0.342675	0.542324	-17.5796	1.48e-59	1.18e-57	124.576
cg11618057	-0.362773	0.492176	-17.5777	1.52e-59	1.21e-57	124.551
cg25194322	-0.30697	0.499118	-17.5755	1.56e-59	1.22e-57	124.517
cg27523780	-0.352716	0.553196	-17.5728	1.62e-59	1.26e-57	124.483
cg00024471	-0.276117	0.336775	-17.5718	1.64e-59	1.29e-57	124.482
cg20253561	-0.351735	0.397203	-17.5648	1.8e-59	1.33e-57	124.38
cg22235258	-0.296089	0.454974	-17.5641	1.81e-59	1.41e-57	124.369
cg01450228	-0.22605	0.283842	-17.5612	1.88e-59	1.48e-57	124.345
cg05068156	-0.287636	0.592473	-17.5507	2.16e-59	1.58e-57	124.203
cg13320538	-0.329345	0.561353	-17.5556	2.02e-59	1.6e-57	124.264
cg19270409	-0.287859	0.486186	-17.5455	2.31e-59	1.7e-57	124.129
cg05916059	-0.384842	0.487587	-17.5428	2.39e-59	1.74e-57	124.1
cg01266390	-0.349984	0.423649	-17.5461	2.29e-59	1.79e-57	124.148
cg05502478	-0.409279	0.474944	-17.54	2.48e-59	1.81e-57	124.064
cg23759189	-0.313031	0.39513	-17.5427	2.4e-59	1.85e-57	124.09
cg00971508	-0.349765	0.566905	-17.5395	2.5e-59	1.95e-57	124.063
cg19619909	-0.307885	0.435442	-17.533	2.72e-59	1.99e-57	123.968
cg10265016	-0.268403	0.42531	-17.5356	2.63e-59	2.06e-57	124.004
cg17187764	-0.292361	0.491594	-17.53	2.83e-59	2.07e-57	123.928
cg16581308	-0.341755	0.51467	-17.5262	2.97e-59	2.17e-57	123.879
cg22040874	-0.360785	0.589194	-17.5284	2.89e-59	2.22e-57	123.905
cg00280812	-0.241859	0.366005	-17.5284	2.89e-59	2.23e-57	123.918
cg04518304	-0.279812	0.596095	-17.5274	2.92e-59	2.26e-57	123.905
cg16923709	-0.285942	0.422556	-17.5181	3.3e-59	2.41e-57	123.774
cg00340127	-0.381102	0.444018	-17.5166	3.37e-59	2.6e-57	123.764
cg24384519	-0.344974	0.509516	-17.5045	3.94e-59	3e-57	123.595
cg18203974	-0.305454	0.462547	-17.4999	4.19e-59	3.04e-57	123.537
cg14215310	-0.419308	0.526229	-17.4925	4.61e-59	3.6e-57	123.444
cg08160063	-0.400521	0.53652	-17.4836	5.18e-59	3.7e-57	123.331
cg06338550	-0.218371	0.395394	-17.4829	5.22e-59	3.73e-57	123.323
cg09847584	-0.350843	0.58274	-17.4815	5.32e-59	3.79e-57	123.304
cg03548857	-0.267926	0.267285	-17.4852	5.07e-59	3.86e-57	123.357
cg08474826	-0.214571	0.394437	-17.4777	5.59e-59	3.98e-57	123.255
cg06740578	-0.337186	0.54382	-17.4689	6.27e-59	4.44e-57	123.141
cg14797990	-0.254653	0.263934	-17.4735	5.9e-59	4.58e-57	123.198
cg17718276	-0.226725	0.306488	-17.4643	6.66e-59	4.77e-57	123.075
cg07151236	-0.352685	0.526816	-17.4625	6.82e-59	4.82e-57	123.057
cg09038183	-0.36476	0.492591	-17.4562	7.4e-59	5.22e-57	122.976
cg07213415	-0.328037	0.514028	-17.4561	7.41e-59	5.23e-57	122.974
cg27401846	-0.231281	0.372726	-17.4608	6.97e-59	5.23e-57	123.027
cg24798956	-0.229026	0.448216	-17.4602	7.02e-59	5.27e-57	123.02
cg21866125	-0.300036	0.435702	-17.4567	7.35e-59	5.5e-57	122.974
cg03663556	-0.300961	0.312622	-17.4558	7.43e-59	5.59e-57	122.976
cg06621027	-0.346492	0.346411	-17.4495	8.07e-59	5.66e-57	122.889
cg05772125	-0.284989	0.281702	-17.4467	8.38e-59	5.84e-57	122.852
cg21422016	-0.245835	0.427811	-17.4483	8.2e-59	5.86e-57	122.867
cg09701233	-0.340082	0.475899	-17.4421	8.88e-59	6.19e-57	122.794
cg12280471	-0.340504	0.432132	-17.4422	8.87e-59	6.84e-57	122.792
cg21946631	-0.256943	0.3072	-17.4395	9.2e-59	6.86e-57	122.75
cg16442298	-0.224372	0.391223	-17.4313	1.02e-58	7.27e-57	122.646
cg03573168	-0.206432	0.359703	-17.4308	1.03e-58	7.69e-57	122.651
cg01246444	-0.286464	0.338569	-17.4297	1.04e-58	7.78e-57	122.637
cg06201717	-0.310938	0.470301	-17.4215	1.16e-58	8.04e-57	122.525
cg02583247	-0.310926	0.566233	-17.4187	1.21e-58	8.95e-57	122.494
cg17253709	-0.21005	0.306157	-17.4148	1.27e-58	8.96e-57	122.433
cg05138768	-0.35153	0.559313	-17.4058	1.42e-58	9.76e-57	122.323
cg25554496	-0.32771	0.559635	-17.4113	1.33e-58	9.83e-57	122.386
cg04213854	-0.237534	0.517654	-17.4109	1.33e-58	9.85e-57	122.394
cg02751309	-0.293199	0.483251	-17.4067	1.41e-58	1.04e-56	122.339
cg02456804	-0.341362	0.555047	-17.3931	1.68e-58	1.23e-56	122.162
cg01571203	-0.292094	0.604689	-17.3917	1.71e-58	1.25e-56	122.145
cg23182836	-0.316026	0.473801	-17.3905	1.74e-58	1.28e-56	122.116
cg05977776	-0.302496	0.431779	-17.3823	1.93e-58	1.32e-56	122.019
cg25316305	-0.358595	0.560061	-17.3824	1.93e-58	1.41e-56	122.012
cg16658460	-0.358011	0.507216	-17.3777	2.06e-58	1.44e-56	121.952
cg21223423	-0.213406	0.268442	-17.3776	2.06e-58	1.44e-56	121.951
cg13457462	-0.373058	0.470869	-17.3815	1.96e-58	1.48e-56	122.005
cg24523250	-0.335965	0.561437	-17.3778	2.05e-58	1.5e-56	121.951
cg10172979	-0.257248	0.338792	-17.376	2.1e-58	1.59e-56	121.934
cg16594910	-0.325987	0.588998	-17.3666	2.37e-58	1.65e-56	121.809
cg27183818	-0.253839	0.31299	-17.3672	2.35e-58	1.7e-56	121.815
cg18456942	-0.225641	0.320738	-17.3625	2.5e-58	1.74e-56	121.756
cg04774103	-0.337999	0.451916	-17.3654	2.41e-58	1.75e-56	121.805
cg24956533	-0.348768	0.421535	-17.3644	2.44e-58	1.76e-56	121.779
cg06306006	-0.253199	0.509395	-17.3597	2.59e-58	1.76e-56	121.726
cg00452252	-0.341437	0.474533	-17.3623	2.51e-58	1.82e-56	121.765
cg11958666	-0.345342	0.486495	-17.3643	2.45e-58	1.84e-56	121.782
cg03128029	-0.25675	0.256756	-17.3554	2.74e-58	1.98e-56	121.675
cg11324259	-0.295757	0.505158	-17.3565	2.71e-58	2.04e-56	121.681
cg04493316	-0.26183	0.511182	-17.3529	2.83e-58	2.04e-56	121.643
cg13420985	-0.385104	0.485291	-17.3559	2.73e-58	2.05e-56	121.674
cg10164393	-0.342559	0.509219	-17.3546	2.77e-58	2.08e-56	121.657
cg11554975	-0.256933	0.458118	-17.3535	2.81e-58	2.11e-56	121.643
cg04057858	-0.271393	0.422558	-17.3468	3.07e-58	2.21e-56	121.564
cg01731341	-0.278416	0.558144	-17.3465	3.08e-58	2.22e-56	121.561
cg17189167	-0.338036	0.484508	-17.3415	3.29e-58	2.27e-56	121.484
cg24184689	-0.21313	0.463184	-17.3431	3.22e-58	2.31e-56	121.503
cg23321038	-0.31003	0.526856	-17.3403	3.34e-58	2.39e-56	121.467
cg22686718	-0.280897	0.495407	-17.3392	3.39e-58	2.42e-56	121.453
cg24641737	-0.242947	0.340513	-17.3288	3.88e-58	2.77e-56	121.318
cg01659038	-0.366201	0.532884	-17.3248	4.08e-58	2.93e-56	121.279
cg22327312	-0.330924	0.520813	-17.3213	4.27e-58	3.04e-56	121.221
cg07737175	-0.322454	0.494519	-17.3088	5.03e-58	3.36e-56	121.068
cg20542190	-0.207605	0.261344	-17.3093	4.99e-58	3.43e-56	121.069
cg12976145	-0.268625	0.491868	-17.3117	4.84e-58	3.58e-56	121.103
cg25247122	-0.318624	0.517972	-17.3077	5.1e-58	3.61e-56	121.046
cg02940003	-0.273424	0.354907	-17.3074	5.11e-58	3.64e-56	121.055
cg02217063	-0.368278	0.508844	-17.3048	5.29e-58	3.76e-56	121.021
cg25037043	-0.26204	0.605925	-17.304	5.35e-58	3.78e-56	120.998
cg20872252	-0.243554	0.49511	-17.2994	5.68e-58	3.89e-56	120.94
cg12940747	-0.216144	0.240445	-17.3038	5.36e-58	3.95e-56	121.001
cg12147622	-0.287905	0.413781	-17.303	5.42e-58	3.99e-56	120.991
cg25643208	-0.351143	0.539935	-17.2991	5.7e-58	4.02e-56	120.935
cg23261107	-0.325719	0.316133	-17.2953	5.99e-58	4.21e-56	120.886
cg18053973	-0.289438	0.339052	-17.2923	6.22e-58	4.25e-56	120.849
cg19313373	-0.398932	0.502815	-17.2911	6.33e-58	4.31e-56	120.833
cg24040450	-0.337759	0.532095	-17.2924	6.22e-58	4.36e-56	120.848
cg13567744	-0.339947	0.422189	-17.2931	6.16e-58	4.52e-56	120.862
cg24722198	-0.261572	0.407067	-17.286	6.76e-58	4.74e-56	120.765
cg20652822	-0.335349	0.513186	-17.282	7.12e-58	4.84e-56	120.716
cg25524464	-0.305348	0.407122	-17.2808	7.23e-58	5.05e-56	120.698
cg18991165	-0.30243	0.481458	-17.2747	7.82e-58	5.3e-56	120.621
cg07097876	-0.300187	0.464328	-17.2705	8.25e-58	5.45e-56	120.574
cg20699079	-0.299503	0.457387	-17.2718	8.12e-58	5.5e-56	120.584
cg02104138	-0.236943	0.198753	-17.2697	8.34e-58	5.86e-56	120.568
cg27315635	-0.233522	0.296238	-17.2661	8.74e-58	6.08e-56	120.508
cg10305299	-0.32323	0.495729	-17.2696	8.36e-58	6.12e-56	120.559
cg12297839	-0.302346	0.606487	-17.2673	8.6e-58	6.29e-56	120.53
cg00192819	-0.310372	0.596071	-17.2631	9.09e-58	6.38e-56	120.482
cg25073708	-0.264722	0.343197	-17.2584	9.66e-58	6.71e-56	120.408
cg25812683	-0.293345	0.378593	-17.2558	9.99e-58	6.93e-56	120.375
cg08272268	-0.274361	0.354012	-17.2503	1.07e-57	7.05e-56	120.313
cg20258698	-0.349269	0.443318	-17.2522	1.05e-57	7.07e-56	120.331
cg19290938	-0.26326	0.501725	-17.2465	1.13e-57	7.61e-56	120.257
cg12865818	-0.296307	0.569853	-17.2425	1.19e-57	8.62e-56	120.209
cg13588599	-0.228898	0.340701	-17.2425	1.19e-57	8.62e-56	120.209
cg06655665	-0.281004	0.364714	-17.2329	1.34e-57	8.79e-56	120.089
cg02831668	-0.356958	0.50184	-17.23	1.39e-57	9.68e-56	120.056
cg06765475	-0.339873	0.402105	-17.2231	1.53e-57	9.95e-56	119.962
cg13441891	-0.211663	0.430575	-17.2292	1.41e-57	1.01e-55	120.038
cg27527345	-0.375134	0.567141	-17.2221	1.55e-57	1.06e-55	119.941
cg19836145	-0.346355	0.551781	-17.218	1.63e-57	1.09e-55	119.891
cg01785490	-0.294546	0.480399	-17.2208	1.57e-57	1.09e-55	119.938
cg14478460	-0.311758	0.42502	-17.2218	1.55e-57	1.11e-55	119.943
cg11415739	-0.27032	0.40387	-17.2219	1.55e-57	1.11e-55	119.944
cg03783575	-0.298185	0.471236	-17.2153	1.69e-57	1.16e-55	119.867
cg17551002	-0.36024	0.448735	-17.2114	1.78e-57	1.18e-55	119.805
cg14349078	-0.359677	0.52955	-17.2169	1.65e-57	1.18e-55	119.879
cg05851493	-0.328818	0.576756	-17.2025	1.99e-57	1.3e-55	119.697
cg17910105	-0.293748	0.417714	-17.2022	2e-57	1.33e-55	119.687
cg06967998	-0.35571	0.540959	-17.199	2.08e-57	1.35e-55	119.652
cg14558568	-0.223644	0.43273	-17.1983	2.1e-57	1.49e-55	119.64
cg27097542	-0.219225	0.363558	-17.194	2.22e-57	1.51e-55	119.579
cg17281031	-0.366429	0.555121	-17.1915	2.3e-57	1.52e-55	119.549
cg04386642	-0.286009	0.450438	-17.1916	2.29e-57	1.58e-55	119.561
cg06092178	-0.30928	0.580772	-17.1828	2.57e-57	1.66e-55	119.443
cg04664309	-0.344609	0.506172	-17.1771	2.77e-57	1.89e-55	119.374
cg05155809	-0.284968	0.565736	-17.1692	3.06e-57	1.96e-55	119.268
cg08617645	-0.235542	0.376565	-17.1693	3.06e-57	1.96e-55	119.27
cg11680908	-0.345578	0.563646	-17.1766	2.78e-57	1.97e-55	119.361
cg07535316	-0.260781	0.425836	-17.1685	3.09e-57	1.97e-55	119.26
cg09683258	-0.213883	0.253797	-17.1664	3.17e-57	2.03e-55	119.232
cg14696870	-0.401987	0.471946	-17.1734	2.9e-57	2.04e-55	119.319
cg18998172	-0.242539	0.278418	-17.1663	3.18e-57	2.09e-55	119.225
cg21161173	-0.234147	0.24186	-17.1657	3.2e-57	2.11e-55	119.218
cg16594007	-0.264846	0.447531	-17.1624	3.34e-57	2.2e-55	119.174
cg11208222	-0.302808	0.476868	-17.1637	3.29e-57	2.3e-55	119.195
cg18186343	-0.259366	0.383018	-17.1563	3.62e-57	2.37e-55	119.096
cg08942191	-0.349689	0.441801	-17.1519	3.83e-57	2.44e-55	119.046
cg23703687	-0.207044	0.386649	-17.153	3.78e-57	2.54e-55	119.051
cg27192635	-0.216065	0.600925	-17.1528	3.79e-57	2.55e-55	119.049
cg11750883	-0.293446	0.45381	-17.1506	3.89e-57	2.72e-55	119.026
cg22455963	-0.211969	0.425493	-17.1455	4.16e-57	2.79e-55	118.955
cg02789362	-0.368486	0.45733	-17.1453	4.17e-57	2.82e-55	118.966
cg18100753	-0.246997	0.480399	-17.1391	4.52e-57	2.94e-55	118.875
cg08873673	-0.250682	0.482173	-17.1356	4.73e-57	2.99e-55	118.836
cg11182257	-0.331448	0.314069	-17.1421	4.35e-57	3.02e-55	118.917
cg11579116	-0.221019	0.382054	-17.134	4.83e-57	3.35e-55	118.812
cg09808864	-0.233301	0.269187	-17.1244	5.46e-57	3.45e-55	118.692
cg01311805	-0.250931	0.434459	-17.1259	5.36e-57	3.6e-55	118.716
cg19477293	-0.317391	0.543317	-17.1213	5.68e-57	3.69e-55	118.646
cg17737014	-0.287224	0.354734	-17.1195	5.82e-57	3.77e-55	118.623
cg27195771	-0.243163	0.30377	-17.121	5.71e-57	3.8e-55	118.64
cg05357338	-0.270445	0.494089	-17.1165	6.05e-57	3.81e-55	118.59
cg09558281	-0.267225	0.429817	-17.1126	6.36e-57	4.01e-55	118.54
cg22418337	-0.360318	0.53669	-17.1155	6.13e-57	4.07e-55	118.569
cg22764535	-0.294989	0.467876	-17.1154	6.13e-57	4.07e-55	118.568
cg05921260	-0.305527	0.445123	-17.1107	6.51e-57	4.1e-55	118.516
cg21146652	-0.3779	0.578574	-17.1107	6.52e-57	4.22e-55	118.509
cg04024800	-0.326716	0.401217	-17.1093	6.63e-57	4.44e-55	118.504
cg02050028	-0.348215	0.465952	-17.1077	6.77e-57	4.52e-55	118.483
cg15819128	-0.307366	0.249859	-17.102	7.29e-57	4.7e-55	118.398
cg13606495	-0.287535	0.489465	-17.1065	6.88e-57	4.73e-55	118.46
cg01165362	-0.288462	0.458164	-17.1035	7.15e-57	4.76e-55	118.429
cg09044656	-0.277202	0.533828	-17.0987	7.6e-57	4.77e-55	118.363
cg10130088	-0.252124	0.483511	-17.101	7.39e-57	5.07e-55	118.389
cg10944063	-0.225396	0.344254	-17.0998	7.5e-57	5.14e-55	118.373
cg02094360	-0.28227	0.587309	-17.0947	8e-57	5.3e-55	118.316
cg11201447	-0.289446	0.197729	-17.0963	7.85e-57	5.37e-55	118.329
cg18126613	-0.27915	0.365921	-17.0909	8.41e-57	5.38e-55	118.256
cg09169356	-0.297424	0.373379	-17.0878	8.75e-57	5.47e-55	118.223
cg05696931	-0.361167	0.507882	-17.0867	8.87e-57	5.55e-55	118.209
cg05687660	-0.395927	0.49524	-17.0857	8.99e-57	5.61e-55	118.196
cg26509250	-0.296076	0.46682	-17.0892	8.6e-57	5.66e-55	118.232
cg24359109	-0.3185	0.54683	-17.0866	8.9e-57	5.84e-55	118.198
cg22860195	-0.288272	0.495194	-17.0855	9.02e-57	5.92e-55	118.184
cg02558476	-0.213065	0.325919	-17.0821	9.42e-57	6.21e-55	118.154
cg23689219	-0.342972	0.455575	-17.0815	9.5e-57	6.23e-55	118.133
cg14727409	-0.322024	0.4533	-17.0839	9.21e-57	6.3e-55	118.169
cg04574507	-0.402483	0.490981	-17.0734	1.05e-56	6.93e-55	118.043
cg15909737	-0.375899	0.477918	-17.0682	1.13e-56	7.17e-55	117.964
cg06968859	-0.368597	0.299727	-17.0629	1.21e-56	7.48e-55	117.903
cg21900069	-0.346464	0.538656	-17.0614	1.23e-56	8.01e-55	117.875
cg12999267	-0.321867	0.336427	-17.0634	1.2e-56	8.15e-55	117.906
cg16031528	-0.215018	0.415521	-17.0512	1.4e-56	8.89e-55	117.746
cg03465714	-0.283502	0.554283	-17.053	1.37e-56	8.93e-55	117.782
cg22779330	-0.238173	0.488255	-17.0492	1.44e-56	9.34e-55	117.718
cg18876826	-0.272392	0.441819	-17.0446	1.53e-56	9.66e-55	117.662
cg14202477	-0.205325	0.262592	-17.0493	1.44e-56	9.69e-55	117.726
cg08326879	-0.269407	0.441112	-17.0418	1.58e-56	9.76e-55	117.633
cg10835986	-0.368586	0.491581	-17.0469	1.48e-56	9.98e-55	117.695
cg20025658	-0.272038	0.496924	-17.042	1.58e-56	9.99e-55	117.628
cg04706044	-0.309487	0.548448	-17.0435	1.55e-56	1.01e-54	117.66
cg08185105	-0.263368	0.672662	-17.038	1.66e-56	1.02e-54	117.584
cg05855208	-0.271158	0.376422	-17.0337	1.76e-56	1.08e-54	117.529
cg00320597	-0.31776	0.570923	-17.0359	1.71e-56	1.11e-54	117.562
cg25121589	-0.228307	0.505118	-17.0341	1.75e-56	1.13e-54	117.526
cg27169073	-0.333279	0.480559	-17.0323	1.79e-56	1.15e-54	117.502
cg16384355	-0.311788	0.492074	-17.0308	1.82e-56	1.15e-54	117.486
cg11157172	-0.448274	0.499267	-17.0335	1.76e-56	1.18e-54	117.523
cg25979244	-0.391753	0.465553	-17.0304	1.83e-56	1.18e-54	117.477
cg25273707	-0.255238	0.45094	-17.0304	1.83e-56	1.18e-54	117.478
cg01140244	-0.215504	0.368943	-17.029	1.86e-56	1.2e-54	117.474
cg05901613	-0.268453	0.566049	-17.024	1.99e-56	1.22e-54	117.404
cg15594444	-0.342413	0.458835	-17.0243	1.98e-56	1.25e-54	117.402
cg11435826	-0.250018	0.466339	-17.0283	1.88e-56	1.26e-54	117.456
cg27051318	-0.291169	0.304831	-17.0236	2e-56	1.28e-54	117.391
cg26311804	-0.309223	0.524091	-17.0199	2.1e-56	1.34e-54	117.343
cg25195987	-0.339224	0.55919	-17.0186	2.14e-56	1.36e-54	117.326
cg10677017	-0.33344	0.465802	-17.0222	2.04e-56	1.36e-54	117.378
cg23098803	-0.291529	0.643755	-17.0182	2.14e-56	1.37e-54	117.322
cg03654598	-0.231633	0.482487	-17.0191	2.12e-56	1.37e-54	117.346
cg21049958	-0.222248	0.360531	-17.0161	2.2e-56	1.39e-54	117.296
cg01881590	-0.402123	0.547966	-17.0155	2.22e-56	1.43e-54	117.301
cg07459248	-0.308816	0.509213	-17.0113	2.34e-56	1.43e-54	117.241
cg03985478	-0.245278	0.400771	-17.012	2.32e-56	1.49e-54	117.256
cg18414381	-0.244056	0.360708	-17.0103	2.38e-56	1.49e-54	117.222
cg04063166	-0.230411	0.235349	-17.0087	2.42e-56	1.55e-54	117.213
cg24579970	-0.349031	0.517381	-17.0074	2.47e-56	1.57e-54	117.182
cg12773197	-0.288834	0.458424	-17.0095	2.4e-56	1.6e-54	117.215
cg02113214	-0.361128	0.416824	-17.0056	2.52e-56	1.61e-54	117.174
cg08292485	-0.229522	0.223148	-17.0015	2.66e-56	1.62e-54	117.117
cg16539741	-0.25921	0.355324	-17.0028	2.61e-56	1.64e-54	117.127
cg13631075	-0.327992	0.452176	-17.0067	2.49e-56	1.65e-54	117.18
cg03896752	-0.311954	0.55509	-17.0032	2.6e-56	1.66e-54	117.143
cg07574896	-0.274339	0.536887	-16.9991	2.74e-56	1.66e-54	117.086
cg09607679	-0.300514	0.437482	-16.9979	2.79e-56	1.69e-54	117.069
cg07856521	-0.327466	0.38861	-16.9973	2.81e-56	1.7e-54	117.062
cg02150820	-0.25526	0.376886	-16.9997	2.72e-56	1.73e-54	117.099
cg08419450	-0.28437	0.351831	-16.9921	3e-56	1.81e-54	116.996
cg27044861	-0.233429	0.425951	-16.9959	2.86e-56	1.81e-54	117.036
cg21009400	-0.260014	0.510264	-16.9933	2.95e-56	1.85e-54	117.005
cg02759725	-0.335599	0.488466	-16.9921	3e-56	1.91e-54	117.001
cg13315995	-0.370754	0.553508	-16.9925	2.98e-56	1.98e-54	116.998
cg25144149	-0.248967	0.386438	-16.9886	3.14e-56	1.98e-54	116.943
cg20643945	-0.361483	0.572087	-16.9874	3.19e-56	1.99e-54	116.929
cg17851165	-0.252868	0.576143	-16.9819	3.42e-56	2.13e-54	116.86
cg20848441	-0.245584	0.383836	-16.9817	3.43e-56	2.13e-54	116.856
cg11991398	-0.321737	0.502928	-16.9832	3.36e-56	2.23e-54	116.879
cg17336615	-0.297406	0.504208	-16.9765	3.67e-56	2.28e-54	116.789
cg07954324	-0.205168	0.317545	-16.9728	3.84e-56	2.3e-54	116.749
cg01175394	-0.283631	0.570448	-16.9727	3.85e-56	2.44e-54	116.753
cg06271720	-0.367241	0.531122	-16.9646	4.27e-56	2.55e-54	116.644
cg07830472	-0.301072	0.34039	-16.9575	4.68e-56	2.78e-54	116.553
cg13839563	-0.325401	0.412783	-16.9626	4.38e-56	2.89e-54	116.616
cg19371349	-0.227567	0.212198	-16.954	4.9e-56	3.03e-54	116.502
cg06466839	-0.25506	0.459353	-16.9482	5.27e-56	3.13e-54	116.434
cg14906909	-0.264212	0.402739	-16.9527	4.97e-56	3.28e-54	116.49
cg15353603	-0.317189	0.57634	-16.9508	5.1e-56	3.35e-54	116.464
cg15115960	-0.375081	0.525717	-16.9463	5.4e-56	3.55e-54	116.407
cg04242070	-0.293398	0.456182	-16.942	5.7e-56	3.58e-54	116.361
cg12090430	-0.341394	0.576325	-16.9453	5.47e-56	3.59e-54	116.394
cg14508696	-0.212986	0.401395	-16.9444	5.53e-56	3.63e-54	116.383
cg26647771	-0.303895	0.411779	-16.9398	5.87e-56	3.66e-54	116.318
cg19086905	-0.323887	0.406455	-16.9358	6.18e-56	3.8e-54	116.27
cg18128495	-0.252511	0.465374	-16.9339	6.33e-56	3.89e-54	116.245
cg02799298	-0.322446	0.548085	-16.9347	6.26e-56	3.92e-54	116.267
cg05210558	-0.303992	0.479195	-16.9298	6.68e-56	3.93e-54	116.199
cg11019771	-0.354822	0.573293	-16.9375	6.05e-56	3.95e-54	116.294
cg00029246	-0.381264	0.387569	-16.9292	6.72e-56	4.2e-54	116.197
cg27643890	-0.21272	0.520365	-16.9279	6.84e-56	4.25e-54	116.166
cg08857221	-0.221154	0.411182	-16.9213	7.45e-56	4.37e-54	116.09
cg11009001	-0.3123	0.54694	-16.927	6.92e-56	4.51e-54	116.16
cg15618525	-0.251162	0.411736	-16.9209	7.49e-56	4.58e-54	116.079
cg03194122	-0.202821	0.390545	-16.9207	7.5e-56	4.67e-54	116.088
cg00770443	-0.242192	0.380497	-16.9205	7.52e-56	4.68e-54	116.085
cg03649855	-0.315522	0.413324	-16.9196	7.6e-56	4.72e-54	116.074
cg26615853	-0.310046	0.473521	-16.9155	8.02e-56	4.97e-54	116.008
cg07301329	-0.226447	0.34192	-16.9066	8.98e-56	5.24e-54	115.903
cg25420238	-0.233411	0.309399	-16.9109	8.5e-56	5.26e-54	115.95
cg10552275	-0.321093	0.583867	-16.9121	8.38e-56	5.41e-54	115.97
cg07134252	-0.320258	0.489175	-16.9016	9.58e-56	5.58e-54	115.839
cg11035519	-0.218885	0.381843	-16.9035	9.35e-56	6.03e-54	115.86
cg24574793	-0.269429	0.284496	-16.8977	1.01e-55	6.19e-54	115.78
cg00721800	-0.299423	0.52527	-16.8971	1.01e-55	6.28e-54	115.787
cg25144558	-0.359248	0.523554	-16.8964	1.02e-55	6.29e-54	115.764
cg24554839	-0.384039	0.550972	-16.896	1.03e-55	6.32e-54	115.759
cg05132999	-0.273845	0.452653	-16.8886	1.13e-55	6.59e-54	115.673
cg17786129	-0.218062	0.411	-16.8897	1.12e-55	6.81e-54	115.681
cg14953730	-0.284179	0.404214	-16.8906	1.1e-55	7.07e-54	115.696
cg24154699	-0.313884	0.421571	-16.8864	1.16e-55	7.11e-54	115.636
cg14086922	-0.246167	0.536691	-16.8875	1.15e-55	7.34e-54	115.656
cg16891431	-0.308076	0.435798	-16.8821	1.23e-55	7.48e-54	115.584
cg13278052	-0.248675	0.482354	-16.8824	1.23e-55	7.83e-54	115.592
cg03503785	-0.258529	0.38586	-16.8771	1.31e-55	8.06e-54	115.532
cg15936861	-0.338642	0.499381	-16.8746	1.35e-55	8.21e-54	115.489
cg12255501	-0.308585	0.48759	-16.8773	1.31e-55	8.32e-54	115.527
cg14831020	-0.285207	0.549334	-16.8749	1.35e-55	8.56e-54	115.495
cg23157948	-0.345425	0.60229	-16.8687	1.46e-55	8.87e-54	115.411
cg12828073	-0.35319	0.51796	-16.8694	1.45e-55	9.18e-54	115.425
cg14072016	-0.433972	0.420175	-16.8693	1.45e-55	9.19e-54	115.424
cg14030904	-0.266172	0.423801	-16.8691	1.45e-55	9.19e-54	115.422
cg13839957	-0.227458	0.420388	-16.8656	1.52e-55	9.6e-54	115.377
cg09456254	-0.3469	0.486804	-16.8572	1.69e-55	9.8e-54	115.272
cg16182465	-0.266577	0.440578	-16.8588	1.66e-55	1e-53	115.287
cg05815436	-0.246036	0.365327	-16.8542	1.76e-55	1.02e-53	115.235
cg22426139	-0.208841	0.619538	-16.8564	1.71e-55	1.04e-53	115.253
cg02470871	-0.256142	0.215366	-16.8535	1.77e-55	1.08e-53	115.23
cg00706913	-0.24413	0.465196	-16.8535	1.77e-55	1.08e-53	115.23
cg05944877	-0.324586	0.448482	-16.8488	1.88e-55	1.09e-53	115.166
cg08346127	-0.255917	0.499932	-16.8481	1.9e-55	1.09e-53	115.157
cg02211983	-0.25443	0.357277	-16.8505	1.84e-55	1.13e-53	115.192
cg17205313	-0.236492	0.356248	-16.8461	1.95e-55	1.18e-53	115.125
cg10057940	-0.281833	0.419385	-16.8478	1.91e-55	1.2e-53	115.15
cg15440026	-0.274563	0.512087	-16.8469	1.93e-55	1.21e-53	115.139
cg07259418	-0.274975	0.431175	-16.8394	2.12e-55	1.22e-53	115.046
cg18888403	-0.248194	0.509292	-16.8403	2.1e-55	1.26e-53	115.051
cg19662554	-0.202563	0.480305	-16.8392	2.13e-55	1.28e-53	115.037
cg01315201	-0.357972	0.510602	-16.8395	2.12e-55	1.29e-53	115.052
cg20810345	-0.34434	0.350165	-16.8365	2.21e-55	1.32e-53	115.003
cg15830544	-0.211398	0.404615	-16.8367	2.2e-55	1.32e-53	115.005
cg27250427	-0.254339	0.473943	-16.836	2.22e-55	1.34e-53	114.994
cg18282099	-0.249392	0.477829	-16.8339	2.28e-55	1.37e-53	114.97
cg01184591	-0.216747	0.335848	-16.8331	2.31e-55	1.4e-53	114.97
cg00673646	-0.22741	0.229661	-16.8323	2.33e-55	1.42e-53	114.961
cg24980638	-0.275	0.508114	-16.8289	2.43e-55	1.47e-53	114.903
cg05452854	-0.254686	0.390024	-16.8215	2.67e-55	1.53e-53	114.818
cg17654419	-0.318016	0.485228	-16.8229	2.63e-55	1.57e-53	114.829
cg14022090	-0.26788	0.437755	-16.8267	2.5e-55	1.57e-53	114.881
cg23857238	-0.383707	0.573063	-16.8226	2.64e-55	1.59e-53	114.823
cg14528916	-0.370346	0.490124	-16.825	2.55e-55	1.6e-53	114.86
cg13676706	-0.366872	0.590603	-16.824	2.59e-55	1.62e-53	114.846
cg25188760	-0.388898	0.412415	-16.8177	2.81e-55	1.69e-53	114.76
cg18684641	-0.344533	0.523041	-16.8135	2.96e-55	1.76e-53	114.709
cg26165108	-0.323922	0.568208	-16.8114	3.04e-55	1.83e-53	114.68
cg16162122	-0.266365	0.408716	-16.8103	3.09e-55	1.83e-53	114.668
cg02299497	-0.257649	0.409845	-16.8105	3.07e-55	1.86e-53	114.684
cg08993922	-0.232517	0.50965	-16.8044	3.33e-55	1.89e-53	114.6
cg11042505	-0.255874	0.486215	-16.8091	3.13e-55	1.95e-53	114.657
cg16343924	-0.208021	0.330363	-16.805	3.3e-55	1.96e-53	114.602
cg26295681	-0.219889	0.472915	-16.8033	3.37e-55	2.02e-53	114.578
cg18090390	-0.316448	0.569652	-16.8017	3.44e-55	2.04e-53	114.559
cg02101812	-0.212404	0.222497	-16.8004	3.5e-55	2.11e-53	114.555
cg07811054	-0.317126	0.499566	-16.7952	3.74e-55	2.13e-53	114.483
cg20814718	-0.264779	0.418006	-16.7973	3.64e-55	2.15e-53	114.503
cg07896717	-0.215408	0.355571	-16.7905	3.97e-55	2.26e-53	114.423
cg24361265	-0.309066	0.384613	-16.7925	3.87e-55	2.31e-53	114.44
cg26070020	-0.292212	0.556267	-16.7911	3.94e-55	2.35e-53	114.423
cg12983285	-0.252114	0.327055	-16.7901	3.99e-55	2.48e-53	114.415
cg00830435	-0.353853	0.55351	-16.7865	4.18e-55	2.52e-53	114.378
cg00235460	-0.305193	0.488078	-16.7865	4.18e-55	2.52e-53	114.378
cg18376306	-0.279027	0.431293	-16.7831	4.37e-55	2.57e-53	114.322
cg25982965	-0.279811	0.642353	-16.7831	4.37e-55	2.61e-53	114.32
cg26484108	-0.382339	0.516992	-16.7822	4.42e-55	2.63e-53	114.309
cg00332882	-0.345055	0.56286	-16.7814	4.46e-55	2.68e-53	114.313
cg11578532	-0.208294	0.236349	-16.7821	4.42e-55	2.73e-53	114.314
cg06288198	-0.247089	0.459619	-16.7742	4.89e-55	2.76e-53	114.216
cg21650866	-0.274401	0.260069	-16.7772	4.71e-55	2.8e-53	114.246
cg02666257	-0.223121	0.273212	-16.7752	4.83e-55	2.89e-53	114.234
cg04161859	-0.245755	0.527302	-16.7714	5.07e-55	3.03e-53	114.186
cg13804738	-0.304399	0.551504	-16.7737	4.92e-55	3.04e-53	114.207
cg18770739	-0.205422	0.462106	-16.7695	5.2e-55	3.05e-53	114.149
cg15821496	-0.300591	0.623187	-16.7627	5.66e-55	3.32e-53	114.064
cg19373760	-0.275548	0.32629	-16.7611	5.78e-55	3.38e-53	114.043
cg26330275	-0.357797	0.538691	-16.7602	5.85e-55	3.46e-53	114.03
cg21542643	-0.260981	0.441506	-16.7587	5.96e-55	3.52e-53	114.011
cg18126060	-0.368928	0.539075	-16.7529	6.42e-55	3.76e-53	113.939
cg26024682	-0.322717	0.437652	-16.7514	6.54e-55	3.86e-53	113.918
cg18613344	-0.356105	0.612205	-16.7494	6.71e-55	3.92e-53	113.894
cg14686437	-0.303592	0.504048	-16.752	6.5e-55	3.98e-53	113.93
cg00803692	-0.296936	0.52131	-16.7473	6.89e-55	4.09e-53	113.88
cg21022029	-0.234047	0.348939	-16.7457	7.04e-55	4.1e-53	113.847
cg14530143	-0.363569	0.55876	-16.7494	6.72e-55	4.11e-53	113.897
cg16198468	-0.324305	0.505713	-16.7435	7.24e-55	4.21e-53	113.819
cg03337918	-0.376743	0.477529	-16.7422	7.36e-55	4.36e-53	113.814
cg00618717	-0.292514	0.529985	-16.7366	7.91e-55	4.67e-53	113.743
cg10808936	-0.335861	0.538109	-16.7372	7.84e-55	4.78e-53	113.743
cg11654321	-0.320104	0.512255	-16.7371	7.86e-55	4.79e-53	113.741
cg00652274	-0.306477	0.456458	-16.733	8.27e-55	4.87e-53	113.698
cg18964082	-0.29493	0.483468	-16.7302	8.58e-55	4.97e-53	113.651
cg08043781	-0.262617	0.461438	-16.7231	9.39e-55	5.21e-53	113.567
cg17516571	-0.308032	0.490091	-16.7235	9.34e-55	5.39e-53	113.566
cg05231542	-0.293246	0.454922	-16.7204	9.71e-55	5.39e-53	113.533
cg15152595	-0.308911	0.411734	-16.7244	9.24e-55	5.62e-53	113.58
cg20926939	-0.370529	0.528693	-16.718	1e-54	5.77e-53	113.495
cg26247186	-0.343128	0.589852	-16.7161	1.03e-54	5.99e-53	113.469
cg00581154	-0.366794	0.492836	-16.7135	1.06e-54	6.21e-53	113.451
cg26118553	-0.322333	0.527195	-16.7078	1.14e-54	6.64e-53	113.364
cg11497458	-0.245996	0.439288	-16.7103	1.11e-54	6.67e-53	113.401
cg15543452	-0.337972	0.530662	-16.7053	1.18e-54	6.74e-53	113.335
cg18421840	-0.249493	0.415161	-16.7054	1.18e-54	6.74e-53	113.335
cg10931792	-0.316917	0.547723	-16.7047	1.19e-54	7.14e-53	113.331
cg17209188	-0.255771	0.296143	-16.6916	1.4e-54	8e-53	113.161
cg24788090	-0.236032	0.368334	-16.6925	1.39e-54	8.03e-53	113.17
cg14057456	-0.23927	0.486394	-16.6873	1.48e-54	8.85e-53	113.11
cg22092397	-0.347988	0.462072	-16.6842	1.54e-54	8.9e-53	113.065
cg23680787	-0.276112	0.497373	-16.6839	1.55e-54	8.93e-53	113.06
cg10210510	-0.375881	0.528338	-16.6861	1.5e-54	8.98e-53	113.094
cg24315710	-0.339412	0.478037	-16.6832	1.56e-54	9e-53	113.051
cg24567598	-0.326238	0.575333	-16.6813	1.6e-54	9.21e-53	113.028
cg27149973	-0.212312	0.191487	-16.6788	1.65e-54	9.49e-53	112.997
cg01917716	-0.265131	0.468665	-16.6799	1.63e-54	9.5e-53	113.025
cg16030177	-0.220408	0.358782	-16.6753	1.73e-54	9.81e-53	112.954
cg16486109	-0.306289	0.516943	-16.6751	1.73e-54	9.82e-53	112.952
cg21681320	-0.261998	0.497819	-16.675	1.73e-54	9.95e-53	112.947
cg24701267	-0.250851	0.450498	-16.6688	1.88e-54	1.07e-52	112.869
cg09063835	-0.291729	0.388202	-16.6635	2.01e-54	1.1e-52	112.81
cg17814028	-0.258221	0.477608	-16.6625	2.03e-54	1.15e-52	112.792
cg16958148	-0.296268	0.363445	-16.6564	2.2e-54	1.24e-52	112.714
cg07321467	-0.215469	0.241627	-16.6536	2.28e-54	1.24e-52	112.685
cg23014549	-0.336662	0.423245	-16.6522	2.32e-54	1.32e-52	112.658
cg13301731	-0.234026	0.435021	-16.6555	2.22e-54	1.32e-52	112.707
cg00804796	-0.310284	0.550998	-16.6521	2.32e-54	1.35e-52	112.672
cg01617018	-0.288848	0.389151	-16.6498	2.39e-54	1.39e-52	112.643
cg08959645	-0.294835	0.370669	-16.6433	2.59e-54	1.41e-52	112.555
cg19525872	-0.226977	0.465025	-16.645	2.54e-54	1.42e-52	112.57
cg13762704	-0.238513	0.331241	-16.6492	2.41e-54	1.43e-52	112.627
cg06550986	-0.370549	0.492015	-16.6401	2.7e-54	1.47e-52	112.514
cg12463578	-0.264527	0.347599	-16.6466	2.49e-54	1.47e-52	112.594
cg25209132	-0.3783	0.59184	-16.643	2.61e-54	1.48e-52	112.542
cg06882571	-0.219767	0.320768	-16.6315	3.01e-54	1.63e-52	112.406
cg21588838	-0.326725	0.53074	-16.6336	2.93e-54	1.65e-52	112.424
cg19520280	-0.291374	0.493984	-16.6311	3.03e-54	1.7e-52	112.395
cg22888463	-0.20377	0.240509	-16.6294	3.1e-54	1.74e-52	112.37
cg01981048	-0.299564	0.407618	-16.6294	3.1e-54	1.79e-52	112.384
cg08642292	-0.35726	0.532657	-16.6216	3.42e-54	1.84e-52	112.28
cg11975608	-0.336599	0.476791	-16.6248	3.28e-54	1.93e-52	112.318
cg19699170	-0.217569	0.410846	-16.6207	3.46e-54	1.93e-52	112.262
cg16721427	-0.295962	0.538712	-16.619	3.53e-54	1.97e-52	112.241
cg17674726	-0.302721	0.530073	-16.6174	3.61e-54	2.01e-52	112.22
cg02192678	-0.359629	0.460286	-16.6186	3.55e-54	2.05e-52	112.248
cg13525276	-0.282482	0.356477	-16.6198	3.5e-54	2.05e-52	112.255
cg13505693	-0.240969	0.392849	-16.6166	3.64e-54	2.13e-52	112.215
cg00792015	-0.217091	0.400919	-16.6147	3.73e-54	2.15e-52	112.199
cg23950788	-0.388573	0.435689	-16.6082	4.05e-54	2.26e-52	112.102
cg05133814	-0.272139	0.48389	-16.6044	4.25e-54	2.28e-52	112.063
cg02076020	-0.233439	0.348441	-16.6096	3.98e-54	2.28e-52	112.134
cg06580419	-0.238486	0.334242	-16.6016	4.41e-54	2.37e-52	112.027
cg22209355	-0.30168	0.390744	-16.6008	4.45e-54	2.48e-52	112.009
cg06565368	-0.322493	0.56663	-16.5962	4.72e-54	2.53e-52	111.959
cg06550539	-0.36393	0.610867	-16.5918	4.99e-54	2.67e-52	111.903
cg20358011	-0.34356	0.390194	-16.5938	4.87e-54	2.7e-52	111.922
cg13578134	-0.34119	0.34407	-16.5959	4.74e-54	2.76e-52	111.953
cg09235788	-0.357347	0.518735	-16.5881	5.23e-54	2.8e-52	111.857
cg14718495	-0.369331	0.529753	-16.5921	4.97e-54	2.9e-52	111.905
cg07999201	-0.341658	0.566378	-16.5796	5.83e-54	3.1e-52	111.749
cg07337598	-0.293763	0.550761	-16.5787	5.9e-54	3.14e-52	111.737
cg03527802	-0.257991	0.341835	-16.584	5.51e-54	3.14e-52	111.81
cg24582851	-0.296671	0.459673	-16.5804	5.77e-54	3.2e-52	111.751
cg20465661	-0.305154	0.378385	-16.5777	5.97e-54	3.28e-52	111.719
cg18501230	-0.24057	0.32622	-16.578	5.95e-54	3.28e-52	111.722
cg17057086	-0.294731	0.4943	-16.5753	6.15e-54	3.38e-52	111.689
cg16119613	-0.304979	0.456913	-16.574	6.26e-54	3.44e-52	111.672
cg10475153	-0.271409	0.328888	-16.5772	6e-54	3.49e-52	111.717
cg09352815	-0.336152	0.557894	-16.5696	6.61e-54	3.51e-52	111.623
cg26315667	-0.278045	0.531145	-16.5708	6.52e-54	3.6e-52	111.629
cg07795402	-0.299685	0.659326	-16.5633	7.16e-54	3.79e-52	111.543
cg00735595	-0.336684	0.474932	-16.5677	6.78e-54	3.85e-52	111.604
cg22785852	-0.235014	0.361921	-16.5655	6.97e-54	3.85e-52	111.562
cg05828624	-0.331647	0.573821	-16.5582	7.65e-54	4.04e-52	111.478
cg00050294	-0.30564	0.50401	-16.5564	7.82e-54	4.43e-52	111.461
cg05762612	-0.22207	0.373758	-16.5506	8.42e-54	4.44e-52	111.383
cg01518591	-0.245939	0.478761	-16.5551	7.95e-54	4.5e-52	111.445
cg08453811	-0.327855	0.491719	-16.5493	8.55e-54	4.51e-52	111.367
cg08211895	-0.254925	0.324367	-16.5466	8.85e-54	4.66e-52	111.333
cg17137218	-0.228049	0.468819	-16.5462	8.9e-54	4.85e-52	111.321
cg12820134	-0.303817	0.484152	-16.5478	8.72e-54	5.03e-52	111.345
cg14604066	-0.257928	0.488079	-16.547	8.81e-54	5.08e-52	111.334
cg11570011	-0.287056	0.615198	-16.544	9.15e-54	5.26e-52	111.297
cg05189730	-0.219861	0.52767	-16.5321	1.06e-53	5.59e-52	111.149
cg22862656	-0.2578	0.480301	-16.5342	1.04e-53	5.65e-52	111.167
cg07705908	-0.225243	0.399508	-16.5311	1.08e-53	5.65e-52	111.137
cg08271443	-0.302205	0.426319	-16.5309	1.08e-53	5.66e-52	111.134
cg22693055	-0.283551	0.525701	-16.5339	1.04e-53	5.67e-52	111.164
cg12552104	-0.318334	0.562107	-16.5343	1.03e-53	5.92e-52	111.175
cg08247552	-0.3019	0.667188	-16.5261	1.15e-53	6.01e-52	111.074
cg03249630	-0.308084	0.434883	-16.5313	1.07e-53	6.03e-52	111.145
cg24250684	-0.26209	0.271518	-16.5261	1.15e-53	6.24e-52	111.065
cg27212428	-0.316698	0.475166	-16.5231	1.19e-53	6.48e-52	111.027
cg10522115	-0.291282	0.54644	-16.5253	1.16e-53	6.61e-52	111.061
cg14463669	-0.318928	0.590198	-16.5247	1.17e-53	6.65e-52	111.053
cg17679987	-0.30777	0.407222	-16.5207	1.23e-53	6.68e-52	110.999
cg15097640	-0.279289	0.561894	-16.5227	1.2e-53	6.81e-52	111.029
cg22367981	-0.327657	0.339816	-16.5183	1.27e-53	6.87e-52	110.966
cg13690590	-0.309639	0.499881	-16.5212	1.22e-53	6.94e-52	111.009
cg22790839	-0.230929	0.236427	-16.5168	1.29e-53	6.98e-52	110.948
cg12624721	-0.308719	0.606117	-16.5148	1.33e-53	7.51e-52	110.928
cg21123519	-0.2717	0.395379	-16.5111	1.39e-53	7.52e-52	110.878
cg09450200	-0.316865	0.369921	-16.5066	1.47e-53	7.67e-52	110.828
cg18674828	-0.249169	0.510989	-16.5071	1.46e-53	7.9e-52	110.828
cg00564524	-0.332247	0.509276	-16.5092	1.42e-53	7.92e-52	110.866
cg04107005	-0.27214	0.501446	-16.5082	1.44e-53	8.01e-52	110.854
cg14476095	-0.275321	0.322823	-16.509	1.43e-53	8.07e-52	110.855
cg13782274	-0.492228	0.477189	-16.5076	1.45e-53	8.21e-52	110.837
cg23406509	-0.28456	0.473083	-16.5038	1.52e-53	8.22e-52	110.784
cg00736104	-0.202097	0.397151	-16.5042	1.52e-53	8.41e-52	110.802
cg03198203	-0.290367	0.446523	-16.5016	1.57e-53	8.68e-52	110.77
cg20701926	-0.399346	0.448532	-16.4977	1.64e-53	8.88e-52	110.71
cg15664152	-0.317989	0.385469	-16.4975	1.65e-53	8.9e-52	110.707
cg11147724	-0.301867	0.518395	-16.5009	1.58e-53	8.92e-52	110.753
cg14412187	-0.347999	0.445188	-16.5002	1.59e-53	8.99e-52	110.744
cg13635184	-0.276045	0.390374	-16.4998	1.6e-53	9.02e-52	110.739
cg14445389	-0.307683	0.439657	-16.4992	1.61e-53	9.06e-52	110.732
cg24584161	-0.291901	0.566359	-16.4946	1.71e-53	9.22e-52	110.667
cg20000866	-0.263603	0.397512	-16.4941	1.72e-53	9.29e-52	110.663
cg00160262	-0.31449	0.440926	-16.4946	1.71e-53	9.48e-52	110.682
cg07156336	-0.273881	0.33106	-16.4891	1.84e-53	9.52e-52	110.607
cg12281701	-0.322928	0.544234	-16.495	1.7e-53	9.55e-52	110.679
cg05930000	-0.290571	0.538947	-16.4834	1.97e-53	1.02e-51	110.536
cg14221252	-0.237693	0.555576	-16.4888	1.84e-53	1.03e-51	110.601
cg05356778	-0.314442	0.442348	-16.4821	2e-53	1.04e-51	110.519
cg14591352	-0.326817	0.538511	-16.4857	1.92e-53	1.07e-51	110.562
cg19460909	-0.266487	0.499156	-16.4828	1.99e-53	1.07e-51	110.521
cg19686940	-0.242286	0.533331	-16.482	2.01e-53	1.08e-51	110.512
cg26094484	-0.232354	0.430272	-16.4821	2e-53	1.08e-51	110.51
cg06123346	-0.201855	0.327855	-16.4772	2.13e-53	1.1e-51	110.458
cg10315366	-0.250787	0.484568	-16.4818	2.01e-53	1.12e-51	110.512
cg10529845	-0.263939	0.429723	-16.4806	2.04e-53	1.14e-51	110.497
cg16385583	-0.268677	0.249763	-16.4754	2.18e-53	1.16e-51	110.428
cg07897871	-0.252534	0.407266	-16.4725	2.26e-53	1.17e-51	110.398
cg19609644	-0.25871	0.563213	-16.4733	2.24e-53	1.19e-51	110.402
cg25437359	-0.278611	0.35604	-16.4735	2.24e-53	1.2e-51	110.402
cg26959300	-0.223084	0.545639	-16.4716	2.29e-53	1.23e-51	110.378
cg09871043	-0.217958	0.358203	-16.4653	2.48e-53	1.28e-51	110.307
cg05138150	-0.242769	0.499441	-16.4611	2.62e-53	1.35e-51	110.254
cg18350545	-0.315488	0.557622	-16.4611	2.62e-53	1.39e-51	110.248
cg09968709	-0.317574	0.52071	-16.4562	2.78e-53	1.43e-51	110.192
cg22588445	-0.310507	0.621974	-16.458	2.72e-53	1.45e-51	110.207
cg10881225	-0.25146	0.250149	-16.4609	2.62e-53	1.46e-51	110.249
cg24833737	-0.459839	0.514086	-16.4553	2.81e-53	1.5e-51	110.173
cg25707429	-0.354647	0.501565	-16.4552	2.82e-53	1.5e-51	110.171
cg04522625	-0.393094	0.495886	-16.4574	2.74e-53	1.51e-51	110.214
cg16484042	-0.216514	0.402271	-16.4536	2.88e-53	1.52e-51	110.153
cg05504025	-0.221177	0.369814	-16.4498	3.02e-53	1.55e-51	110.112
cg26840068	-0.418759	0.500201	-16.4484	3.07e-53	1.64e-51	110.086
cg14247459	-0.253246	0.707315	-16.4488	3.05e-53	1.69e-51	110.097
cg04536957	-0.304353	0.48999	-16.447	3.12e-53	1.71e-51	110.082
cg22658316	-0.301623	0.483696	-16.4434	3.27e-53	1.74e-51	110.022
cg00641679	-0.328888	0.440128	-16.4428	3.3e-53	1.8e-51	110.029
cg25738340	-0.289551	0.385979	-16.4407	3.39e-53	1.8e-51	109.989
cg08214060	-0.33194	0.597501	-16.4356	3.61e-53	1.85e-51	109.933
cg18148375	-0.296509	0.556645	-16.4373	3.53e-53	1.86e-51	109.948
cg26321840	-0.270228	0.588672	-16.4367	3.56e-53	1.89e-51	109.939
cg02805890	-0.319898	0.290306	-16.4365	3.57e-53	1.94e-51	109.95
cg05988964	-0.390617	0.499454	-16.4254	4.11e-53	2.09e-51	109.805
cg17478893	-0.244424	0.600607	-16.4274	4.01e-53	2.11e-51	109.823
cg17316078	-0.332913	0.570392	-16.4266	4.04e-53	2.12e-51	109.814
cg19088634	-0.211347	0.466713	-16.4219	4.29e-53	2.25e-51	109.755
cg14244402	-0.31218	0.378827	-16.4228	4.24e-53	2.34e-51	109.77
cg02956962	-0.233631	0.388533	-16.4212	4.33e-53	2.34e-51	109.758
cg09732255	-0.377599	0.536063	-16.4158	4.64e-53	2.36e-51	109.684
cg09206774	-0.30809	0.425398	-16.4153	4.66e-53	2.37e-51	109.679
cg24339574	-0.372098	0.504917	-16.4158	4.64e-53	2.46e-51	109.676
cg06898823	-0.357227	0.638668	-16.4118	4.87e-53	2.47e-51	109.634
cg01489419	-0.335031	0.517108	-16.4162	4.61e-53	2.49e-51	109.695
cg11938832	-0.358057	0.559565	-16.417	4.56e-53	2.5e-51	109.697
cg09726125	-0.235552	0.405639	-16.4082	5.1e-53	2.58e-51	109.59
cg16562486	-0.282712	0.47499	-16.4095	5.02e-53	2.62e-51	109.599
cg17344048	-0.262223	0.332782	-16.4063	5.23e-53	2.73e-51	109.558
cg16929955	-0.253369	0.455184	-16.4026	5.47e-53	2.86e-51	109.513
cg11245053	-0.285852	0.457703	-16.4053	5.29e-53	2.89e-51	109.55
cg09149672	-0.404389	0.542429	-16.3947	6.05e-53	3.04e-51	109.419
cg25673784	-0.277231	0.353416	-16.3981	5.79e-53	3.06e-51	109.454
cg02005771	-0.246076	0.404852	-16.3989	5.73e-53	3.09e-51	109.478
cg14329860	-0.25923	0.467665	-16.3962	5.93e-53	3.23e-51	109.436
cg18736711	-0.284667	0.580273	-16.3918	6.28e-53	3.27e-51	109.376
cg12098156	-0.292313	0.517083	-16.3949	6.04e-53	3.29e-51	109.419
cg12932306	-0.236165	0.398456	-16.394	6.1e-53	3.32e-51	109.408
cg16983084	-0.237511	0.343023	-16.39	6.42e-53	3.34e-51	109.354
cg05802386	-0.268459	0.440826	-16.3866	6.7e-53	3.36e-51	109.318
cg15557758	-0.221639	0.454783	-16.3894	6.47e-53	3.36e-51	109.347
cg14662886	-0.355025	0.53512	-16.3918	6.28e-53	3.41e-51	109.38
cg01406072	-0.330705	0.470008	-16.3872	6.65e-53	3.55e-51	109.331
cg13156014	-0.264473	0.530523	-16.3872	6.65e-53	3.6e-51	109.323
cg20003179	-0.27909	0.490687	-16.3823	7.07e-53	3.67e-51	109.257
cg18853199	-0.251606	0.331239	-16.382	7.1e-53	3.69e-51	109.254
cg24073950	-0.277953	0.533356	-16.3808	7.21e-53	3.8e-51	109.235
cg20117103	-0.221875	0.275014	-16.3795	7.32e-53	3.8e-51	109.223
cg15382743	-0.36066	0.520461	-16.3821	7.09e-53	3.84e-51	109.258
cg26932790	-0.305568	0.469621	-16.3793	7.35e-53	3.86e-51	109.217
cg09134205	-0.371803	0.56848	-16.3746	7.8e-53	3.9e-51	109.167
cg22556816	-0.250828	0.513933	-16.3785	7.42e-53	3.9e-51	109.208
cg21723707	-0.302341	0.561434	-16.3768	7.58e-53	3.98e-51	109.186
cg19975849	-0.291928	0.406686	-16.3734	7.92e-53	4.1e-51	109.145
cg25033144	-0.290121	0.523581	-16.3741	7.85e-53	4.11e-51	109.151
cg17886697	-0.287935	0.561968	-16.3703	8.23e-53	4.25e-51	109.107
cg03820608	-0.314354	0.576363	-16.3713	8.13e-53	4.33e-51	109.131
cg25061289	-0.256072	0.387027	-16.3693	8.34e-53	4.37e-51	109.091
cg20225745	-0.218335	0.336524	-16.3658	8.72e-53	4.49e-51	109.05
cg03843721	-0.277356	0.539541	-16.3647	8.82e-53	4.68e-51	109.049
cg10616411	-0.348203	0.544441	-16.3635	8.97e-53	4.83e-51	109.024
cg19547844	-0.302384	0.604295	-16.3564	9.81e-53	5.03e-51	108.932
cg08269733	-0.308395	0.545009	-16.3495	1.07e-52	5.32e-51	108.852
cg03247919	-0.238598	0.497247	-16.3529	1.03e-52	5.4e-51	108.9
cg22702741	-0.242951	0.470355	-16.3503	1.06e-52	5.5e-51	108.853
cg00910676	-0.210924	0.567347	-16.3504	1.06e-52	5.56e-51	108.869
cg11950860	-0.2795	0.377454	-16.3495	1.07e-52	5.75e-51	108.849
cg17772789	-0.244181	0.521533	-16.3449	1.13e-52	5.81e-51	108.788
cg23167506	-0.244487	0.299407	-16.3432	1.16e-52	6e-51	108.765
cg27015047	-0.343949	0.577399	-16.3416	1.18e-52	6.12e-51	108.744
cg19415202	-0.262172	0.371176	-16.3404	1.2e-52	6.13e-51	108.732
cg13594869	-0.333546	0.607864	-16.3399	1.21e-52	6.45e-51	108.729
cg07580831	-0.264331	0.454927	-16.3317	1.34e-52	6.61e-51	108.629
cg25810857	-0.295982	0.462588	-16.3342	1.3e-52	6.7e-51	108.651
cg03604519	-0.203899	0.293064	-16.3346	1.29e-52	6.75e-51	108.671
cg14506696	-0.236771	0.281641	-16.3361	1.27e-52	6.76e-51	108.681
cg10567706	-0.248757	0.282481	-16.3355	1.28e-52	6.8e-51	108.674
cg19901403	-0.225368	0.314578	-16.3315	1.34e-52	6.85e-51	108.619
cg15556672	-0.230283	0.320912	-16.3309	1.35e-52	6.89e-51	108.612
cg06946543	-0.256174	0.298327	-16.3278	1.4e-52	6.93e-51	108.58
cg26028371	-0.250347	0.470162	-16.3222	1.51e-52	7.75e-51	108.501
cg24860560	-0.334215	0.532627	-16.322	1.51e-52	7.77e-51	108.498
cg21615663	-0.261271	0.451271	-16.3178	1.59e-52	8.17e-51	108.446
cg21551253	-0.241492	0.383545	-16.3169	1.61e-52	8.26e-51	108.434
cg18944144	-0.33641	0.568522	-16.3157	1.64e-52	8.33e-51	108.421
cg00178551	-0.247703	0.453243	-16.3166	1.62e-52	8.42e-51	108.445
cg03606272	-0.267226	0.567312	-16.3148	1.66e-52	8.61e-51	108.422
cg05459517	-0.237648	0.415752	-16.3094	1.77e-52	8.7e-51	108.35
cg07626366	-0.338437	0.505714	-16.3093	1.77e-52	8.71e-51	108.348
cg02456261	-0.231596	0.323098	-16.3137	1.68e-52	8.71e-51	108.409
cg09312809	-0.240114	0.566455	-16.3084	1.79e-52	8.8e-51	108.337
cg08371852	-0.336537	0.506761	-16.3081	1.8e-52	8.82e-51	108.334
cg17940268	-0.332098	0.599446	-16.3083	1.8e-52	9.11e-51	108.329
cg00504569	-0.350956	0.483077	-16.3069	1.83e-52	9.48e-51	108.323
cg23061150	-0.332784	0.488721	-16.3036	1.91e-52	9.74e-51	108.268
cg02947498	-0.319642	0.502711	-16.3046	1.88e-52	9.74e-51	108.295
cg20033652	-0.356146	0.474071	-16.2983	2.04e-52	1.03e-50	108.203
cg16052325	-0.309891	0.477347	-16.2985	2.03e-52	1.03e-50	108.207
cg18444099	-0.348532	0.548261	-16.2967	2.08e-52	1.05e-50	108.184
cg07658681	-0.332138	0.586617	-16.2925	2.19e-52	1.07e-50	108.137
cg15698244	-0.271655	0.540915	-16.2921	2.2e-52	1.11e-50	108.126
cg16599983	-0.245782	0.466017	-16.2891	2.29e-52	1.15e-50	108.089
cg14032033	-0.354748	0.541205	-16.2903	2.26e-52	1.19e-50	108.107
cg03994184	-0.228574	0.572075	-16.2878	2.32e-52	1.2e-50	108.085
cg24681845	-0.243896	0.167825	-16.2843	2.43e-52	1.23e-50	108.027
cg04687409	-0.302237	0.504428	-16.2854	2.4e-52	1.24e-50	108.054
cg08701543	-0.292191	0.532543	-16.2807	2.54e-52	1.24e-50	107.991
cg13324311	-0.240285	0.541951	-16.281	2.53e-52	1.33e-50	107.991
cg05462446	-0.37356	0.534069	-16.2718	2.84e-52	1.38e-50	107.879
cg14286373	-0.312158	0.432483	-16.276	2.7e-52	1.41e-50	107.928
cg09650495	-0.241412	0.282187	-16.2699	2.91e-52	1.41e-50	107.855
cg09599971	-0.339435	0.572054	-16.2694	2.93e-52	1.42e-50	107.849
cg18303437	-0.276154	0.456872	-16.2709	2.88e-52	1.44e-50	107.861
cg26248646	-0.332999	0.42365	-16.2704	2.89e-52	1.46e-50	107.852
cg05945230	-0.293234	0.503321	-16.2661	3.05e-52	1.48e-50	107.808
cg08450554	-0.308881	0.485741	-16.2654	3.08e-52	1.49e-50	107.799
cg25746903	-0.271335	0.558186	-16.269	2.95e-52	1.49e-50	107.834
cg12138695	-0.255043	0.262465	-16.2712	2.87e-52	1.49e-50	107.868
cg12268236	-0.380188	0.609804	-16.2706	2.89e-52	1.5e-50	107.861
cg02363969	-0.303701	0.509409	-16.2697	2.92e-52	1.5e-50	107.858
cg02958014	-0.274072	0.35973	-16.269	2.94e-52	1.51e-50	107.85
cg27394794	-0.323467	0.422533	-16.2666	3.04e-52	1.53e-50	107.804
cg04379703	-0.275918	0.401789	-16.267	3.02e-52	1.55e-50	107.824
cg18889147	-0.277803	0.474379	-16.2646	3.11e-52	1.56e-50	107.783
cg07538890	-0.300192	0.456385	-16.257	3.43e-52	1.65e-50	107.693
cg15857627	-0.338537	0.605154	-16.2589	3.34e-52	1.67e-50	107.711
cg00298919	-0.295321	0.581965	-16.2586	3.36e-52	1.72e-50	107.719
cg26937277	-0.250367	0.568062	-16.2527	3.62e-52	1.81e-50	107.631
cg03510528	-0.332958	0.497451	-16.2539	3.56e-52	1.82e-50	107.66
cg02274366	-0.291198	0.529444	-16.2514	3.67e-52	1.87e-50	107.629
cg22272803	-0.344381	0.54716	-16.2489	3.79e-52	1.9e-50	107.583
cg00666696	-0.332285	0.523532	-16.2446	4e-52	2.04e-50	107.544
cg18128298	-0.347113	0.441306	-16.2408	4.2e-52	2.09e-50	107.485
cg09044174	-0.233248	0.517882	-16.2368	4.41e-52	2.12e-50	107.441
cg17474524	-0.20507	0.284114	-16.2397	4.25e-52	2.12e-50	107.471
cg15923943	-0.220234	0.467905	-16.237	4.4e-52	2.19e-50	107.437
cg07947016	-0.261349	0.440767	-16.2325	4.66e-52	2.23e-50	107.387
cg01109219	-0.348145	0.527212	-16.2359	4.46e-52	2.27e-50	107.436
cg01880149	-0.289409	0.624856	-16.2334	4.6e-52	2.34e-50	107.404
cg00510507	-0.299297	0.445643	-16.2327	4.65e-52	2.35e-50	107.395
cg01765174	-0.234015	0.493148	-16.2286	4.89e-52	2.47e-50	107.345
cg11206788	-0.289927	0.634789	-16.2283	4.91e-52	2.53e-50	107.332
cg12699599	-0.215102	0.36425	-16.2256	5.08e-52	2.61e-50	107.298
cg21748244	-0.372533	0.56922	-16.2205	5.42e-52	2.69e-50	107.228
cg03890505	-0.300227	0.506157	-16.2203	5.43e-52	2.74e-50	107.24
cg09634202	-0.353784	0.585345	-16.2155	5.77e-52	2.75e-50	107.174
cg14602087	-0.297761	0.29477	-16.2213	5.36e-52	2.75e-50	107.244
cg00150025	-0.389527	0.500955	-16.2196	5.48e-52	2.76e-50	107.232
cg00737979	-0.222534	0.404024	-16.2197	5.47e-52	2.76e-50	107.233
cg20993403	-0.240301	0.36575	-16.2175	5.63e-52	2.79e-50	107.193
cg21614638	-0.256736	0.321799	-16.217	5.66e-52	2.81e-50	107.184
cg26794997	-0.269671	0.532578	-16.208	6.34e-52	3.14e-50	107.072
cg14068176	-0.297395	0.491326	-16.2094	6.23e-52	3.18e-50	107.095
cg21377007	-0.249796	0.433424	-16.2028	6.76e-52	3.33e-50	107.01
cg13587665	-0.30557	0.484622	-16.2051	6.57e-52	3.35e-50	107.043
cg07155455	-0.258641	0.534559	-16.1981	7.17e-52	3.4e-50	106.958
cg08977816	-0.319441	0.584292	-16.1921	7.74e-52	3.67e-50	106.882
cg24663419	-0.28334	0.492694	-16.1943	7.52e-52	3.71e-50	106.902
cg01996004	-0.29929	0.518511	-16.1948	7.48e-52	3.74e-50	106.921
cg11713800	-0.217638	0.428018	-16.1959	7.38e-52	3.75e-50	106.927
cg05273533	-0.28598	0.519659	-16.1896	7.98e-52	3.78e-50	106.851
cg11886405	-0.26117	0.502898	-16.1936	7.59e-52	3.86e-50	106.898
cg05980719	-0.268541	0.453408	-16.1869	8.25e-52	3.9e-50	106.818
cg27219182	-0.239022	0.345697	-16.1899	7.95e-52	3.91e-50	106.846
cg20802826	-0.277926	0.478797	-16.1879	8.15e-52	4e-50	106.824
cg27623948	-0.227542	0.480999	-16.1856	8.39e-52	4.12e-50	106.792
cg23348723	-0.335016	0.463409	-16.1825	8.72e-52	4.27e-50	106.754
cg00014260	-0.251395	0.470273	-16.1837	8.59e-52	4.28e-50	106.784
cg06226384	-0.237545	0.359828	-16.1784	9.18e-52	4.34e-50	106.712
cg13532055	-0.222555	0.503174	-16.181	8.89e-52	4.5e-50	106.741
cg15239694	-0.31247	0.503341	-16.1809	8.9e-52	4.51e-50	106.74
cg23181831	-0.237333	0.394851	-16.1779	9.25e-52	4.53e-50	106.696
cg02018326	-0.224668	0.313564	-16.1788	9.14e-52	4.54e-50	106.722
cg18554430	-0.295995	0.529455	-16.1773	9.32e-52	4.55e-50	106.691
cg19537184	-0.221208	0.294292	-16.1751	9.57e-52	4.67e-50	106.664
cg09631909	-0.225461	0.343044	-16.1716	9.99e-52	4.7e-50	106.627
cg04895246	-0.256298	0.490122	-16.1713	1e-51	4.72e-50	106.623
cg22783327	-0.2006	0.382791	-16.1665	1.07e-51	5.2e-50	106.555
cg00987534	-0.359295	0.43762	-16.1646	1.09e-51	5.41e-50	106.546
cg25946059	-0.332926	0.253825	-16.1619	1.13e-51	5.5e-50	106.497
cg13067649	-0.312443	0.584854	-16.1632	1.11e-51	5.61e-50	106.519
cg06489289	-0.250859	0.508078	-16.1563	1.21e-51	5.67e-50	106.436
cg06122697	-0.255468	0.582831	-16.1562	1.21e-51	5.68e-50	106.435
cg24913110	-0.236678	0.626305	-16.1588	1.17e-51	5.71e-50	106.458
cg00671600	-0.284796	0.511232	-16.1594	1.16e-51	5.76e-50	106.481
cg12513352	-0.323114	0.544785	-16.1594	1.17e-51	5.87e-50	106.471
cg20938802	-0.291334	0.390721	-16.1555	1.22e-51	5.94e-50	106.419
cg13444533	-0.242915	0.42314	-16.1583	1.18e-51	5.94e-50	106.459
cg17041511	-0.378606	0.472252	-16.1509	1.3e-51	6.27e-50	106.362
cg02141358	-0.286695	0.551667	-16.1515	1.29e-51	6.35e-50	106.382
cg04336859	-0.250205	0.282055	-16.1481	1.34e-51	6.61e-50	106.34
cg21282997	-0.352131	0.445448	-16.1457	1.38e-51	6.69e-50	106.298
cg16720578	-0.296448	0.399194	-16.1438	1.42e-51	6.85e-50	106.273
cg15380890	-0.315	0.391863	-16.1464	1.37e-51	6.87e-50	106.31
cg15698171	-0.254805	0.400713	-16.1433	1.43e-51	6.87e-50	106.268
cg10901383	-0.213613	0.359694	-16.1464	1.37e-51	6.87e-50	106.311
cg20597619	-0.213487	0.509248	-16.1427	1.44e-51	6.92e-50	106.26
cg10948795	-0.284287	0.553201	-16.1457	1.38e-51	6.93e-50	106.302
cg16627836	-0.288591	0.454261	-16.1416	1.46e-51	7.01e-50	106.247
cg03253489	-0.215924	0.366526	-16.1391	1.5e-51	7.38e-50	106.227
cg03114057	-0.257852	0.441447	-16.1389	1.51e-51	7.4e-50	106.225
cg03964343	-0.289901	0.610282	-16.1346	1.59e-51	7.79e-50	106.172
cg10391102	-0.230296	0.432081	-16.1359	1.56e-51	7.82e-50	106.179
cg00115458	-0.310963	0.31126	-16.1332	1.62e-51	7.92e-50	106.154
cg03470772	-0.220149	0.310216	-16.1323	1.63e-51	8e-50	106.143
cg12369091	-0.292306	0.54039	-16.1315	1.65e-51	8.25e-50	106.124
cg07364729	-0.265351	0.482044	-16.1242	1.81e-51	8.39e-50	106.036
cg21752660	-0.264467	0.525277	-16.1265	1.76e-51	8.47e-50	106.056
cg13434489	-0.306482	0.510269	-16.1288	1.71e-51	8.53e-50	106.09
cg17007164	-0.351553	0.507562	-16.1247	1.8e-51	8.6e-50	106.036
cg10963664	-0.236888	0.471958	-16.1254	1.78e-51	8.88e-50	106.048
cg11441533	-0.300177	0.548275	-16.1237	1.82e-51	9.04e-50	106.028
cg19255307	-0.251233	0.455427	-16.1203	1.9e-51	9.08e-50	105.981
cg18014109	-0.231839	0.530112	-16.1186	1.94e-51	9.26e-50	105.96
cg25582189	-0.248366	0.503685	-16.1191	1.93e-51	9.27e-50	105.964
cg25202503	-0.314647	0.594732	-16.1114	2.12e-51	1.02e-49	105.868
cg02576892	-0.297771	0.612646	-16.1112	2.13e-51	1.04e-49	105.88
cg11838237	-0.296296	0.418222	-16.1124	2.1e-51	1.04e-49	105.887
cg00073384	-0.355031	0.485589	-16.1057	2.28e-51	1.11e-49	105.812
cg04821009	-0.33823	0.528319	-16.101	2.42e-51	1.12e-49	105.747
cg17198051	-0.270866	0.537973	-16.1016	2.4e-51	1.14e-49	105.748
cg05970721	-0.448016	0.464012	-16.0988	2.49e-51	1.15e-49	105.72
cg20849957	-0.288234	0.594905	-16.0967	2.55e-51	1.21e-49	105.688
cg06418867	-0.31963	0.595387	-16.0876	2.86e-51	1.31e-49	105.581
cg12297501	-0.302438	0.555024	-16.0912	2.73e-51	1.35e-49	105.623
cg19897113	-0.353525	0.457482	-16.0871	2.88e-51	1.36e-49	105.568
cg07052524	-0.365605	0.420451	-16.0824	3.05e-51	1.4e-49	105.516
cg21499078	-0.273068	0.530978	-16.0797	3.16e-51	1.49e-49	105.476
cg05067125	-0.320133	0.434813	-16.0766	3.28e-51	1.5e-49	105.445
cg14158583	-0.24614	0.342116	-16.0822	3.06e-51	1.5e-49	105.511
cg00500100	-0.234817	0.389502	-16.0805	3.12e-51	1.51e-49	105.498
cg02511845	-0.335756	0.46139	-16.0773	3.25e-51	1.57e-49	105.458
cg00149684	-0.265989	0.445236	-16.0764	3.29e-51	1.59e-49	105.448
cg17028067	-0.326602	0.542193	-16.0714	3.5e-51	1.64e-49	105.373
cg05786314	-0.255467	0.495472	-16.065	3.79e-51	1.73e-49	105.3
cg05329976	-0.308823	0.523135	-16.0642	3.83e-51	1.74e-49	105.29
cg14266927	-0.324645	0.549209	-16.0677	3.66e-51	1.79e-49	105.331
cg09696486	-0.353382	0.549359	-16.0592	4.08e-51	1.85e-49	105.228
cg07699978	-0.365422	0.536724	-16.0539	4.36e-51	1.98e-49	105.162
cg03612452	-0.263655	0.507587	-16.0529	4.41e-51	2.12e-49	105.155
cg00874605	-0.289629	0.414199	-16.0523	4.44e-51	2.13e-49	105.148
cg01533082	-0.330648	0.589404	-16.0512	4.5e-51	2.16e-49	105.134
cg18289710	-0.316955	0.476804	-16.0476	4.71e-51	2.2e-49	105.078
cg27559224	-0.304097	0.526327	-16.0477	4.71e-51	2.21e-49	105.076
cg18956562	-0.258101	0.457151	-16.0465	4.78e-51	2.23e-49	105.064
cg04216240	-0.283445	0.521694	-16.0473	4.73e-51	2.26e-49	105.086
cg20470734	-0.340638	0.58264	-16.0444	4.9e-51	2.28e-49	105.038
cg23679434	-0.222673	0.427102	-16.0446	4.89e-51	2.3e-49	105.037
cg21562656	-0.267261	0.548685	-16.0391	5.24e-51	2.46e-49	104.97
cg10503199	-0.296564	0.577054	-16.0359	5.45e-51	2.65e-49	104.936
cg23574519	-0.254739	0.519578	-16.0311	5.79e-51	2.71e-49	104.87
cg26363579	-0.229459	0.507192	-16.0284	5.98e-51	2.8e-49	104.837
cg14126608	-0.332478	0.446486	-16.031	5.8e-51	2.81e-49	104.875
cg07756647	-0.292295	0.64155	-16.0244	6.29e-51	2.83e-49	104.796
cg13391455	-0.302589	0.507948	-16.029	5.94e-51	2.88e-49	104.85
cg24884084	-0.214044	0.23394	-16.0251	6.24e-51	2.91e-49	104.796
cg04923174	-0.344591	0.439885	-16.0209	6.57e-51	2.96e-49	104.753
cg05777583	-0.214498	0.271717	-16.0207	6.59e-51	2.96e-49	104.75
cg25846061	-0.297815	0.576188	-16.0216	6.52e-51	3.04e-49	104.751
cg10226546	-0.204863	0.23495	-16.022	6.48e-51	3.13e-49	104.764
cg00217080	-0.43499	0.558505	-16.0186	6.76e-51	3.21e-49	104.73
cg26901096	-0.319032	0.606275	-16.0152	7.05e-51	3.28e-49	104.673
cg01617074	-0.294687	0.557298	-16.0159	6.99e-51	3.31e-49	104.696
cg27380904	-0.285376	0.466834	-16.0136	7.2e-51	3.35e-49	104.653
cg04280772	-0.328555	0.455723	-16.0116	7.38e-51	3.49e-49	104.643
cg08087668	-0.2143	0.585694	-16.0046	8.05e-51	3.61e-49	104.551
cg17226042	-0.325622	0.422256	-16.0013	8.4e-51	3.87e-49	104.502
cg02082642	-0.315884	0.538559	-16.0015	8.37e-51	3.94e-49	104.517
cg22596861	-0.206725	0.509942	-15.999	8.64e-51	4e-49	104.471
cg13123585	-0.347713	0.554159	-16	8.53e-51	4.08e-49	104.49
cg11152263	-0.319966	0.470835	-16.0002	8.5e-51	4.08e-49	104.493
cg04283307	-0.263211	0.485384	-15.995	9.07e-51	4.26e-49	104.437
cg14096415	-0.205593	0.438475	-15.9962	8.94e-51	4.27e-49	104.443
cg27285599	-0.25201	0.417591	-15.9922	9.4e-51	4.35e-49	104.387
cg24032710	-0.204943	0.409511	-15.9919	9.44e-51	4.36e-49	104.383
cg22964496	-0.319186	0.481601	-15.9915	9.48e-51	4.38e-49	104.379
cg27168737	-0.329136	0.536269	-15.9911	9.53e-51	4.4e-49	104.373
cg26259865	-0.209404	0.449864	-15.9907	9.58e-51	4.42e-49	104.368
cg00163018	-0.338323	0.434029	-15.9914	9.49e-51	4.46e-49	104.392
cg07773582	-0.250726	0.398674	-15.9855	1.02e-50	4.56e-49	104.314
cg25391023	-0.308684	0.460095	-15.9831	1.05e-50	4.84e-49	104.274
cg10030162	-0.297044	0.632142	-15.9821	1.07e-50	5.08e-49	104.269
cg24625984	-0.288063	0.500511	-15.9776	1.13e-50	5.18e-49	104.207
cg04614923	-0.263763	0.32715	-15.9791	1.11e-50	5.18e-49	104.24
cg26430597	-0.331083	0.544736	-15.9774	1.13e-50	5.19e-49	104.204
cg10961758	-0.204053	0.329289	-15.9782	1.12e-50	5.32e-49	104.221
cg01011530	-0.220579	0.399276	-15.9741	1.18e-50	5.51e-49	104.177
cg16426034	-0.278613	0.485271	-15.9682	1.27e-50	5.81e-49	104.092
cg14592468	-0.235961	0.436401	-15.9704	1.23e-50	5.86e-49	104.123
cg02556436	-0.294283	0.439858	-15.9683	1.26e-50	5.89e-49	104.106
cg23400451	-0.329692	0.525966	-15.9659	1.3e-50	5.97e-49	104.061
cg06404695	-0.245543	0.356476	-15.9625	1.36e-50	6.04e-49	104.029
cg20554353	-0.228736	0.477258	-15.9639	1.34e-50	6.11e-49	104.039
cg08123106	-0.255482	0.491581	-15.9596	1.41e-50	6.25e-49	103.993
cg21207403	-0.26129	0.336381	-15.9594	1.41e-50	6.45e-49	103.984
cg15777769	-0.280769	0.495337	-15.9586	1.43e-50	6.52e-49	103.974
cg13208438	-0.331189	0.537587	-15.9591	1.42e-50	6.73e-49	103.984
cg26426690	-0.282195	0.337542	-15.9555	1.48e-50	6.78e-49	103.932
cg06658129	-0.318675	0.502367	-15.9495	1.6e-50	7.06e-49	103.867
cg05162202	-0.295255	0.628434	-15.9495	1.6e-50	7.06e-49	103.868
cg14614881	-0.20726	0.370616	-15.9534	1.52e-50	7.22e-49	103.913
cg23093870	-0.310291	0.463856	-15.9499	1.59e-50	7.25e-49	103.863
cg07069342	-0.209601	0.245703	-15.9472	1.64e-50	7.25e-49	103.84
cg15687300	-0.320312	0.534944	-15.949	1.61e-50	7.31e-49	103.855
cg16645907	-0.21494	0.44431	-15.9482	1.63e-50	7.39e-49	103.844
cg13156856	-0.305488	0.533876	-15.9512	1.57e-50	7.42e-49	103.886
cg27457631	-0.331402	0.54873	-15.9476	1.64e-50	7.45e-49	103.835
cg18722124	-0.352722	0.532355	-15.947	1.65e-50	7.49e-49	103.83
cg23105338	-0.273277	0.696991	-15.9457	1.68e-50	7.62e-49	103.812
cg15071463	-0.263156	0.452091	-15.9422	1.75e-50	8.27e-49	103.775
cg01544270	-0.2016	0.442211	-15.938	1.84e-50	8.53e-49	103.732
cg00051307	-0.282481	0.550943	-15.9378	1.85e-50	8.55e-49	103.729
cg03383434	-0.215422	0.481432	-15.9367	1.87e-50	8.66e-49	103.715
cg24385652	-0.243743	0.42066	-15.9348	1.92e-50	8.68e-49	103.677
cg08330217	-0.365151	0.474554	-15.9325	1.98e-50	8.69e-49	103.657
cg00737841	-0.331172	0.539157	-15.9364	1.88e-50	8.69e-49	103.712
cg24755177	-0.402549	0.519877	-15.933	1.96e-50	8.87e-49	103.655
cg04414912	-0.315597	0.632097	-15.928	2.09e-50	9.61e-49	103.607
cg19003975	-0.34647	0.529107	-15.9261	2.14e-50	9.63e-49	103.571
cg01415903	-0.224349	0.431749	-15.9245	2.18e-50	1e-48	103.564
cg23349517	-0.213753	0.533479	-15.9231	2.22e-50	1e-48	103.532
cg23504522	-0.321366	0.530503	-15.922	2.25e-50	1.01e-48	103.518
cg03825810	-0.275148	0.5211	-15.9225	2.24e-50	1.03e-48	103.54
cg14255981	-0.317885	0.521051	-15.9182	2.36e-50	1.1e-48	103.478
cg11267683	-0.346342	0.560777	-15.9169	2.4e-50	1.12e-48	103.462
cg05684715	-0.311882	0.365255	-15.912	2.55e-50	1.12e-48	103.404
cg15771735	-0.259711	0.452968	-15.9126	2.53e-50	1.13e-48	103.405
cg23643466	-0.376459	0.531225	-15.9127	2.53e-50	1.14e-48	103.403
cg23342045	-0.308437	0.512133	-15.9126	2.53e-50	1.14e-48	103.402
cg21691065	-0.256905	0.457565	-15.9125	2.53e-50	1.14e-48	103.401
cg23253309	-0.444003	0.498355	-15.908	2.68e-50	1.2e-48	103.346
cg03768717	-0.316309	0.604477	-15.9084	2.66e-50	1.22e-48	103.365
cg16596889	-0.248279	0.488401	-15.9052	2.77e-50	1.24e-48	103.314
cg11304383	-0.290845	0.44693	-15.9077	2.69e-50	1.25e-48	103.348
cg24507760	-0.328267	0.330174	-15.9019	2.89e-50	1.29e-48	103.27
cg21997510	-0.327461	0.587942	-15.9015	2.9e-50	1.3e-48	103.265
cg16578085	-0.301051	0.38318	-15.8951	3.14e-50	1.4e-48	103.188
cg27342801	-0.281941	0.604311	-15.8898	3.36e-50	1.5e-48	103.12
cg02571560	-0.229456	0.635143	-15.8894	3.37e-50	1.54e-48	103.13
cg09945147	-0.277025	0.523069	-15.8815	3.72e-50	1.62e-48	103.027
cg14517502	-0.333379	0.566836	-15.8841	3.6e-50	1.67e-48	103.057
cg01442005	-0.323447	0.521005	-15.8792	3.83e-50	1.74e-48	103.004
cg20437660	-0.283425	0.529415	-15.8734	4.11e-50	1.82e-48	102.92
cg05946604	-0.259323	0.513993	-15.8668	4.46e-50	1.94e-48	102.845
cg03135983	-0.249812	0.433124	-15.8691	4.34e-50	1.97e-48	102.88
cg04234971	-0.254422	0.553302	-15.8683	4.38e-50	1.99e-48	102.87
cg10574843	-0.287351	0.632559	-15.8654	4.54e-50	2.1e-48	102.826
cg19929194	-0.315905	0.351613	-15.8609	4.8e-50	2.12e-48	102.767
cg07344468	-0.215485	0.282157	-15.858	4.98e-50	2.15e-48	102.737
cg20711030	-0.228956	0.468549	-15.8581	4.97e-50	2.19e-48	102.732
cg15583492	-0.263566	0.46635	-15.8569	5.04e-50	2.22e-48	102.717
cg23670365	-0.254763	0.514584	-15.8566	5.06e-50	2.23e-48	102.711
cg16512640	-0.26924	0.452302	-15.8534	5.27e-50	2.32e-48	102.674
cg07762764	-0.281429	0.461785	-15.8503	5.48e-50	2.36e-48	102.642
cg06530563	-0.277341	0.38983	-15.8504	5.47e-50	2.36e-48	102.644
cg14651650	-0.265766	0.593777	-15.8559	5.11e-50	2.36e-48	102.708
cg10006042	-0.325872	0.593745	-15.8496	5.52e-50	2.38e-48	102.633
cg26957187	-0.204511	0.314917	-15.851	5.43e-50	2.39e-48	102.642
cg25469923	-0.340122	0.516861	-15.8502	5.48e-50	2.41e-48	102.632
cg24661173	-0.264825	0.466278	-15.8502	5.48e-50	2.41e-48	102.632
cg16858472	-0.329165	0.542433	-15.8493	5.55e-50	2.44e-48	102.623
cg01190484	-0.265928	0.324378	-15.8505	5.46e-50	2.47e-48	102.651
cg16257533	-0.368608	0.55097	-15.8477	5.65e-50	2.48e-48	102.604
cg02738205	-0.281655	0.54688	-15.8497	5.52e-50	2.49e-48	102.641
cg26406150	-0.33345	0.541266	-15.8463	5.76e-50	2.52e-48	102.584
cg09001143	-0.301873	0.522502	-15.8429	6e-50	2.58e-48	102.551
cg03635073	-0.338739	0.522535	-15.8467	5.72e-50	2.59e-48	102.603
cg04024799	-0.234565	0.480603	-15.8466	5.73e-50	2.59e-48	102.602
cg05440289	-0.27762	0.563001	-15.8416	6.1e-50	2.62e-48	102.535
cg00212521	-0.279646	0.469108	-15.8402	6.2e-50	2.79e-48	102.524
cg11086773	-0.277989	0.582204	-15.8407	6.17e-50	2.84e-48	102.521
cg27313147	-0.298511	0.433818	-15.8342	6.68e-50	2.92e-48	102.435
cg15211908	-0.208162	0.315772	-15.8363	6.52e-50	2.99e-48	102.466
cg05261893	-0.373554	0.543584	-15.8284	7.19e-50	3.08e-48	102.372
cg21080473	-0.290975	0.57789	-15.8298	7.06e-50	3.08e-48	102.383
cg24606273	-0.240672	0.552952	-15.8299	7.05e-50	3.08e-48	102.381
cg23332813	-0.233281	0.508252	-15.8271	7.3e-50	3.18e-48	102.346
cg16197388	-0.211697	0.26368	-15.8263	7.37e-50	3.21e-48	102.34
cg15645728	-0.280484	0.461033	-15.8252	7.47e-50	3.25e-48	102.326
cg10907582	-0.315617	0.571729	-15.8268	7.33e-50	3.36e-48	102.349
cg12855851	-0.202675	0.518839	-15.8187	8.1e-50	3.71e-48	102.25
cg09085201	-0.246093	0.368232	-15.8115	8.86e-50	3.78e-48	102.164
cg05941106	-0.278919	0.574928	-15.8112	8.89e-50	3.79e-48	102.16
cg03802191	-0.237619	0.405757	-15.8151	8.47e-50	3.79e-48	102.214
cg01208557	-0.232938	0.690952	-15.8149	8.49e-50	3.8e-48	102.211
cg18029167	-0.320481	0.399166	-15.8103	8.98e-50	3.89e-48	102.143
cg27534912	-0.33048	0.393265	-15.8058	9.5e-50	4.12e-48	102.085
cg18625627	-0.25362	0.281725	-15.8056	9.53e-50	4.12e-48	102.084
cg26317318	-0.270491	0.56211	-15.8046	9.65e-50	4.18e-48	102.069
cg17546215	-0.339602	0.616573	-15.8021	9.95e-50	4.3e-48	102.041
cg18627442	-0.361519	0.642533	-15.801	1.01e-49	4.35e-48	102.028
cg23855715	-0.261106	0.426478	-15.8002	1.02e-49	4.41e-48	102.015
cg03623568	-0.325627	0.492579	-15.8012	1.01e-49	4.48e-48	102.043
cg09001989	-0.32675	0.443322	-15.796	1.07e-49	4.55e-48	101.973
cg23331303	-0.307219	0.543123	-15.7973	1.06e-49	4.56e-48	101.98
cg04447362	-0.232072	0.265786	-15.7997	1.02e-49	4.56e-48	102.024
cg13748845	-0.337044	0.584716	-15.8007	1.01e-49	4.61e-48	102.028
cg03760919	-0.336502	0.540196	-15.7971	1.06e-49	4.71e-48	101.992
cg17890044	-0.316812	0.576485	-15.7941	1.1e-49	4.73e-48	101.943
cg26151206	-0.387504	0.531039	-15.7927	1.12e-49	4.82e-48	101.924
cg24212047	-0.312637	0.625168	-15.7924	1.12e-49	4.83e-48	101.92
cg17073891	-0.281363	0.32299	-15.7921	1.13e-49	4.85e-48	101.918
cg08862394	-0.246545	0.481264	-15.7891	1.17e-49	4.95e-48	101.888
cg17887364	-0.299605	0.537834	-15.7893	1.17e-49	5.01e-48	101.883
cg22187125	-0.309081	0.592241	-15.7875	1.19e-49	5.13e-48	101.859
cg22032900	-0.233522	0.59158	-15.786	1.21e-49	5.22e-48	101.841
cg03480068	-0.324395	0.542593	-15.788	1.18e-49	5.25e-48	101.881
[truncated: 9,058 more rows]
