# Supplementary material for: Discovered Key CpG Sites by Analyzing DNA Methylation and Gene Expression in Breast Cancer Samples
Source: Front Cell Dev Biol. 2022 Feb 1;10:815843. doi: 10.3389/fcell.2022.815843 (PMC8844453; doi:10.3389/fcell.2022.815843)
Supplement: Supplementary file 5 [file Table4.XLSX]

## Sheet: Up-regulated genes
Table S4.1 3,030 up-regulated genes
Gene symbol	baseMean	log2FoldChange	lfcSE	stat	pvalue	padj
A2ML1	609.272	3.15068	0.2653	11.8759	1.57852e-32	8.81885e-32
AARD	3437.78	2.18079	0.193437	11.2739	1.7653e-29	1.28436e-28
ABAT	3900.51	1.24539	0.143813	8.65974	4.72858e-18	1.51515e-17
ABCA12	1537.13	1.24723	0.214897	5.80383	6.48155e-09	1.27765e-08
ABCC12	128.765	1.91536	0.290788	6.58677	4.49487e-11	9.8729e-11
ABCC5	4735.32	1.12437	0.099297	11.3233	1.00596e-29	4.96712e-29
ABHD11	3375.85	1.34393	0.0866401	15.5116	2.89453e-54	3.16875e-53
ABHD12	5155.41	1.10458	0.0692129	15.9591	2.46073e-57	2.93173e-56
ABHD17C	1898.62	1.38028	0.0884013	15.6138	5.85927e-55	6.16396e-54
ABRACL	2422.66	1.36629	0.0926592	14.7453	3.29837e-49	2.96438e-48
AC002398.9	2.77256	1.06867	0.168582	6.33914	2.31052e-10	6.6416e-10
AC005042.1	1.17146	1.44976	0.560053	2.5886	0.00963661	0.0150548
AC005281.1	4.41956	1.80614	0.266604	6.77463	1.24725e-11	3.84021e-11
AC007163.1	2.11094	2.93549	0.574285	5.11155	3.19526e-07	7.49716e-07
AC007192.4	4.22325	1.25564	0.175318	7.16207	7.94691e-13	2.62412e-12
AC009014.3	7.85224	3.63239	0.358697	10.1266	4.21033e-24	2.41411e-23
AC016549.1	3.29068	1.17441	0.289156	4.06152	4.87545e-05	9.64616e-05
AC026248.1	1.39775	2.57838	0.52251	4.9346	8.03139e-07	1.83375e-06
AC069063.1	0.9936	1.35401	0.452487	2.99237	0.00276816	0.00461432
AC073333.1	0.770147	1.9338	0.521725	3.70654	0.000210111	0.000390038
AC105009.1	5.0191	1.37896	0.239711	5.75259	8.78873e-09	2.26737e-08
AC234582.1	16.4447	2.00281	0.179196	11.1767	5.30306e-29	3.79453e-28
AC243945.1	0.856812	1.06649	0.333509	3.19779	0.00138487	0.00238374
ACAN	387.442	3.12037	0.17166	18.1776	7.75931e-74	1.38476e-72
ACMSD	68.0314	1.68776	0.218995	7.70681	1.28997e-14	3.35203e-14
ACOD1	3.46828	3.26902	0.324829	10.0638	7.98391e-24	3.08959e-23
ACOT7	1794.96	1.38302	0.0852027	16.2322	2.98792e-59	3.71962e-58
ACOXL	39.2888	1.37564	0.149607	9.19505	3.74817e-20	1.217e-19
ACP7	20.9136	2.58063	0.26661	9.6794	3.68878e-22	1.40376e-21
ACRV1	15.1113	1.61671	0.138174	11.7005	1.26654e-31	6.36711e-31
ACSL6	164.574	1.14214	0.171119	6.67451	2.48065e-11	5.94142e-11
ACTA1	219.9	1.49918	0.211371	7.09266	1.31554e-12	3.12293e-12
ACTL10	170.939	1.20629	0.107733	11.1971	4.21234e-29	2.05429e-28
ACTL6B	6.11353	2.24021	0.343588	6.52003	7.02918e-11	1.52035e-10
ACTL8	153.79	6.97322	0.340033	20.5075	1.8461e-93	5.26614e-92
ACTN2	109.323	2.5684	0.231355	11.1015	1.23307e-28	5.86237e-28
ADAM12	6138.32	1.29249	0.119956	10.7747	4.53172e-27	1.93713e-26
ADAM18	1.46501	2.5618	0.464811	5.51148	3.55831e-08	7.14957e-08
ADAM19	1392.28	1.6776	0.0985321	17.026	5.27092e-65	7.0994e-64
ADAM2	9.05792	1.64672	0.527794	3.12	0.00180853	0.00252819
ADAM8	1325.94	2.26737	0.108411	20.9146	3.94518e-97	1.31427e-95
ADAMDEC1	533.738	3.08521	0.183102	16.8497	1.05498e-63	1.38731e-62
ADAMTS14	396.042	3.09641	0.124057	24.9595	1.6829e-137	1.3563e-135
ADAMTS19	130.967	2.27329	0.234333	9.70111	2.98227e-22	1.04947e-21
ADAMTS20	14.2536	4.5498	0.333848	13.6284	2.71622e-42	2.09123e-41
ADAMTS6	224.567	1.2189	0.10802	11.284	1.57445e-29	7.70556e-29
ADAMTSL2	558.603	1.61793	0.100838	16.0449	6.20926e-58	1.25607e-56
ADAP1	309.136	1.33445	0.119626	11.1551	6.75826e-29	3.23774e-28
ADAT3	115.05	1.16174	0.111651	10.4051	2.34965e-25	1.44689e-24
ADCK5	661.369	1.31204	0.0925938	14.1698	1.40845e-45	1.20735e-44
ADGB	9.00082	1.74102	0.244117	7.13192	9.8979e-13	2.3698e-12
ADGRB2	2001.12	1.97845	0.144802	13.6631	1.68634e-42	1.20726e-41
ADGRF2	5.45788	1.92463	0.250869	7.67185	1.69531e-14	4.73567e-14
ADGRF4	48.8631	3.37841	0.240877	14.0255	1.08854e-44	8.44631e-44
ADGRG7	4.48554	1.73329	0.381482	4.54358	5.53079e-06	9.1849e-06
ADM2	886.472	2.17065	0.112501	19.2944	5.98383e-83	1.3469e-81
ADORA2A	29.5129	1.61351	0.15056	10.7167	8.50023e-27	3.60268e-26
AEBP1	42608.6	1.1434	0.109214	10.4694	1.19449e-25	4.98154e-25
AF165138.7	3.15583	1.1213	0.182995	6.12748	8.92825e-10	2.46495e-09
AGMAT	148.678	1.43909	0.093292	15.4256	1.10133e-53	1.19259e-52
AGR2	33805.4	2.39302	0.203393	11.7655	5.87709e-32	3.19243e-31
AGR3	6292.93	2.31444	0.217451	10.6435	1.86923e-26	8.40902e-26
AGRP	5.10269	1.12593	0.144872	7.7719	7.73153e-15	2.19038e-14
AGT	1248.49	1.49881	0.193858	7.73148	1.06303e-14	2.76952e-14
AGXT2	14.2469	1.23967	0.195833	6.33023	2.44798e-10	5.15624e-10
AHSG	1.32023	1.36108	0.416883	3.2649	0.00109504	0.00156474
AIFM3	119.214	1.29621	0.109916	11.7927	4.25465e-32	2.34546e-31
AIM1L	182.068	3.22016	0.147221	21.873	4.6962e-106	1.8744e-104
AIM2	137.504	1.89702	0.170856	11.103	1.21313e-28	5.83073e-28
AIPL1	1.70261	1.01171	0.335276	3.01754	0.00254836	0.00353629
AK8	294.566	1.23364	0.102684	12.014	3.00002e-33	1.72036e-32
AKAP14	8.66747	2.93345	0.307516	9.5392	1.4394e-21	7.30498e-21
AKAP5	617.737	1.37876	0.129976	10.6078	2.74233e-26	1.22594e-25
AKR7A3	1510.96	2.52115	0.191366	13.1745	1.23003e-39	8.65534e-39
AL008723.1	0.861221	1.68763	0.253103	6.66776	2.59734e-11	7.8464e-11
AL049794.1	3.94624	1.4083	0.234055	6.01698	1.77699e-09	4.79887e-09
AL365202.1	1.08657	1.07853	0.430007	2.50817	0.0121357	0.0187694
ALDH18A1	8045.13	1.00745	0.0519285	19.4007	7.60768e-84	1.79139e-82
ALDOA	89883.2	1.18957	0.0810484	14.6773	9.01029e-49	7.98305e-48
ALG1L	124.382	2.12057	0.194375	10.9097	1.03563e-27	7.03807e-27
ALG3	3115.95	1.12061	0.0697486	16.0664	4.38822e-58	8.96066e-57
ALOXE3	68.415	1.01059	0.165855	6.09321	1.10672e-09	2.42806e-09
ALPI	0.641673	1.53529	0.517057	2.96929	0.00298489	0.00431766
ALPP	3.34181	3.00706	0.440619	6.82462	8.8159e-12	2.14968e-11
ALPPL2	1.16173	2.18517	0.476583	4.58509	4.53796e-06	8.03689e-06
ALX3	9.28281	1.7082	0.286742	5.95727	2.56485e-09	5.16379e-09
ALYREF	3511.43	1.2339	0.0823028	14.9921	8.2646e-51	8.41471e-50
AMELX	0.992274	1.76889	0.683142	2.58934	0.00961597	0.012722
AMER2	12.192	2.24344	0.363874	6.16544	7.0287e-10	1.55642e-09
AMER3	12.9894	3.89176	0.423105	9.19809	3.64362e-20	1.26853e-19
AMH	129.596	2.70192	0.186025	14.5245	8.47809e-48	7.75139e-47
AMTN	16.2887	1.72904	0.323645	5.34238	9.17351e-08	2.2198e-07
AMY2A	2.83954	1.01658	0.355922	2.8562	0.00428743	0.00698807
AMZ1	251.851	2.63948	0.16891	15.6266	4.79901e-55	5.64677e-54
ANAPC11	4022.15	1.17575	0.0876843	13.4089	5.36468e-41	3.6572e-40
ANGPTL6	25.5186	1.32886	0.106911	12.4295	1.8065e-35	1.03879e-34
ANKRD1	37.988	1.48906	0.208773	7.13242	9.86163e-13	2.35783e-12
ANKRD18B	12.9509	1.13271	0.280888	4.03261	5.51606e-05	0.000108541
ANKRD22	410.567	2.10532	0.127173	16.5548	1.47812e-61	1.86049e-60
ANKRD30B	695.698	2.21244	0.249608	8.86367	7.74259e-19	2.54801e-18
ANKRD34B	16.201	1.76633	0.256969	6.87373	6.25457e-12	1.96773e-11
ANKRD62	3.82879	1.5474	0.260121	5.94877	2.70157e-09	5.77716e-09
ANKRD63	0.731562	1.41415	0.371389	3.80772	0.000140252	0.000265363
ANKRD66	2.72495	1.89009	0.35414	5.33714	9.44247e-08	2.2836e-07
ANLN	2592.42	3.33926	0.119879	27.8554	9.2672e-171	1.1283e-168
ANO7	171.057	1.45433	0.138528	10.4984	8.78288e-26	3.56524e-25
ANO9	1018.23	1.46388	0.10561	13.8612	1.08821e-43	1.35759e-42
ANXA10	6.68677	1.37819	0.220236	6.25778	3.90504e-10	8.16672e-10
ANXA9	2380.62	1.73733	0.124868	13.9133	5.25709e-44	3.99235e-43
AOC1	140.811	2.79747	0.208518	13.4159	4.87691e-41	3.57497e-40
AP006285.2	49.0491	1.3101	0.130173	10.0643	7.94422e-24	4.48963e-23
AP1M2	6340.99	1.56803	0.0863226	18.1648	9.81142e-74	1.73857e-72
AP1S1	3191.01	1.22221	0.0634443	19.2642	1.07226e-82	2.42205e-81
APLP1	813.102	2.50265	0.175485	14.2613	3.81251e-46	3.31569e-45
APOA1	20.6546	2.12099	0.199243	10.6453	1.83475e-26	7.88894e-26
APOA2	2.03973	1.41416	0.325403	4.34588	1.38718e-05	2.37252e-05
APOA5	2.77334	1.77598	0.313056	5.67303	1.4029e-08	2.71971e-08
APOBEC1	1.1376	2.26961	0.464843	4.88252	1.04736e-06	1.82303e-06
APOBEC3A	80.2575	1.52717	0.188641	8.09566	5.69565e-16	1.56897e-15
APOBEC3B	628.215	2.56333	0.155115	16.5254	2.41026e-61	3.39683e-60
APOBEC4	7.38551	3.44075	0.387019	8.89039	6.08961e-19	2.01466e-18
APOBR	1026.04	1.42149	0.121885	11.6626	1.97974e-31	1.54698e-30
APOC1	3272.78	1.06708	0.12279	8.69034	3.61343e-18	1.09102e-17
APOC2	12.4484	1.37687	0.140519	9.79849	1.14282e-22	6.14569e-22
APOC3	1.53781	2.40621	0.511184	4.70714	2.51222e-06	4.24687e-06
APOC4-APOC2	5.32816	1.16229	0.154076	7.54366	4.56956e-14	1.61747e-13
APOF	38.3556	1.35843	0.221807	6.12439	9.10342e-10	2.0034e-09
APOO	1002.45	1.12783	0.0706922	15.9541	2.66798e-57	5.15611e-56
AQP12B	0.466749	1.28503	0.598158	2.14832	0.0316885	0.0464229
ARF1	40276.2	1.0607	0.0522614	20.2961	1.39271e-91	4.02275e-90
ARFGAP1	5597.59	1.09418	0.0702676	15.5716	1.13597e-54	1.26298e-53
ARHGAP11A	1261.36	2.2202	0.101752	21.8197	1.5074e-105	1.2084e-103
ARHGAP11B	311.974	1.61223	0.0950318	16.9652	1.48586e-64	3.61363e-63
ARHGAP19-SLIT1	2.09112	1.21872	0.325431	3.74495	0.000180427	0.000336812
ARHGAP39	1554.6	1.6814	0.0818003	20.5549	6.95809e-94	2.12009e-92
ARHGEF16	1475.17	1.17847	0.0862375	13.6654	1.63502e-42	1.17219e-41
ARHGEF39	380.651	1.75228	0.0928601	18.8701	2.0076e-79	4.07804e-78
ARL11	259.648	1.16221	0.107282	10.8332	2.39672e-27	1.03334e-26
ARL14	5.01894	2.84234	0.340592	8.3453	7.10363e-17	2.17423e-16
ARL9	116.707	1.27952	0.172273	7.42729	1.10844e-13	3.82957e-13
ARMC3	153.65	2.84373	0.183603	15.4885	4.15047e-54	4.76016e-53
ARMT1	7095.79	1.46046	0.136104	10.7305	7.31672e-27	3.10634e-26
ARNT2	3967.43	2.00931	0.140807	14.2699	3.36915e-46	2.96973e-45
ARPC1B	8259.77	1.06342	0.0828994	12.8278	1.14518e-37	7.16205e-37
ARRDC1	3531.13	1.14918	0.0730918	15.7224	1.0622e-55	1.95671e-54
ARSI	289.855	1.5231	0.126082	12.0802	1.34416e-33	7.78865e-33
ART1	3.73599	1.92245	0.266874	7.2036	5.8645e-13	1.41707e-12
ART3	243.804	2.85578	0.29773	9.59184	8.65292e-22	2.98609e-21
ARTN	272.897	3.20457	0.155032	20.6703	6.40675e-95	1.89245e-93
ARX	67.072	1.81764	0.267172	6.80327	1.02268e-11	2.31951e-11
ASB15	5.90672	1.10611	0.270938	4.0825	4.45532e-05	6.94641e-05
ASB16	134.597	1.29236	0.111034	11.6393	2.60131e-31	1.39849e-30
ASCL1	229.367	6.16579	0.382719	16.1105	2.1529e-58	2.47881e-57
ASCL2	267.913	2.49835	0.168639	14.8148	1.17474e-49	1.1537e-48
ASCL4	12.1719	2.76439	0.277134	9.97492	1.96261e-23	1.08646e-22
ASCL5	6.87367	1.26255	0.16637	7.5888	3.22879e-14	1.1523e-13
ASF1B	1532.27	3.03271	0.0964518	31.4428	5.267e-217	1.3838e-214
ASIC2	61.1378	1.55771	0.259027	6.01372	1.81313e-09	3.68381e-09
ASIC3	128.345	1.59568	0.126372	12.6268	1.50184e-36	1.44799e-35
ASIC4	11.1609	1.03298	0.163554	6.31586	2.68655e-10	5.64447e-10
ASIC5	2.47528	3.5515	0.405978	8.74801	2.17139e-18	9.48533e-18
ASNS	2064.89	1.01136	0.0935922	10.8061	3.22223e-27	1.42727e-26
ASPHD1	301.657	1.697	0.167899	10.1073	5.12695e-24	2.10869e-23
ASPHD2	247.782	1.04661	0.0769202	13.6064	3.66894e-42	2.60792e-41
ASPM	1848.55	3.49905	0.122461	28.5728	1.4616e-179	2.2109e-177
ASPN	6748.8	1.82713	0.157161	11.6259	3.04517e-31	1.60353e-30
ASPSCR1	1949.01	1.09036	0.0760514	14.3371	1.28286e-46	1.15111e-45
ASZ1	2.7442	3.58977	0.510072	7.03776	1.95349e-12	4.61105e-12
ATAD2	5014.55	1.94901	0.0990486	19.6773	3.37795e-86	8.15441e-85
ATAD3A	1285.97	1.04592	0.0886711	11.7955	4.11796e-32	3.28905e-31
ATG9B	204.374	1.6779	0.12842	13.0657	5.16977e-39	3.60727e-38
ATP1A3	237.2	3.50822	0.194686	18.0199	1.36033e-72	2.42527e-71
ATP1A4	284.505	1.2174	0.205311	5.92954	3.03782e-09	6.08172e-09
ATP2A1	93.0273	1.06979	0.104595	10.2279	1.48681e-24	8.78089e-24
ATP2A3	5897.85	1.57545	0.128051	12.3032	8.70103e-35	5.29056e-34
ATP2B3	8.12313	1.77259	0.272148	6.51333	7.35041e-11	1.58708e-10
ATP2C2	1135	1.24048	0.125942	9.84961	6.88071e-23	2.55569e-22
ATP4B	2.32124	1.09523	0.244409	4.48111	7.42544e-06	1.56924e-05
ATP5EP2	19.0967	1.02575	0.130624	7.85271	4.07145e-15	1.1694e-14
ATP6AP1	17259.4	1.20838	0.0620905	19.4617	2.32082e-84	5.51693e-83
ATP6V0B	8320.9	1.35242	0.0669793	20.1915	1.16213e-90	3.1529e-89
ATP7B	1568.13	1.0563	0.122696	8.60906	7.36605e-18	2.20937e-17
ATP8B3	184.513	1.12497	0.120766	9.31527	1.21641e-20	4.01215e-20
ATRNL1	556.64	1.23147	0.224052	5.49638	3.87663e-08	7.30269e-08
AUNIP	246.837	2.21053	0.105953	20.8634	1.15185e-96	3.78669e-95
AURKA	1458.01	3.08476	0.10867	28.3866	2.9608e-177	3.9946e-175
AURKB	780.856	3.36788	0.128961	26.1154	2.435e-150	2.4297e-148
AVPR1B	1.0933	1.42379	0.322124	4.42001	9.86957e-06	2.06403e-05
AWAT1	4.28387	1.23458	0.298689	4.13331	3.57569e-05	7.1696e-05
AXDND1	20.3689	1.49362	0.157685	9.47221	2.73991e-21	9.93418e-21
AZU1	67.7305	1.56747	0.213597	7.33844	2.161e-13	5.7104e-13
B3GNT6	1.88978	1.03966	0.352501	2.9494	0.00318396	0.00526887
B4GALNT1	344.126	1.2455	0.143132	8.70176	3.26787e-18	9.88472e-18
B4GALNT2	152.351	2.08952	0.245025	8.52776	1.49203e-17	4.68454e-17
B4GALNT3	1841.38	1.76204	0.137501	12.8148	1.35543e-37	8.44526e-37
B4GALNT4	1808.72	1.89764	0.112927	16.8041	2.27634e-63	3.43102e-62
B4GALT3	4600.11	1.19483	0.0624811	19.123	1.62489e-81	3.80589e-80
BAIAP2L1	2477.4	1.0895	0.0764488	14.2514	4.39291e-46	3.80719e-45
BAIAP2L2	135.163	1.26033	0.155024	8.12991	4.2961e-16	1.18868e-15
BAIAP3	1194.65	1.10341	0.162091	6.80737	9.93994e-12	2.25546e-11
BAMBI	5048.68	1.35107	0.152175	8.87844	6.78037e-19	2.13684e-18
BARD1	1066.41	1.15638	0.0714228	16.1907	5.86752e-59	6.86652e-58
BARHL1	0.892669	1.2745	0.299257	4.25889	2.05443e-05	3.27568e-05
BARHL2	1.10822	1.64836	0.460531	3.57927	0.000344556	0.000507292
BARX1	63.6555	1.69184	0.238491	7.09395	1.30333e-12	3.0954e-12
BASP1	2408.98	1.17355	0.0997611	11.7636	6.0087e-32	3.29422e-31
BATF	800.859	1.25189	0.120364	10.4009	2.45555e-25	9.79282e-25
BATF2	455.411	1.08969	0.149937	7.26762	3.65885e-13	9.55206e-13
BAX	2462.3	1.15155	0.0698548	16.4849	4.70751e-61	6.08805e-60
BBC3	736.922	1.35168	0.0976019	13.8489	1.29192e-43	1.03686e-42
BCAS1	2476.99	2.4123	0.188471	12.7993	1.65331e-37	1.09751e-36
BCAS4	1880.63	2.01978	0.109294	18.4802	2.9785e-76	5.63772e-75
BCL2A1	264.463	1.33781	0.155768	8.58848	8.81254e-18	2.63375e-17
BCL2L12	947.367	1.2616	0.0849337	14.854	6.55529e-50	5.97752e-49
BCL3	3878.32	1.00686	0.0777445	12.9509	2.32288e-38	1.5863e-37
BCL9	3845.28	1.21851	0.0658835	18.4949	2.26949e-76	4.47797e-75
BECN2	1.84771	1.81772	0.323327	5.62193	1.88836e-08	4.77215e-08
BEX1	670.698	3.31528	0.304225	10.8975	1.18506e-27	5.1945e-27
BFSP2	25.2223	1.97693	0.193348	10.2247	1.53714e-24	6.43894e-24
BGN	43404.9	2.29704	0.100113	22.9445	1.6729e-116	8.4303e-115
BHLHA15	55.0514	1.44569	0.166586	8.67835	4.01539e-18	1.29077e-17
BHMG1	2.33843	1.25231	0.199725	6.27015	3.607e-10	1.02257e-09
BICDL1	1396.89	2.72012	0.0996782	27.2891	5.7209e-164	7.1468e-162
BICDL2	1755.17	1.02825	0.108256	9.49835	2.13238e-21	7.75961e-21
BIK	775.027	1.60094	0.116909	13.6939	1.10478e-42	8.56377e-42
BIRC5	2726.75	3.54002	0.12983	27.2667	1.0542e-163	1.0525e-161
BLK	83.2874	1.55448	0.213536	7.27972	3.34503e-13	8.13783e-13
BLM	610.019	1.98592	0.102618	19.3526	1.93892e-83	7.99391e-82
BMP8A	74.5051	2.38702	0.112088	21.296	1.2374e-100	4.5728e-99
BMP8B	501.954	1.08533	0.126907	8.55217	1.20793e-17	3.6347e-17
BMPR1B	10795.9	4.22827	0.248093	17.0431	3.93248e-65	5.32536e-64
BNIPL	2023.14	1.09421	0.142199	7.69497	1.41528e-14	3.9623e-14
BOLA2B	27.5623	1.67335	0.119167	14.042	8.62428e-45	7.24353e-44
BOLL	2.85688	1.71893	0.287396	5.98104	2.21715e-09	4.48909e-09
BOP1	3807.67	1.5486	0.102895	15.0504	3.43352e-51	5.54615e-50
BPIFA1	14.9445	3.64748	0.591635	6.16508	7.04474e-10	1.95743e-09
BPIFA2	4.21799	3.7436	0.445035	8.41192	4.03353e-17	1.16865e-16
BPIFB1	1694.85	3.35546	0.246778	13.597	4.16947e-42	2.95529e-41
BPIFB2	574.892	1.22124	0.27589	4.42656	9.57494e-06	1.5605e-05
BPIFB4	4.78867	1.72826	0.359536	4.80692	1.53272e-06	3.43967e-06
BPIFB6	4.06993	3.66715	0.444379	8.25231	1.55367e-16	4.69489e-16
BRCA1	1199.53	1.07315	0.0895722	11.9809	4.47546e-33	2.5504e-32
BRCA2	685.102	1.52266	0.0921162	16.5298	2.23773e-61	2.79549e-60
BRDT	26.3225	1.73541	0.25766	6.73528	1.63617e-11	3.69118e-11
BRI3BP	2241.59	1.08743	0.0684026	15.8975	6.59732e-57	1.26317e-55
BRICD5	168.837	1.21683	0.111045	10.958	6.08337e-28	2.86861e-27
BRINP2	360.708	1.54182	0.258717	5.95948	2.53045e-09	6.75726e-09
BRINP3	375.848	3.49291	0.39518	8.83878	9.67677e-19	3.17197e-18
BRIP1	691.198	2.18601	0.110613	19.7626	6.24826e-87	1.56113e-85
BRSK1	401.97	1.08248	0.112609	9.61274	7.06435e-22	2.64397e-21
BRSK2	154.796	2.81897	0.198034	14.2348	5.57618e-46	4.88063e-45
BSND	5.90627	1.12889	0.214177	5.27084	1.35802e-07	2.63216e-07
BST2	13196	1.37262	0.12948	10.601	2.94919e-26	1.22198e-25
BTG4	1.59201	1.30884	0.296758	4.41047	1.03149e-05	1.6773e-05
BUB1	1548.47	3.27129	0.112873	28.9821	1.1072e-184	2.7618e-182
BUB1B	1143.66	2.93538	0.103698	28.3069	2.844e-176	5.0755e-174
BUB3	8761.31	1.04699	0.0616565	16.981	1.13493e-64	1.52044e-63
C10orf113	3.11227	1.43949	0.298616	4.82054	1.43173e-06	3.21804e-06
C10orf67	9.33504	1.78421	0.255843	6.97385	3.08374e-12	7.67321e-12
C10orf82	306.843	2.17089	0.255984	8.48058	2.24081e-17	6.9915e-17
C10orf95	46.8294	1.17286	0.095317	12.3048	8.53157e-35	5.20019e-34
C11orf16	30.3566	1.16481	0.19725	5.90524	3.52128e-09	7.46289e-09
C11orf86	14.0504	2.6825	0.410294	6.53799	6.23501e-11	1.46314e-10
C11orf88	15.5045	1.02171	0.183092	5.58028	2.40138e-08	4.87209e-08
C11orf97	1.4432	2.00211	0.476529	4.20144	2.65218e-05	5.36759e-05
C11orf98	197.431	1.09457	0.0830321	13.1825	1.10649e-39	1.20352e-38
C12orf42	10.6075	1.22329	0.199308	6.13769	8.37311e-10	1.84675e-09
C12orf56	22.4782	2.30553	0.283182	8.1415	3.90413e-16	1.53645e-15
C12orf74	6.49715	1.40064	0.282889	4.9512	7.37565e-07	1.69027e-06
C14orf105	2.19409	1.60348	0.359726	4.45751	8.29183e-06	1.35581e-05
C14orf80	728.107	1.29785	0.0977879	13.2721	3.35904e-40	3.70951e-39
C15orf48	1627.82	1.85439	0.14992	12.3692	3.83776e-35	2.34352e-34
C15orf53	2.01072	1.15307	0.239481	4.81487	1.47293e-06	2.68878e-06
C15orf59	337.182	1.17627	0.168349	6.98708	2.80674e-12	9.01364e-12
C16orf59	432.983	2.80876	0.0999774	28.0939	1.1623e-173	1.8294e-171
C16orf71	218.041	1.69847	0.110616	15.3546	3.29779e-53	3.68069e-52
C16orf92	3.41767	2.40435	0.260916	9.21503	3.11186e-20	1.08567e-19
C17orf74	1.05754	1.19469	0.274149	4.35781	1.3137e-05	2.72367e-05
C17orf96	568.25	1.0804	0.141044	7.66005	1.85868e-14	6.71077e-14
C19orf24	1838.21	1.00825	0.0853189	11.8174	3.17424e-32	2.53998e-31
C19orf33	1018.26	2.75439	0.189101	14.5657	4.6418e-48	4.31247e-47
C19orf45	68.2867	1.97678	0.127675	15.4828	4.52956e-54	7.97092e-53
C19orf48	3299.8	1.17002	0.0817718	14.3083	1.94162e-46	1.72978e-45
C19orf67	4.95361	1.05486	0.173731	6.07181	1.26474e-09	3.45211e-09
C19orf81	9.76099	1.49888	0.233074	6.43091	1.26841e-10	3.68272e-10
C19orf84	7.99838	1.25663	0.151557	8.29145	1.1188e-16	4.51798e-16
C1orf105	8.36927	2.60762	0.267713	9.74035	2.02846e-22	7.77861e-22
C1orf106	652.896	1.60759	0.192393	8.35577	6.50069e-17	1.99091e-16
C1orf112	785.829	1.30582	0.0713442	18.3031	7.81031e-75	1.48247e-73
C1orf127	44.4397	1.56713	0.142604	10.9894	4.29791e-28	2.03824e-27
C1orf141	0.644966	1.26068	0.431214	2.92356	0.00346053	0.00571126
C1orf158	8.26039	2.25236	0.329032	6.84542	7.6251e-12	1.74863e-11
C1orf159	801.704	1.00777	0.0797115	12.6428	1.22639e-36	7.39237e-36
C1orf167	24.0896	2.27701	0.248499	9.16304	5.04573e-20	2.36908e-19
C1orf186	201.961	1.14918	0.197104	5.8303	5.53265e-09	1.44631e-08
C1orf189	13.9263	1.89298	0.17144	11.0416	2.40634e-28	1.14773e-27
C1orf194	37.5256	2.00015	0.168642	11.8603	1.90295e-32	1.06195e-31
C1orf35	1443.43	1.21773	0.0798098	15.2579	1.45764e-52	1.43949e-51
C1orf53	105.424	1.11133	0.104217	10.6636	1.50581e-26	9.67158e-26
C1orf64	1255.11	1.3167	0.242242	5.43549	5.46448e-08	1.08875e-07
C1orf94	5.90688	2.37939	0.460275	5.1695	2.34726e-07	4.21006e-07
C1QL1	83.6034	1.03724	0.173838	5.96672	2.42074e-09	4.88943e-09
C1QL4	44.6676	1.13642	0.244621	4.64565	3.39014e-06	7.34163e-06
C1QTNF6	2648.51	2.21041	0.092135	23.991	3.455e-127	2.3331e-125
C1QTNF8	0.493165	1.37285	0.522385	2.62804	0.00858792	0.0134895
C20orf141	2.59683	1.20729	0.302395	3.99244	6.53971e-05	0.000127422
C20orf144	26.3958	1.85789	0.115197	16.1279	1.62325e-58	1.87763e-57
C20orf24	1178.43	1.00039	0.067266	14.8721	4.99943e-50	4.86494e-49
C20orf85	30.5054	4.81537	0.45792	10.5157	7.31084e-26	2.97979e-25
C21orf58	562.474	1.69243	0.087509	19.34	2.47386e-83	5.96235e-82
C2CD4A	260.571	1.92542	0.246435	7.81311	5.57929e-15	2.05731e-14
C2CD4D	120.854	1.43553	0.117542	12.2129	2.65308e-34	2.29704e-33
C2orf50	85.4438	1.88762	0.169807	11.1162	1.04618e-28	4.7961e-28
C2orf54	994.89	3.81158	0.242766	15.7006	1.49713e-55	1.79117e-54
C2orf57	0.822391	1.29522	0.306833	4.22126	2.4294e-05	4.10023e-05
C2orf70	65.5554	1.04828	0.186016	5.6354	1.74652e-08	3.57107e-08
C2orf91	8.16432	1.20362	0.177711	6.77294	1.26191e-11	3.88261e-11
C3orf30	1.40328	2.43248	0.479363	5.07441	3.88707e-07	7.34289e-07
C3orf36	26.5551	1.88038	0.117733	15.9717	2.01334e-57	3.94378e-56
C3orf52	962.805	1.55099	0.125792	12.3298	6.25993e-35	3.8343e-34
C3orf67	275.731	2.06728	0.114698	18.0238	1.26783e-72	2.47078e-71
C3orf80	254.935	1.91439	0.0966109	19.8155	2.18869e-87	6.06631e-86
C4A	3902	1.41253	0.166034	8.50748	1.77756e-17	7.3991e-17
C4B	4296.77	1.39121	0.166555	8.35285	6.66375e-17	2.71377e-16
C4orf26	6.89198	1.52985	0.198377	7.71182	1.24038e-14	3.4883e-14
C4orf48	196.134	1.96397	0.142304	13.8012	2.50623e-43	3.0735e-42
C4orf50	9.3173	2.30964	0.21516	10.7345	7.01068e-27	3.19127e-26
C4orf51	6.00596	2.31828	0.284139	8.15894	3.37967e-16	1.33613e-15
C5AR2	1204.91	1.509	0.138416	10.9019	1.12826e-27	4.9499e-27
C5orf38	1120.22	1.41842	0.170812	8.30401	1.00652e-16	4.06837e-16
C5orf46	245.346	1.79698	0.183625	9.78616	1.29103e-22	5.00852e-22
C5orf49	208.622	1.63274	0.145865	11.1935	4.38568e-29	3.14853e-28
C6orf1	1607.23	1.12858	0.0729857	15.4631	6.16082e-54	1.07541e-52
C6orf118	6.00242	2.16577	0.341237	6.34682	2.19808e-10	4.6495e-10
C6orf141	850.2	1.6187	0.179657	9.00996	2.0614e-19	9.37375e-19
C6orf222	3.56311	2.92274	0.286781	10.1915	2.1635e-24	1.26565e-23
C7orf33	1.08194	2.26958	0.44958	5.04821	4.4596e-07	8.39582e-07
C7orf57	13.1452	1.72944	0.242189	7.14087	9.27421e-13	2.37765e-12
C7orf62	0.862077	1.00975	0.406201	2.48585	0.0129242	0.0176897
C7orf77	2.11882	2.25317	0.374511	6.01629	1.7846e-09	4.81341e-09
C8G	34.1669	1.23507	0.125034	9.87792	5.18975e-23	2.05164e-22
C8orf74	1.00869	1.28591	0.436025	2.94917	0.00318628	0.00460097
C8orf76	513.857	1.03429	0.0711579	14.5352	7.25376e-48	1.03635e-46
C8orf86	22.8299	1.73427	0.229164	7.56779	3.79633e-14	1.34818e-13
C9orf116	516.052	1.99332	0.110916	17.9714	3.2653e-72	6.2898e-71
C9orf142	1754.16	1.31504	0.0958536	13.7192	7.79064e-43	5.6257e-42
C9orf172	309.695	2.00227	0.104474	19.1652	7.22157e-82	2.81641e-80
CA12	25580.2	1.71186	0.157325	10.881	1.41998e-27	6.41495e-27
CA14	116.96	1.03592	0.133411	7.7649	8.1712e-15	2.18365e-14
CA9	369.504	4.76615	0.283594	16.8062	2.19687e-63	3.0295e-62
CABLES2	1108.44	1.23868	0.0752966	16.4507	8.28532e-61	1.01724e-59
CABP7	32.1322	1.89985	0.163846	11.5953	4.353e-31	2.28498e-30
CABYR	579.823	1.01462	0.101935	9.95365	2.43104e-23	8.89306e-23
CACFD1	2893.69	1.40139	0.0757677	18.4959	2.22882e-76	4.75196e-75
CACNA1B	59.1397	2.46506	0.218913	11.2605	2.05678e-29	9.71428e-29
CACNA1D	1468.5	1.37478	0.143326	9.59198	8.64072e-22	2.98394e-21
CACNA1E	33.4172	1.5888	0.159323	9.97222	2.01679e-23	1.11503e-22
CACNA1H	2309.07	2.29759	0.187982	12.2224	2.36045e-34	2.04777e-33
CACNA1I	143.814	1.45816	0.170231	8.56577	1.07358e-17	3.23825e-17
CACNA2D2	1233.89	1.20513	0.149365	8.06832	7.12714e-16	1.98542e-15
CACNB3	2565.95	1.4022	0.0760981	18.4262	8.09706e-76	1.69022e-74
CACNG1	98.0216	2.95576	0.211878	13.9503	3.1321e-44	2.54235e-43
CACNG4	5368.38	2.37756	0.176005	13.5085	1.39329e-41	1.03656e-40
CACNG5	0.83136	1.86642	0.35302	5.287	1.24336e-07	2.27691e-07
CACNG6	60.2246	3.3484	0.340938	9.82114	9.13023e-23	3.27287e-22
CADPS	51.1754	2.05346	0.150335	13.6593	1.77762e-42	1.37284e-41
CALCA	4.48119	1.64979	0.350797	4.70296	2.5642e-06	4.33035e-06
CALCB	8.82742	1.52456	0.281445	5.41689	6.06434e-08	1.20346e-07
CALHM1	17.3343	2.80659	0.215549	13.0206	9.33928e-39	9.69538e-38
CALHM3	4.7071	1.59935	0.236887	6.75153	1.46293e-11	3.54471e-11
CALML5	4573.58	2.97535	0.282301	10.5396	5.67124e-26	2.50388e-25
CALR	55134.5	1.04304	0.0655315	15.9167	4.85301e-57	6.12953e-56
CALR3	1.95532	1.17931	0.225657	5.22609	1.73129e-07	4.12933e-07
CALY	14.73	2.0638	0.243392	8.47931	2.26533e-17	6.63532e-17
CAMK2A	35.5703	1.26782	0.132676	9.55574	1.22707e-21	4.2806e-21
CAMK2N2	56.4633	3.10147	0.165478	18.7425	2.22879e-78	4.96403e-77
CAMKV	13.2041	1.3599	0.288501	4.71369	2.43274e-06	4.38949e-06
CAMP	77.8583	3.97247	0.209952	18.9209	7.674e-80	1.75622e-78
CAMSAP3	2453.64	1.09647	0.0919763	11.9213	9.16965e-33	5.13747e-32
CANT1	9587.53	1.26723	0.0761682	16.6372	3.74484e-62	5.43111e-61
CAPG	11123.6	1.10212	0.0857264	12.8563	7.93101e-38	5.343e-37
CAPN13	2167.85	1.81137	0.156481	11.5756	5.47727e-31	2.8825e-30
CAPN8	2245.78	1.03193	0.19587	5.26844	1.37587e-07	3.30345e-07
CAPN9	487.905	2.69062	0.172233	15.6219	5.16127e-55	5.45261e-54
CAPS	2780.82	2.1579	0.13398	16.1061	2.30973e-58	2.79181e-57
CAPSL	74.5225	3.99318	0.240098	16.6315	4.12464e-62	5.24448e-61
CARD17	8.75351	2.95596	0.251709	11.7436	7.62177e-32	6.04298e-31
CARD19	1678.64	1.00944	0.0745897	13.5332	9.95706e-42	7.5039e-41
CARMIL2	294.278	1.6725	0.153758	10.8775	1.47507e-27	6.85846e-27
CARMIL3	127.397	1.04833	0.13106	7.99882	1.25622e-15	4.7829e-15
CARTPT	1127.11	6.52388	0.626478	10.4136	2.14972e-25	9.35044e-25
CASKIN1	148.946	1.57137	0.133463	11.7738	5.32418e-32	2.92215e-31
CASP14	1007.29	6.31632	0.346406	18.2339	2.77872e-74	5.15664e-73
CATIP	37.1264	1.67797	0.164323	10.2114	1.76329e-24	7.37388e-24
CATSPER1	30.9791	1.56057	0.113691	13.7264	7.05674e-43	5.50095e-42
CBARP	69.4367	1.34107	0.111692	12.0069	3.27059e-33	1.87019e-32
CBLC	1159.55	1.44749	0.12166	11.8978	1.21545e-32	6.32668e-32
CBLN2	690.749	5.88627	0.308858	19.0582	5.62036e-81	1.19004e-79
CBS	48.7371	1.95359	0.197525	9.89034	4.58471e-23	1.81533e-22
CBSL	18.6501	1.46112	0.250756	5.82686	5.64815e-09	1.47383e-08
CBX2	1469.95	2.66739	0.156006	17.098	1.53635e-65	2.44103e-64
CBX4	3282.34	1.70725	0.0856868	19.9243	2.50623e-88	6.52272e-87
CBX8	724.03	1.48459	0.0834159	17.7974	7.40312e-71	1.16698e-69
CCDC114	117.322	1.31625	0.134173	9.81011	1.01858e-22	3.7665e-22
CCDC137	1562.05	1.10424	0.0764421	14.4455	2.67778e-47	3.78826e-46
CCDC150	128.223	1.4117	0.110168	12.8141	1.36726e-37	8.50835e-37
CCDC151	107.309	2.15342	0.157861	13.6412	2.27814e-42	2.69455e-41
CCDC154	109.384	1.69151	0.140526	12.037	2.2702e-33	1.90091e-32
CCDC155	13.7187	1.32817	0.249739	5.31822	1.04787e-07	2.04691e-07
CCDC166	1.98086	1.61097	0.291497	5.52656	3.26572e-08	8.1483e-08
CCDC167	973.607	1.90481	0.0831153	22.9176	3.0995e-116	3.7271e-114
CCDC175	6.17752	2.09323	0.321011	6.52074	6.99613e-11	1.52263e-10
CCDC177	27.8127	1.06133	0.197242	5.38088	7.41246e-08	1.80679e-07
CCDC185	10.5663	2.88184	0.243963	11.8126	3.36032e-32	1.85861e-31
CCDC187	22.3217	4.79515	0.318041	15.0771	2.28993e-51	3.71277e-50
CCDC189	98.1157	1.73031	0.112355	15.4003	1.62832e-53	2.8196e-52
CCDC24	1088.98	1.19874	0.0901939	13.2907	2.61959e-40	1.89134e-39
CCDC28B	413.931	1.06479	0.0950846	11.1983	4.15465e-29	2.02814e-28
CCDC60	17.3478	3.40638	0.328806	10.3598	3.77554e-25	1.62101e-24
CCDC70	0.833522	1.26448	0.276818	4.56793	4.92567e-06	8.20999e-06
CCDC74A	2327.96	1.75361	0.170576	10.2806	8.62308e-25	3.63964e-24
CCDC74B	448.028	1.50319	0.164054	9.16279	5.0572e-20	1.63038e-19
CCDC78	436.961	3.49345	0.151092	23.1214	2.8234e-118	1.4827e-116
CCDC83	11.0278	2.01658	0.223171	9.03603	1.6247e-19	5.16123e-19
CCDC87	116.592	1.59406	0.11172	14.2684	3.44478e-46	3.03104e-45
CCK	5.50604	1.82571	0.339748	5.37372	7.71288e-08	1.87579e-07
CCKAR	4.82647	1.62422	0.253948	6.39585	1.59653e-10	3.65035e-10
CCL1	1.7687	1.83241	0.30564	5.99532	2.03084e-09	4.1161e-09
CCL11	74.2659	4.06321	0.156897	25.8974	7.123e-148	6.3459e-146
CCL17	58.5068	1.80651	0.174913	10.3281	5.26106e-25	2.13175e-24
CCL19	1184.63	1.15298	0.208708	5.52437	3.30665e-08	6.65196e-08
CCL20	71.0286	2.26216	0.194105	11.6543	2.18271e-31	1.15793e-30
CCL25	6.85633	1.85585	0.207254	8.95444	3.41476e-19	1.07318e-18
CCL5	2518.99	1.01873	0.145194	7.01631	2.27808e-12	7.3486e-12
CCL7	32.883	3.68967	0.281865	13.0902	3.74618e-39	2.60458e-38
CCNA2	1387.55	2.84605	0.110037	25.8645	1.6703e-147	1.6051e-145
CCNB1	2939.53	2.55569	0.0891938	28.6532	1.4624e-180	2.8107e-178
CCNB2	1405.1	3.02722	0.11095	27.2845	6.4828e-164	7.9011e-162
CCND1	33384.9	1.28914	0.131777	9.78274	1.3355e-22	4.91289e-22
CCNE1	503.781	2.7807	0.157087	17.7017	4.07165e-70	6.62074e-69
CCNE2	500.912	2.39885	0.114256	20.9954	7.22192e-98	2.51959e-96
CCNF	1796.27	1.71202	0.0731969	23.3893	5.4891e-121	3.0428e-119
CCNI2	104.058	1.74112	0.163011	10.681	1.24942e-26	8.08484e-26
CCNO	759.7	2.46239	0.196628	12.5231	5.58183e-36	3.26609e-35
CCR3	15.5921	1.09477	0.151669	7.21819	5.26834e-13	1.36539e-12
CCR4	222.904	1.6866	0.146683	11.4983	1.34581e-30	7.00132e-30
CCR7	426.399	1.76032	0.159761	11.0185	3.11226e-28	1.39856e-27
CCR8	44.0247	3.19447	0.180626	17.6855	5.42082e-70	9.52271e-69
CCT3	25501.7	1.1861	0.0566136	20.9508	1.84481e-97	6.34743e-96
CD177	225.59	3.81745	0.254923	14.9749	1.07087e-50	1.68575e-49
CD19	117.691	2.31203	0.213492	10.8296	2.49275e-27	1.14938e-26
CD1A	96.6659	3.10546	0.232847	13.3369	1.41196e-40	1.03137e-39
CD1B	29.2301	1.30336	0.219472	5.93859	2.87483e-09	6.13453e-09
CD207	196.423	1.34128	0.187853	7.14006	9.32913e-13	2.23791e-12
CD22	606.844	1.17906	0.141505	8.3323	7.9287e-17	2.30653e-16
CD24	64960.2	1.58176	0.149232	10.5993	3.00248e-26	1.90304e-25
CD27	330.146	1.05072	0.150508	6.98118	2.9271e-12	6.85414e-12
CD300LF	166.29	1.03999	0.0993779	10.465	1.25022e-25	7.77613e-25
CD3D	381.903	1.02633	0.153631	6.6805	2.38131e-11	5.71445e-11
CD3EAP	472.872	1.09809	0.0634693	17.3012	4.61082e-67	6.87082e-66
CD5	464.395	1.22932	0.143846	8.54611	1.27311e-17	3.82164e-17
CD6	615.326	1.13593	0.133542	8.50621	1.79712e-17	5.36235e-17
CD7	325.82	1.07602	0.149602	7.19257	6.35826e-13	1.64359e-12
CD79A	770.507	1.05684	0.202964	5.20704	1.91876e-07	3.48307e-07
CD80	77.5044	2.23066	0.124792	17.8751	1.84311e-71	3.02961e-70
CDC20	2280.9	3.51107	0.128958	27.2265	3.1584e-163	3.0321e-161
CDC20B	295.027	6.58422	0.32896	20.0152	4.05689e-89	1.17673e-87
CDC25A	489.255	2.15229	0.115886	18.5725	5.36136e-77	1.17315e-75
CDC25B	3721.71	1.14005	0.0985472	11.5686	5.94346e-31	3.10678e-30
CDC25C	342.916	3.35931	0.107394	31.2802	8.6674e-215	4.8046e-212
CDC45	619.211	2.87298	0.116614	24.6367	5.1145e-134	3.3594e-132
CDC6	1721.46	2.9731	0.134511	22.103	2.9558e-108	1.1899e-106
CDC7	736.961	1.72887	0.0977546	17.6858	5.39275e-70	8.68407e-69
CDCA2	564.924	2.94646	0.131322	22.437	1.7154e-111	1.6877e-109
CDCA3	898.736	3.0348	0.113335	26.7772	5.9544e-158	5.4044e-156
CDCA4	1198.27	1.2362	0.0702642	17.5936	2.75901e-69	4.7794e-68
CDCA5	1630.39	3.08032	0.112592	27.3581	8.6388e-165	1.1069e-162
CDCA7	621.958	1.37259	0.16941	8.10216	5.39925e-16	1.48814e-15
CDCA8	1319.58	3.01157	0.108908	27.6524	2.6105e-168	3.5256e-166
CDH11	7916.34	1.53375	0.105498	14.5381	6.94596e-48	5.95351e-47
CDH15	23.6715	1.84919	0.168373	10.9827	4.6286e-28	2.06879e-27
CDH18	18.6013	2.25111	0.339342	6.63376	3.2724e-11	7.24189e-11
CDH2	554.969	2.30723	0.173023	13.3348	1.4522e-40	1.05922e-39
CDH7	101.697	3.51803	0.281553	12.4951	7.9431e-36	5.05765e-35
CDHR2	35.2972	1.60803	0.129096	12.4561	1.29598e-35	8.14804e-35
CDHR4	33.4159	1.92977	0.253817	7.60298	2.89394e-14	1.03536e-13
CDK1	2629.2	3.12529	0.105403	29.6507	3.3173e-193	1.1821e-190
CDK5	1149.89	1.37639	0.0664484	20.7137	2.60625e-95	8.49843e-94
CDK5R1	366.899	1.31016	0.0991149	13.2186	6.85096e-40	4.86887e-39
CDK5R2	14.8692	4.08412	0.354145	11.5323	9.06446e-31	4.72545e-30
CDKN2A	1208.28	2.76293	0.168154	16.4309	1.14846e-60	1.39972e-59
CDKN2D	635.675	1.18498	0.0855942	13.8442	1.379e-43	1.02543e-42
CDKN3	581.714	2.88624	0.101287	28.4957	1.3225e-178	1.8863e-176
CDSN	29.3167	2.495	0.250892	9.94451	2.66471e-23	1.46576e-22
CDT1	993.37	2.45575	0.11737	20.9232	3.29487e-97	1.10323e-95
CDX2	3.3552	1.13725	0.388986	2.92364	0.00345967	0.00498133
CEACAM16	4.88789	1.41508	0.284775	4.96911	6.72609e-07	1.54632e-06
CEACAM5	2595.9	5.28122	0.277156	19.055	5.96731e-81	1.30653e-79
CEACAM6	11134	4.73066	0.250962	18.8501	2.93185e-79	6.04784e-78
CEACAM7	50.5637	1.68708	0.222144	7.59452	3.08935e-14	7.98655e-14
CEBPE	6.27351	1.03497	0.134612	7.68854	1.48821e-14	3.92038e-14
CEL	105.561	1.65856	0.17972	9.2286	2.74189e-20	9.59276e-20
CELA1	2.27451	1.54035	0.250322	6.15347	7.58044e-10	1.56786e-09
CELF3	30.4064	3.77527	0.262384	14.3884	6.12193e-47	5.54307e-46
CELF4	81.6886	1.24818	0.18278	6.82884	8.56031e-12	1.95396e-11
CELSR1	13463.3	1.51784	0.116916	12.9823	1.54122e-38	1.06267e-37
CELSR3	905.708	2.46577	0.13878	17.7674	1.26341e-70	2.09533e-69
CEMIP	1240.15	3.15067	0.147034	21.4281	7.3047e-102	2.4473e-100
CEND1	13.9773	1.6793	0.145084	11.5746	5.5413e-31	4.26079e-30
CENPA	432.772	3.24616	0.126983	25.5637	3.862e-144	2.7541e-142
CENPE	1154.81	2.59603	0.105894	24.5154	1.0126e-132	7.6663e-131
CENPF	6510.88	3.23312	0.109631	29.4908	3.7762e-191	7.2503e-189
CENPH	602.596	1.04898	0.0696418	15.0625	2.85609e-51	2.70814e-50
CENPI	358.027	2.18458	0.100546	21.7272	1.1354e-104	4.1676e-103
CENPK	323.902	1.89211	0.0902026	20.9762	1.08221e-97	3.65393e-96
CENPL	653.666	1.34773	0.0690461	19.5193	7.5278e-85	1.83311e-83
CENPM	511.288	2.79104	0.108786	25.6562	3.6069e-145	2.6479e-143
CENPN	614.26	1.33894	0.0944695	14.1733	1.34124e-45	1.15171e-44
CENPO	802.885	1.2641	0.0694259	18.2079	4.46863e-74	8.06127e-73
CENPP	655.039	1.29044	0.0878307	14.6923	7.21752e-49	1.06637e-47
CENPS	221.513	1.04536	0.0664091	15.7413	7.88481e-56	9.47888e-55
CENPU	1435.67	2.35924	0.0942191	25.04	2.2458e-138	1.8397e-136
CENPW	674.935	1.72486	0.134158	12.8569	7.86254e-38	7.8972e-37
CENPX	2458.6	1.43683	0.0878458	16.3562	3.9275e-60	5.41279e-59
CEP55	1347.3	3.4132	0.114707	29.7557	1.4614e-194	3.6512e-192
CEP85	1414.06	1.04174	0.065752	15.8435	1.55872e-56	1.71941e-55
CERS1	44.7836	1.1956	0.185338	6.45095	1.11151e-10	3.23153e-10
CERS2	19156.7	1.30222	0.0693081	18.7889	9.30797e-79	1.84571e-77
CERS6	5798.98	1.04723	0.0965108	10.8509	1.97404e-27	9.12743e-27
CES5A	3.13488	1.00497	0.338061	2.97276	0.00295137	0.00427041
CFAP157	256.478	1.40743	0.0900718	15.6256	4.87141e-55	5.71847e-54
CFAP221	73.7224	1.24451	0.177938	6.99406	2.67045e-12	6.68149e-12
CFAP45	344.376	2.66949	0.130455	20.4629	4.607e-93	2.46219e-91
CFAP47	60.2845	3.07735	0.208372	14.7685	2.33721e-49	2.23807e-48
CFAP57	158.534	1.09159	0.139111	7.84687	4.26547e-15	1.58636e-14
CFAP61	116.079	1.51032	0.14839	10.178	2.48505e-24	9.82216e-24
CFAP65	55.7742	2.05602	0.214508	9.5848	9.26355e-22	3.44637e-21
CFAP74	35.6256	1.03697	0.174103	5.95608	2.58368e-09	5.19961e-09
CFAP77	17.6408	1.53241	0.214591	7.14105	9.26227e-13	3.0538e-12
CFAP99	41.9419	1.99117	0.15483	12.8604	7.51747e-38	7.56816e-37
CFB	3388.31	2.52566	0.155501	16.2421	2.54048e-59	5.4176e-58
CFC1	0.491001	1.41665	0.636566	2.22545	0.026051	0.0331323
CFHR4	3.44037	3.36749	0.563753	5.97334	2.32448e-09	4.7007e-09
CGA	600.84	8.20537	0.394085	20.8213	2.77513e-96	9.00475e-95
CGREF1	996.74	1.02157	0.125332	8.15087	3.61325e-16	1.00419e-15
CH507-9B2.4	0.710704	1.44778	0.30398	4.76275	1.90974e-06	4.2331e-06
CHAC1	180.182	1.44912	0.139317	10.4016	2.43778e-25	9.72969e-25
CHAD	2295.66	1.51392	0.218107	6.94122	3.88734e-12	9.03071e-12
CHAF1A	1510.52	1.05641	0.0711403	14.8497	6.9931e-50	6.9361e-49
CHAF1B	1280.41	1.36369	0.0818622	16.6583	2.633e-62	3.84095e-61
CHD5	35.305	1.0258	0.185319	5.53531	3.1068e-08	5.89029e-08
CHEK1	1024.81	1.53242	0.0905695	16.9198	3.21323e-64	4.29319e-63
CHPF	8183.49	1.42691	0.0822997	17.3379	2.43402e-67	3.48504e-66
CHRD	1620.99	1.40137	0.15614	8.97508	2.83137e-19	9.04879e-19
CHRNA1	87.4565	1.46546	0.153047	9.57525	1.01612e-21	3.49695e-21
CHRNA4	10.7959	2.20681	0.349233	6.31903	2.63206e-10	5.53698e-10
CHRNA5	134.875	1.20438	0.155405	7.74996	9.1925e-15	2.59397e-14
CHRNA6	49.0752	3.92422	0.172268	22.7798	7.2726e-115	3.5283e-113
CHRNA9	73.3657	5.12943	0.301821	16.995	8.95028e-65	1.38674e-63
CHRNB3	0.941959	1.83115	0.405952	4.51075	6.45985e-06	1.06852e-05
CHRNB4	20.6703	1.51945	0.216287	7.02514	2.13851e-12	5.0451e-12
CHRND	1.68505	1.70767	0.363669	4.69566	2.65746e-06	4.503e-06
CHRNG	5.12492	1.37187	0.209861	6.53703	6.27515e-11	1.85048e-10
CHST1	1260.41	1.90884	0.164869	11.5779	5.33313e-31	2.81853e-30
CHST11	1861.26	1.17092	0.0850404	13.769	3.91435e-43	3.08998e-42
CHST6	207.098	2.22342	0.157056	14.1569	1.69265e-45	1.446e-44
CHST8	675.456	1.89469	0.222943	8.49853	1.92006e-17	5.64385e-17
CHTF18	1277.9	1.83194	0.10105	18.129	1.88008e-73	3.2964e-72
CIB1	6989.72	1.0778	0.0775092	13.9055	5.86659e-44	7.36129e-43
CIB3	34.913	3.08612	0.187621	16.4487	8.56874e-61	1.04946e-59
CIB4	4.16136	1.19015	0.285178	4.17338	3.00115e-05	4.73981e-05
CILP2	944.028	3.42972	0.132767	25.8327	3.8106e-147	3.2778e-145
CISD3	2478.29	1.17499	0.102389	11.4757	1.748e-30	1.32292e-29
CISH	3357.39	1.08592	0.101728	10.6747	1.33683e-26	5.7779e-26
CIT	1348.42	1.96897	0.0864903	22.7652	1.0141e-114	4.8725e-113
CKAP2	2168.28	1.37107	0.0742823	18.4575	4.53738e-76	8.5238e-75
CKAP2L	699.015	3.3113	0.112302	29.4857	4.3953e-191	1.4619e-188
CKAP4	9154.41	1.00866	0.0633108	15.9318	3.80987e-57	4.24954e-56
CKMT1A	258.189	1.69673	0.167177	10.1493	3.33773e-24	1.92911e-23
CKMT1B	297.02	1.62654	0.173281	9.38673	6.18891e-21	3.04452e-20
CKS2	1898.41	2.64628	0.0931775	28.4005	1.9949e-177	3.692e-175
CLCN2	594.043	1.30868	0.0739711	17.6917	4.85459e-70	7.84275e-69
CLDN14	38.6218	1.51339	0.150631	10.047	9.47318e-24	3.85495e-23
CLDN25	6.12328	4.09728	0.328434	12.4752	1.01927e-35	9.44845e-35
CLDN3	4692.58	1.40797	0.137413	10.2463	1.22983e-24	5.16903e-24
CLDN6	42.4555	3.79127	0.274271	13.8231	1.85046e-43	2.28875e-42
CLDN7	6192.51	1.25519	0.08674	14.4707	1.85582e-47	1.69263e-46
CLDN9	80.6864	2.45711	0.173945	14.1258	2.63271e-45	3.43284e-44
CLEC11A	992.937	1.42546	0.119648	11.9138	1.0033e-32	5.6086e-32
CLEC17A	29.8106	1.11876	0.197566	5.66271	1.48997e-08	3.79417e-08
CLEC18B	12.6596	1.31255	0.164794	7.96479	1.65508e-15	4.47534e-15
CLEC19A	1.03315	1.55127	0.351256	4.41636	1.00379e-05	2.09821e-05
CLEC2A	0.929932	2.09247	0.486698	4.29932	1.71327e-05	3.53346e-05
CLEC3A	10308.9	5.65064	0.459074	12.3088	8.12364e-35	4.89479e-34
CLEC4C	10.3638	1.17696	0.25024	4.7033	2.55986e-06	5.60529e-06
CLEC5A	388.56	3.27263	0.136448	23.9845	4.0385e-127	6.475e-125
CLEC6A	7.5957	2.76855	0.271686	10.1903	2.19123e-24	1.28014e-23
CLEC7A	770.884	1.33428	0.129048	10.3394	4.6724e-25	1.99748e-24
CLGN	1146.04	2.62684	0.177625	14.7887	1.73262e-49	1.56563e-48
CLIC3	319.391	1.80667	0.161748	11.1696	5.74175e-29	2.78383e-28
CLIC6	5335.57	1.93611	0.242494	7.98412	1.41523e-15	4.12659e-15
CLLU1OS	8.62891	1.84434	0.281732	6.54645	5.89225e-11	1.74232e-10
CLN3	2250.63	1.0139	0.0697863	14.5286	7.97868e-48	1.13245e-46
CLPS	22.6674	3.03246	0.232655	13.0342	7.82257e-39	5.00504e-38
CLPSL1	142.468	2.89629	0.202406	14.3093	1.91389e-46	2.59829e-45
CLPSL2	84.8362	3.34925	0.1827	18.3319	4.60394e-75	1.46548e-73
CLRN1	2.62004	2.42712	0.316713	7.66348	1.80964e-14	5.04091e-14
CLSPN	460.547	2.83906	0.118913	23.8751	5.5514e-126	3.0453e-124
CMPK2	1097.45	1.32393	0.126559	10.461	1.30474e-25	5.25367e-25
CNFN	278.588	1.24329	0.129992	9.56432	1.1294e-21	3.95091e-21
CNGA2	11.6221	4.71734	0.432935	10.8962	1.20191e-27	5.6093e-27
CNGA3	35.6374	1.34274	0.214099	6.27158	3.57406e-10	7.52299e-10
CNIH2	280.088	3.31381	0.135962	24.3731	3.2979e-131	2.1649e-129
CNR2	34.4401	1.58124	0.204869	7.71828	1.17914e-14	4.30033e-14
CNTD2	463.067	3.01086	0.168362	17.8833	1.59248e-71	2.74126e-70
CNTN5	23.4937	2.38367	0.299398	7.96155	1.69891e-15	4.5889e-15
CNTNAP2	2202.97	3.92294	0.218129	17.9845	2.57606e-72	4.98138e-71
COA6	1338.66	1.23677	0.0690192	17.9192	8.35804e-72	1.58548e-70
COCH	209.852	1.02426	0.209863	4.8806	1.05765e-06	1.8403e-06
COL10A1	8556.17	7.10498	0.154175	46.0838	0	0
COL11A1	11961.1	6.14819	0.174422	35.2489	3.5632e-272	1.617e-269
COL12A1	34303.4	1.4859	0.121099	12.2701	1.31042e-34	7.95816e-34
COL13A1	237.342	1.04629	0.115928	9.02529	1.79216e-19	8.15802e-19
COL1A1	394690	2.24302	0.126485	17.7335	2.31029e-70	3.79375e-69
COL1A2	286944	1.54049	0.123253	12.4987	7.59113e-36	4.71046e-35
COL20A1	5.94891	1.59131	0.249788	6.37064	1.88241e-10	3.99024e-10
COL22A1	522.996	3.26422	0.192485	16.9583	1.66976e-64	2.57111e-63
COL24A1	183.292	1.40311	0.105463	13.3043	2.18535e-40	1.5824e-39
COL2A1	3420	3.61168	0.297334	12.1469	5.96013e-34	3.21628e-33
COL3A1	260868	1.35688	0.125689	10.7955	3.6158e-27	1.65649e-26
COL5A1	28746.3	1.90921	0.114265	16.7085	1.13642e-62	1.45981e-61
COL5A2	30599	1.73941	0.117243	14.836	8.57329e-50	1.31144e-48
COL6A5	15.3076	3.37536	0.260441	12.9602	2.05748e-38	1.40038e-37
COL8A1	6422.03	1.01813	0.122538	8.30864	9.68041e-17	2.7563e-16
COL9A1	44.0149	1.98355	0.284716	6.96678	3.24275e-12	7.58211e-12
COL9A3	661.461	1.8782	0.208031	9.02847	1.74086e-19	5.61032e-19
COLEC10	10.8848	1.22839	0.141576	8.67649	4.0816e-18	1.75989e-17
COMMD3-BMI1	4.81201	1.90378	0.24961	7.62701	2.40261e-14	8.6243e-14
COMMD5	1954.93	1.01574	0.0652626	15.5639	1.27977e-54	1.47114e-53
COMP	7687.29	4.49874	0.161521	27.8523	1.0107e-170	1.2013e-168
COMTD1	599.135	1.68648	0.116112	14.5247	8.45556e-48	7.78317e-47
COPE	7196.22	1.06147	0.0723428	14.6728	9.62486e-49	9.09987e-48
CORIN	380.712	1.87332	0.144741	12.9425	2.58932e-38	1.63783e-37
CORO1A	3004.24	1.06397	0.117457	9.05839	1.32394e-19	4.28052e-19
CORO2A	3168.18	1.38772	0.0909965	15.2502	1.64141e-52	1.73968e-51
CORO6	522.086	1.42773	0.208658	6.84243	7.78623e-12	1.90419e-11
COX6A2	6.52105	2.59693	0.267294	9.71562	2.58665e-22	9.14755e-22
COX6C	33399.8	2.73785	0.142585	19.2015	3.59646e-82	8.58505e-81
COX7B2	6.84531	5.21716	0.867804	6.01191	1.83345e-09	3.96492e-09
CPA4	329.115	1.12342	0.198773	5.65177	1.58803e-08	3.07335e-08
CPA6	148.818	2.57351	0.26378	9.75628	1.73405e-22	6.68044e-22
CPB1	47130.1	4.41405	0.367284	12.0181	2.8552e-33	1.50978e-32
CPLX2	136.134	6.22618	0.463033	13.4465	3.22713e-41	2.21207e-40
CPLX4	1.39316	1.173	0.279457	4.19741	2.69983e-05	4.53822e-05
CPNE7	557.98	2.56438	0.164403	15.5981	7.49547e-55	8.69649e-54
CPNE9	14.1546	1.18192	0.139748	8.45751	2.73146e-17	7.97262e-17
CR1L	10.4732	1.40551	0.182661	7.69463	1.41903e-14	5.15784e-14
CR2	198.706	1.36572	0.265234	5.1491	2.61744e-07	4.70686e-07
CRABP1	1621.88	1.08104	0.287242	3.76351	0.000167544	0.000267053
CRABP2	31133.2	2.13576	0.137769	15.5025	3.33435e-54	3.44964e-53
CRB3	890.045	1.59326	0.0810642	19.6544	5.30556e-86	1.27461e-84
CRCT1	2.90222	3.68554	0.685729	5.37463	7.67416e-08	1.51509e-07
CREB3L1	4386.47	2.2881	0.127784	17.906	1.05945e-71	1.75883e-70
CREB3L3	3.46604	1.33957	0.211516	6.3332	2.40135e-10	5.06017e-10
CREB3L4	7483.97	1.67008	0.0998101	16.7325	7.59313e-63	9.77909e-62
CREG2	30.4269	1.45311	0.14525	10.0042	1.46124e-23	5.8934e-23
CRIP1	496.065	1.49679	0.128528	11.6457	2.41471e-31	1.87671e-30
CRISP1	3.16709	2.5421	0.378476	6.71669	1.85899e-11	4.18252e-11
CRISP3	1099.41	3.61745	0.307275	11.7727	5.39822e-32	2.93551e-31
CRNN	1.82777	1.27738	0.602258	2.12099	0.0339226	0.042698
CROCC2	24.8595	2.02475	0.259121	7.81391	5.54406e-15	2.04606e-14
CRYBA2	8.71644	3.92757	0.325052	12.0829	1.30077e-33	7.54598e-33
CRYBA4	4.33599	1.1414	0.196531	5.80773	6.33241e-09	1.64841e-08
CRYM	188.43	1.2318	0.221882	5.55159	2.83078e-08	5.38333e-08
CSAG1	43.7946	8.3149	0.440146	18.8912	1.34638e-79	4.81694e-78
CSF3R	1703.38	1.01503	0.131335	7.72854	1.08787e-14	2.88712e-14
CSH2	0.673287	1.8876	0.624805	3.02111	0.00251849	0.00422088
CSMD2	219.794	2.09413	0.135831	15.4171	1.25527e-53	1.27233e-52
CSMD3	40.1436	3.6074	0.373218	9.66568	4.21822e-22	1.60036e-21
CSPG5	144.265	1.0507	0.125882	8.34665	7.02259e-17	2.04651e-16
CST1	718.887	6.91314	0.244572	28.2663	8.9674e-176	1.5978e-173
CST11	2.34318	1.8785	0.405786	4.62928	3.66942e-06	6.16961e-06
CST2	151.563	4.75041	0.202739	23.4312	2.0576e-121	1.1665e-119
CST4	174.482	7.64712	0.323585	23.6325	1.7857e-123	9.2856e-122
CST5	198.026	6.55253	0.405416	16.1625	9.27445e-59	1.23059e-57
CST6	233.772	2.61552	0.185415	14.1063	3.47159e-45	2.93555e-44
CST9	732.763	2.83926	0.3719	7.63446	2.26776e-14	6.28548e-14
CST9L	19.3772	2.92287	0.379176	7.70849	1.2731e-14	3.36439e-14
CSTL1	4.37123	3.09816	0.333646	9.28576	1.60559e-20	5.28185e-20
CT45A1	2.20552	3.44508	1.21836	2.82763	0.00468934	0.0076259
CT45A10	1.79394	3.20072	0.873266	3.66523	0.000247115	0.000455412
CT83	67.2202	4.60098	0.704022	6.53529	6.34878e-11	1.86965e-10
CTAG2	7.32558	2.82128	0.697732	4.04349	5.26604e-05	8.17979e-05
CTB-102L5.4	38.6457	1.27663	0.184027	6.93721	3.99912e-12	1.27389e-11
CTD-2006C1.10	1.19165	1.17117	0.2287	5.12096	3.03986e-07	7.14029e-07
CTD-2369P2.12	0.937371	1.02573	0.18945	5.41428	6.15368e-08	1.5076e-07
CTD-2521M24.13	11.6059	1.16731	0.17677	6.60358	4.01335e-11	1.1949e-10
CTD-3214H19.4	1.26516	1.1122	0.236066	4.71141	2.46007e-06	5.39769e-06
CTHRC1	5388.7	2.39136	0.10328	23.1541	1.3225e-118	7.0189e-117
CTLA4	135.661	1.24522	0.158744	7.84421	4.35683e-15	1.24777e-14
CTNNA2	27.1422	2.21167	0.279835	7.90347	2.71249e-15	7.37915e-15
CTNND2	947.517	1.1001	0.173273	6.3489	2.16859e-10	4.92449e-10
CTPS1	2177.06	1.31749	0.0864282	15.2437	1.81181e-52	1.96502e-51
CTRB1	1.06406	1.02641	0.335002	3.0639	0.00218475	0.00319453
CTSD	60143.3	1.29164	0.104563	12.3527	4.70952e-35	2.90605e-34
CTSE	18.6107	1.48437	0.286336	5.18403	2.17146e-07	5.13674e-07
CTXN1	1441.21	2.8463	0.118511	24.0172	1.8366e-127	1.1598e-125
CTXN2	1.9053	2.30535	0.284643	8.09909	5.53716e-16	2.15367e-15
CWH43	80.2476	2.11465	0.280833	7.52992	5.07726e-14	1.29381e-13
CXCL10	3134.17	3.57798	0.175042	20.4407	7.27166e-93	2.28165e-91
CXCL11	841.19	3.72196	0.177775	20.9364	2.4967e-97	8.41624e-96
CXCL13	2073.16	2.40164	0.244513	9.82216	9.03892e-23	3.24246e-22
CXCL17	1363.76	2.46028	0.248759	9.89024	4.58935e-23	2.48964e-22
CXCL9	5977.31	3.14703	0.190416	16.5272	2.33835e-61	2.9139e-60
CXCR3	273.877	1.64304	0.152362	10.7838	4.10591e-27	2.71781e-26
CXCR4	5292.93	1.13025	0.101121	11.1772	5.273e-29	2.44426e-28
CXCR5	12.1061	2.2123	0.221826	9.97314	1.99813e-23	8.01985e-23
CXorf67	6.49299	2.09667	0.399244	5.25159	1.50793e-07	3.61054e-07
CYB561	12095.4	1.29007	0.0831243	15.5197	2.5508e-54	2.81095e-53
CYB561D2	1544.91	1.01934	0.0721369	14.1306	2.46085e-45	2.0716e-44
CYFIP2	2671.77	1.33947	0.115094	11.6381	2.63881e-31	1.39396e-30
CYP21A2	172.908	2.30394	0.172582	13.3498	1.18713e-40	1.33483e-39
CYP27B1	247.652	1.51493	0.136988	11.0589	1.98576e-28	9.343e-28
CYP2A13	8.41077	1.97982	0.350094	5.65511	1.55746e-08	3.96137e-08
CYP2A6	812.355	2.08395	0.317321	6.56734	5.12214e-11	1.51875e-10
CYP2A7	170.198	2.30461	0.338711	6.80406	1.01714e-11	3.15188e-11
CYP2B6	11.7891	2.32289	0.278763	8.33285	7.89164e-17	3.20177e-16
CYP2F1	6.02401	2.26978	0.306793	7.3984	1.3783e-13	4.73922e-13
CYP2W1	6.08038	1.7103	0.240869	7.10053	1.24278e-12	2.95991e-12
CYP4F2	7.12323	1.12694	0.278946	4.03999	5.34526e-05	0.000105324
CYP4F8	674.414	1.73233	0.315377	5.49289	3.9542e-08	9.78714e-08
CYP4Z1	4437.93	1.39575	0.284953	4.89817	9.67352e-07	2.19364e-06
CYSRT1	133.727	2.26281	0.128096	17.665	7.8065e-70	2.11215e-68
DAZL	6.34694	2.07184	0.270516	7.65885	1.87609e-14	4.91367e-14
DBF4	899.352	1.1926	0.0706667	16.8764	6.70965e-64	9.38224e-63
DBNDD1	2560.5	1.87479	0.103321	18.1452	1.40119e-73	2.57159e-72
DCAF10	6833.54	1.03937	0.0943666	11.0141	3.26677e-28	1.46536e-27
DCAF13	4145.7	1.21969	0.0749848	16.2658	1.72558e-59	2.32674e-58
DCAF4L2	6.18604	4.0473	0.740589	5.46498	4.62959e-08	9.25361e-08
DCAF8L1	0.661449	1.55822	0.732981	2.12587	0.0335143	0.0489038
DCAF8L2	2.1711	3.31617	0.586951	5.64983	1.60607e-08	4.0826e-08
DCD	551.771	2.56142	0.466449	5.49132	3.98943e-08	7.99327e-08
DCDC1	240.654	1.78827	0.181373	9.85963	6.22806e-23	2.44853e-22
DCSTAMP	57.6772	1.08958	0.163508	6.66379	2.66862e-11	6.37327e-11
DCTPP1	3098.55	1.22934	0.0641338	19.1684	6.79345e-82	1.60628e-80
DDI1	1.50919	1.12579	0.541302	2.07978	0.037546	0.0488568
DDIAS	502.696	1.68955	0.102295	16.5165	2.79286e-61	3.91393e-60
DDN	33.1364	2.23358	0.198231	11.2675	1.89788e-29	9.40272e-29
DDX39A	3793	1.50229	0.0789609	19.0257	1.04404e-80	2.18288e-79
DDX53	1.99983	2.50465	0.625693	4.003	6.25435e-05	0.000122235
DEFB108B	1.10789	1.0093	0.478852	2.10774	0.0350534	0.0458165
DEFB126	2.42147	3.37055	0.708943	4.75433	1.99104e-06	3.40029e-06
DEGS2	4264.44	2.48824	0.158651	15.6837	1.9553e-55	2.33373e-54
DENND1B	3382.75	1.19136	0.117859	10.1083	5.07497e-24	2.89836e-23
DEPDC1	777.563	3.21977	0.125447	25.6664	2.7739e-145	2.0668e-143
DEPDC1B	361.21	2.9116	0.111348	26.1486	1.0217e-150	8.3608e-149
DEPDC7	107.245	1.11623	0.109605	10.1841	2.33438e-24	8.93863e-24
DERL3	1101.55	1.0011	0.132696	7.54427	4.54836e-14	1.16319e-13
DEUP1	33.9085	1.06504	0.178475	5.96745	2.40994e-09	5.16904e-09
DHCR7	5590.86	1.16478	0.107642	10.8208	2.74414e-27	1.26296e-26
DHDH	57.5573	1.45711	0.143547	10.1507	3.28852e-24	1.29568e-23
DHRS13	350.129	1.168	0.0930625	12.5507	3.93939e-36	2.48151e-35
DHRS2	8954.84	2.59036	0.289033	8.96215	3.18412e-19	1.01437e-18
DIAPH3	650.082	2.266	0.112164	20.2026	9.28436e-91	2.59184e-89
DIO1	690.548	3.49848	0.237202	14.7489	3.12585e-49	4.71492e-48
DIRC1	10.8554	1.23343	0.162859	7.57359	3.6306e-14	9.98516e-14
DISP3	103.344	2.23495	0.183189	12.2002	3.09871e-34	2.67218e-33
DKK1	376.802	2.15414	0.243748	8.83758	9.78138e-19	3.07485e-18
DLGAP3	61.5665	1.5571	0.15928	9.77585	1.42945e-22	5.25079e-22
DLGAP5	1016.63	3.28401	0.113547	28.9219	6.3273e-184	1.2647e-181
DLL3	39.683	2.78476	0.238551	11.6737	1.7379e-31	9.23918e-31
DLX1	169.031	1.38842	0.259417	5.35206	8.69563e-08	1.60517e-07
DLX2	189.748	2.09364	0.263918	7.93291	2.14061e-15	5.83612e-15
DLX3	296.921	1.48821	0.159737	9.31661	1.20115e-20	4.05968e-20
DLX4	110.402	2.0333	0.153977	13.2052	8.18281e-40	5.79413e-39
DLX5	131.46	2.32486	0.184433	12.6054	1.97077e-36	1.27437e-35
DLX6	36.2597	2.22458	0.282736	7.86802	3.60288e-15	9.75358e-15
DMBX1	40.3616	3.15854	0.198982	15.8735	9.6694e-57	1.83591e-55
DMP1	8.79506	3.35602	0.253975	13.214	7.289e-40	4.79252e-39
DMRT1	9.15785	3.16627	0.377685	8.38335	5.14444e-17	1.4808e-16
DMRTA2	9.09709	2.63399	0.328381	8.02114	1.04767e-15	2.86233e-15
DMRTC2	14.762	2.11976	0.32635	6.49535	8.28428e-11	1.79517e-10
DNA2	573.459	1.70566	0.0878083	19.4248	4.75951e-84	1.11659e-82
DNAAF3	217	2.40103	0.150522	15.9513	2.78892e-57	3.54043e-56
DNAH10OS	261.182	1.01837	0.109707	9.28259	1.65414e-20	7.9564e-20
DNAH11	149.657	1.8063	0.209949	8.60352	7.73087e-18	2.35034e-17
DNAH14	791.731	1.61286	0.0854314	18.879	1.69691e-79	6.02126e-78
DNAH3	60.5869	1.43224	0.197199	7.26291	3.78845e-13	9.87491e-13
DNAH8	18.8962	1.85472	0.188971	9.81488	9.71532e-23	3.47761e-22
DNAI1	124.898	1.33731	0.171243	7.80944	5.74423e-15	1.51632e-14
DNAJC1	5329.18	1.52532	0.102071	14.9438	1.71037e-50	1.59156e-49
DNAJC12	2590.73	2.04833	0.174341	11.749	7.14967e-32	3.87526e-31
DNAJC22	1040.88	1.47076	0.145886	10.0815	6.66678e-24	2.72851e-23
DNAJC5B	64.8889	1.15805	0.144877	7.99331	1.31364e-15	3.57334e-15
DNASE1L2	87.0304	2.2721	0.13317	17.0616	2.86418e-65	4.49352e-64
DNMT3B	546.58	1.47927	0.104718	14.1263	2.61605e-45	2.19854e-44
DNMT3L	0.592413	1.30574	0.387711	3.36782	0.00075764	0.0010942
DNPH1	1404.05	1.05338	0.101403	10.388	2.81127e-25	1.1541e-24
DOC2A	269.92	1.57612	0.158954	9.91554	3.56307e-23	1.29301e-22
DOK7	558.323	2.26093	0.190104	11.8931	1.28579e-32	7.20767e-32
DONSON	1029.78	1.35892	0.0767602	17.7035	3.94171e-70	6.97348e-69
DOPEY2	4834.33	1.18431	0.0762546	15.531	2.1402e-54	2.2234e-53
DPCD	1125	1.00826	0.0705712	14.2871	2.63234e-46	2.33263e-45
DPEP1	89.9959	2.44837	0.145172	16.8653	8.09711e-64	1.12907e-62
DPF1	47.8757	1.28108	0.117859	10.8696	1.60925e-27	7.25689e-27
DPM2	3339.77	1.03326	0.0631196	16.3699	3.13673e-60	3.78605e-59
DPP10	48.8925	1.53285	0.352033	4.35429	1.33497e-05	2.28557e-05
DPP3	3815.8	1.50089	0.0716574	20.9454	2.06611e-97	1.33496e-95
DPPA2	1.30268	2.52141	0.873364	2.887	0.00388929	0.00557257
DPYSL5	61.2039	3.78433	0.344408	10.9879	4.36807e-28	1.95585e-27
DQX1	131.781	3.89876	0.195011	19.9925	6.39878e-89	1.69178e-87
DRAP1	4370.97	1.06354	0.0849906	12.5136	6.29316e-36	3.92948e-35
DRAXIN	126.417	1.44718	0.149467	9.6823	3.58561e-22	1.36554e-21
DRC7	15.6938	2.3244	0.216856	10.7186	8.32627e-27	3.78322e-26
DRD4	48.9848	1.45539	0.131899	11.0341	2.61704e-28	1.22439e-27
DRGX	1.61194	1.43056	0.335603	4.26266	2.02004e-05	3.42555e-05
DRP2	66.3881	2.10943	0.118271	17.8356	3.7383e-71	6.36915e-70
DSCC1	643.616	1.49665	0.102148	14.6517	1.3142e-48	1.15211e-47
DSCR4	2.03779	3.36089	0.903189	3.72113	0.000198333	0.000315021
DSCR8	21.8213	5.46359	0.431482	12.6624	9.55434e-37	9.25297e-36
DSN1	1654.3	1.11783	0.0663187	16.8554	9.5754e-64	1.26583e-62
DSPP	2.16864	2.59702	0.35671	7.28048	3.3263e-13	8.09622e-13
DTL	1717.25	3.02941	0.101412	29.8723	4.5084e-196	1.2516e-193
DTYMK	1620.74	1.0667	0.0647148	16.4831	4.855e-61	6.78476e-60
DUSP13	38.7788	3.61639	0.247963	14.5844	3.52914e-48	3.29298e-47
DUSP15	222.628	1.15034	0.161445	7.12529	1.03864e-12	2.47972e-12
DYDC1	4.54735	3.20227	0.32343	9.90098	4.1221e-23	1.63735e-22
DYDC2	64.4993	2.14003	0.183923	11.6355	2.71984e-31	1.35639e-30
DYNAP	1.59185	1.3657	0.452095	3.02082	0.00252089	0.00367204
E2F1	1317.41	2.62604	0.109065	24.0777	4.2794e-128	2.6052e-126
E2F2	616.882	2.55628	0.122174	20.9232	3.29165e-97	9.95873e-96
E2F5	927.197	1.17354	0.0841247	13.95	3.14535e-44	2.40694e-43
E2F7	319.675	2.86226	0.126826	22.5683	8.8742e-113	4.0249e-111
E2F8	370.604	3.2916	0.130287	25.2643	7.8971e-141	6.8038e-139
EBLN1	1.25716	1.2507	0.353189	3.54116	0.000398367	0.000718255
EBP	2540.1	1.14377	0.0803742	14.2306	5.91849e-46	4.70935e-45
ECE2	773.874	1.9455	0.1017	19.1299	1.42409e-81	3.05415e-80
ECM1	7869.86	1.72619	0.169371	10.1918	2.15752e-24	8.28043e-24
ECT2	3293.08	1.85283	0.0818323	22.6418	1.6813e-113	7.1127e-112
EDDM3B	12.4455	1.65991	0.307467	5.39866	6.714e-08	1.32816e-07
EDN2	426.187	2.51728	0.168933	14.901	3.24585e-50	2.99807e-49
EEF1A2	6005.39	3.4728	0.212417	16.349	4.42484e-60	5.62056e-59
EFCAB12	200.84	1.01695	0.141947	7.16425	7.82118e-13	2.01341e-12
EFNA1	7773.77	1.05997	0.0780076	13.588	4.71922e-42	3.58905e-41
EFNA2	6.79981	3.59676	0.311721	11.5384	8.45009e-31	4.37128e-30
EFNA3	975.503	1.91694	0.130257	14.7166	5.04177e-49	4.49888e-48
EFNA4	1404.66	1.29649	0.094321	13.7456	5.41565e-43	6.60404e-42
EFR3B	624.095	1.26426	0.127559	9.91118	3.72212e-23	1.39916e-22
EGLN3	2752.14	1.60665	0.136381	11.7806	4.91453e-32	2.49826e-31
EGR4	17.3378	1.39302	0.233777	5.95873	2.54209e-09	5.1221e-09
EIF4E1B	15.6792	4.06325	0.373845	10.8688	1.62277e-27	7.53115e-27
EIF4EBP1	3255.31	1.35683	0.12422	10.9228	8.96741e-28	6.11337e-27
ELAVL2	196.479	2.60156	0.175172	14.8515	6.80763e-50	6.61161e-49
ELAVL3	11.5487	2.60904	0.283589	9.20007	3.57716e-20	1.69056e-19
ELFN2	71.9234	2.48639	0.217607	11.4261	3.09856e-30	1.58713e-29
ELL3	128.898	1.01466	0.0902895	11.2378	2.65792e-29	1.24476e-28
ELOVL2	2448.63	1.66499	0.207808	8.01215	1.1272e-15	4.30685e-15
EMC9	780.86	1.19348	0.0823357	14.4953	1.29654e-47	1.17465e-46
EME1	307.259	2.60092	0.1136	22.8955	5.1539e-116	2.6014e-114
EME2	1032.4	1.44036	0.102032	14.1167	2.99563e-45	3.88266e-44
EMID1	675.541	1.15551	0.143737	8.03905	9.054e-16	3.47472e-15
EMX1	148.33	3.58593	0.236864	15.1392	8.92925e-52	8.5972e-51
EN1	878.85	2.2246	0.228237	9.74689	1.90215e-22	7.31674e-22
EN2	43.4881	1.3022	0.258948	5.02882	4.93518e-07	9.27018e-07
ENHO	323.05	1.263	0.190245	6.63883	3.1618e-11	7.52586e-11
ENKUR	42.6069	1.59848	0.154199	10.3663	3.52858e-25	1.39056e-24
ENO2	2827.37	1.50419	0.121929	12.3366	5.75154e-35	3.52723e-34
ENPP5	3344.26	1.24093	0.145048	8.55528	1.17585e-17	3.54031e-17
ENPP7	3.15946	1.55594	0.222809	6.98331	2.8831e-12	7.1847e-12
ENTHD1	21.6506	2.86488	0.181773	15.7607	5.79444e-56	7.03834e-55
ENTPD7	1021.49	1.19463	0.0748477	15.9608	2.39705e-57	4.65328e-56
ENTPD8	228.06	2.65544	0.185574	14.3093	1.91465e-46	2.59829e-45
EOMES	153.901	1.14807	0.162059	7.08425	1.39798e-12	3.55479e-12
EPCAM	13792.3	1.37973	0.0920951	14.9815	9.6934e-51	9.67789e-50
EPGN	19.7295	1.29884	0.230622	5.63189	1.78242e-08	3.64147e-08
EPHA10	468.322	1.37262	0.118934	11.541	8.19743e-31	4.27793e-30
EPHA8	70.4178	3.59514	0.253197	14.199	9.29206e-46	7.95643e-45
EPHB2	825.502	1.01213	0.0999909	10.1222	4.40203e-24	1.6677e-23
EPHX4	193.742	1.12265	0.166378	6.74757	1.50341e-11	3.63926e-11
EPN3	2731.28	2.16051	0.121361	17.8023	6.78091e-71	1.13592e-69
EPO	34.248	3.17497	0.240272	13.2141	7.27753e-40	4.79128e-39
EPPIN-WFDC6	1.87342	1.22692	0.355446	3.45178	0.000556893	0.000990057
EPPK1	2886.7	1.04527	0.130465	8.01185	1.12992e-15	4.31344e-15
EPS8L1	2297.24	1.38757	0.110017	12.6123	1.80656e-36	1.07983e-35
EPSTI1	1284.07	1.07219	0.108491	9.88279	4.94356e-23	1.78361e-22
EPYC	229.003	6.03295	0.228645	26.3856	2.0023e-153	1.7234e-151
ERBB2	49145.6	1.90449	0.161312	11.8062	3.62382e-32	1.85535e-31
ERBB3	22790.3	1.01029	0.0889167	11.3622	6.45132e-30	3.20448e-29
ERCC6L	404.314	2.85935	0.106358	26.8842	3.3578e-159	1.2113e-156
ERFE	40.5412	1.88547	0.161595	11.6678	1.86073e-31	1.00794e-30
ERMN	115.665	2.54323	0.155497	16.3555	3.97255e-60	4.78333e-59
ERMP1	6955.45	1.10036	0.0805152	13.6664	1.61071e-42	1.24468e-41
ERP27	1221.03	1.59876	0.15135	10.5633	4.40653e-26	1.81081e-25
ERVV-1	10.5325	3.02857	0.318415	9.51141	1.88095e-21	9.51243e-21
ERVV-2	14.3165	5.2739	0.443207	11.8994	1.19225e-32	9.71985e-32
ESCO2	433.808	2.68224	0.108351	24.7552	2.7262e-135	1.943e-133
ESM1	608.85	2.92889	0.117537	24.9189	4.6372e-137	3.6148e-135
ESPL1	1070.2	2.72023	0.106042	25.6524	3.9748e-145	3.6782e-143
ESPN	1413.68	1.81139	0.141493	12.802	1.59842e-37	1.57621e-36
ESR1	29326.5	1.67652	0.187519	8.94054	3.87258e-19	1.23055e-18
ESRP1	9354.59	1.59284	0.0823983	19.331	2.94687e-83	6.77916e-82
ESX1	1.8835	2.03508	0.64375	3.16129	0.00157074	0.00222036
ETNK2	3045.56	1.46957	0.123958	11.8554	2.01757e-32	1.04367e-31
ETV7	397.443	1.97103	0.130802	15.0689	2.59583e-51	2.62847e-50
EVA1B	1517.23	1.53963	0.138027	11.1546	6.80165e-29	3.14121e-28
EVL	15270.2	1.47102	0.112819	13.0387	7.36564e-39	7.68334e-38
EVPL	3131.18	1.65329	0.0946888	17.4603	2.87502e-68	4.86219e-67
EVX1	10.1954	1.52973	0.266278	5.74484	9.20092e-09	1.7998e-08
EXO1	826.982	3.41636	0.121606	28.0936	1.1734e-173	1.8294e-171
EXOC3L4	53.3705	1.57246	0.172574	9.11183	8.10059e-20	3.74253e-19
EXOSC4	1518.79	1.4807	0.0965647	15.3338	4.54773e-53	5.05314e-52
EZH2	1511.6	2.28575	0.0902563	25.3251	1.6912e-141	1.1726e-139
EZR	23732.2	1.2662	0.0661472	19.1422	1.12509e-81	2.4962e-80
F12	516.849	2.85232	0.133096	21.4306	6.9324e-102	2.5471e-100
F13B	0.953977	1.85833	0.35826	5.1871	2.13592e-07	3.84065e-07
F2RL2	1766.35	1.69077	0.148412	11.3924	4.56286e-30	2.33e-29
F5	200.359	1.00722	0.154173	6.5331	6.44233e-11	1.89591e-10
F7	480.635	2.79587	0.200804	13.9234	4.56713e-44	3.68322e-43
FAAP24	373.803	1.16217	0.0588671	19.7423	9.34011e-87	2.31052e-85
FABP6	57.4428	4.30993	0.2904	14.8413	7.91557e-50	7.81995e-49
FADD	855.207	1.06746	0.0897611	11.8922	1.29876e-32	7.27217e-32
FADS2	10893.6	1.59711	0.170025	9.39338	5.81068e-21	1.94872e-20
FADS6	10.2911	2.50183	0.292631	8.54944	1.23692e-17	3.90075e-17
FAIM2	606.216	1.09583	0.196306	5.58226	2.37414e-08	4.52636e-08
FAM102A	11647.8	1.0734	0.0680883	15.7648	5.43498e-56	6.64587e-55
FAM110A	2059.63	1.49141	0.0869471	17.1531	5.96194e-66	8.20711e-65
FAM111B	1449.22	2.81426	0.123332	22.8187	2.9929e-115	3.4096e-113
FAM129C	78.3102	1.65242	0.182768	9.04109	1.55118e-19	5.25737e-19
FAM131C	28.5325	1.19459	0.200817	5.94863	2.70396e-09	7.20335e-09
FAM135B	122.256	2.33744	0.231956	10.0771	6.9786e-24	2.62196e-23
FAM150A	2.0209	1.18987	0.449903	2.64471	0.00817605	0.0128893
FAM153C	9.94952	1.11994	0.163159	6.86413	6.68967e-12	2.09397e-11
FAM155A	275.064	1.40099	0.162738	8.60883	7.38089e-18	3.12947e-17
FAM155B	242.447	1.60719	0.149454	10.7537	5.69084e-27	2.42845e-26
FAM159A	44.3855	1.22429	0.123301	9.92925	3.10596e-23	1.24363e-22
FAM163A	7.47576	1.00247	0.168378	5.95366	2.62213e-09	5.27275e-09
FAM163B	2.94861	2.18244	0.309311	7.05581	1.71599e-12	5.57695e-12
FAM171A2	222.184	1.22159	0.130146	9.3863	6.21461e-21	2.22575e-20
FAM173A	840.9	1.78739	0.11259	15.8753	9.40152e-57	1.10429e-55
FAM177B	62.3917	1.31509	0.18501	7.1082	1.17566e-12	3.84979e-12
FAM183A	77.9709	1.5363	0.157897	9.7298	2.25032e-22	1.18945e-21
FAM189A1	96.8742	1.64667	0.196835	8.36576	5.97264e-17	1.74461e-16
FAM189B	2892.31	1.02388	0.0706114	14.5002	1.20783e-47	1.10769e-46
FAM196A	736.266	3.92043	0.233494	16.7903	2.87587e-63	6.65756e-62
FAM19A5	331.511	1.20143	0.148677	8.08083	6.43258e-16	2.48409e-15
FAM216B	6.0328	2.28863	0.290919	7.86689	3.63567e-15	1.04604e-14
FAM222A	608.814	1.21967	0.107821	11.3119	1.14533e-29	5.45586e-29
FAM234B	6195.71	1.62021	0.153802	10.5344	5.99896e-26	2.5229e-25
FAM25A	18.5801	3.79219	0.376415	10.0745	7.16206e-24	4.0635e-23
FAM26F	390.451	1.10502	0.128978	8.56754	1.05721e-17	4.44766e-17
FAM47A	0.666634	1.09555	0.386694	2.83311	0.00460978	0.00750497
FAM57B	133.352	2.8617	0.175008	16.3519	4.21772e-60	5.05419e-59
FAM64A	429.38	3.0406	0.124643	24.3944	1.9634e-131	1.4219e-129
FAM71C	2.61006	1.18565	0.262578	4.51541	6.31934e-06	1.10816e-05
FAM71E1	210.933	1.19301	0.111347	10.7144	8.71405e-27	3.69018e-26
FAM71E2	1.4978	2.02181	0.435187	4.64585	3.38683e-06	6.05406e-06
FAM71F1	10.9215	2.06125	0.201649	10.222	1.58122e-24	6.09671e-24
FAM72A	82.825	2.40055	0.121446	19.7664	5.80062e-87	2.64325e-85
FAM72B	72.4635	2.33805	0.131779	17.7422	1.98059e-70	5.42657e-69
FAM72C	18.2414	2.74018	0.17945	15.2699	1.21306e-52	2.07563e-51
FAM72D	39.0216	2.94942	0.147774	19.959	1.25087e-88	6.15342e-87
FAM81B	49.1728	1.29416	0.217961	5.93756	2.89289e-09	5.80321e-09
FAM83A	414.514	2.64577	0.236377	11.193	4.41189e-29	2.0489e-28
FAM83D	1075.76	3.4659	0.127257	27.2355	2.4692e-163	2.4169e-161
FAM83E	738.316	1.88434	0.190434	9.895	4.37606e-23	1.63758e-22
FAM83H	8691.55	1.75342	0.0810662	21.6294	9.4958e-104	3.6724e-102
FAM83H-AS1	3223.97	2.22742	0.0944629	23.5799	6.2005e-123	8.6586e-121
FAM92B	20.1602	1.75703	0.213548	8.2278	1.90681e-16	5.35602e-16
FAM9A	1.18839	2.26142	0.683651	3.30785	0.000940153	0.00141619
FANCA	691.836	1.91244	0.107434	17.8011	6.93135e-71	1.93586e-69
FANCB	107.997	1.16495	0.100021	11.647	2.37556e-31	1.2785e-30
FANCD2	1409.04	1.46359	0.07767	18.8437	3.30916e-79	6.66769e-78
FANCD2OS	11.6351	1.00959	0.169633	5.95162	2.65505e-09	5.68499e-09
FANCI	2728.19	1.95423	0.0833916	23.4343	1.9091e-121	1.1223e-119
FAP	2557.86	1.62474	0.110381	14.7195	4.83457e-49	4.60576e-48
FBN2	747.248	3.05574	0.170449	17.9275	7.1885e-72	1.2054e-70
FBN3	193.037	1.61273	0.242236	6.65769	2.78167e-11	6.19429e-11
FBP1	4784.8	1.11313	0.121648	9.15044	5.67043e-20	1.95913e-19
FBXL16	1964.49	2.01745	0.142127	14.1947	9.87961e-46	7.81145e-45
FBXL19	1795.15	1.25098	0.067805	18.4496	5.25137e-76	1.02803e-74
FBXL6	1575.04	1.74013	0.0875732	19.8706	7.31632e-88	2.06221e-86
FBXO16	241.622	1.25755	0.106184	11.8431	2.33659e-32	1.88363e-31
FBXO41	1043.72	1.10885	0.0807456	13.7327	6.46949e-43	5.05106e-42
FBXO43	68.5463	2.3895	0.11556	20.6775	5.51788e-95	1.76749e-93
FBXO6	1059.25	1.00425	0.0716689	14.0123	1.31039e-44	1.08482e-43
FCAMR	13.7859	2.56651	0.280568	9.14755	5.82374e-20	2.00792e-19
FCGR1A	317.132	1.67147	0.10114	16.5263	2.37168e-61	2.94808e-60
FCGR1B	53.2189	1.06438	0.103257	10.308	6.4804e-25	3.89634e-24
FCGR3A	4433.32	1.2149	0.104818	11.5906	4.60034e-31	3.54989e-30
FCMR	861.075	1.03262	0.119964	8.60776	7.45026e-18	2.36296e-17
FCRL1	44.0377	1.74037	0.248577	7.00134	2.53521e-12	6.35905e-12
FCRL2	51.3171	1.22826	0.218978	5.60906	2.03426e-08	3.90969e-08
FCRL3	150.175	1.94478	0.196313	9.90652	3.89976e-23	1.55275e-22
FCRL4	9.53785	3.45237	0.248683	13.8826	8.07407e-44	6.56051e-43
FCRLA	115.716	1.66257	0.1992	8.34623	7.04754e-17	2.01583e-16
FCRLB	296.714	2.84335	0.197997	14.3606	9.14648e-47	8.23679e-46
FDCSP	3437.52	1.34769	0.338869	3.97703	6.97811e-05	0.000113882
FDXR	1016.77	1.20442	0.0970924	12.4049	2.45887e-35	1.51075e-34
FEN1	2380.19	1.59373	0.0789062	20.1978	1.0242e-90	3.07814e-89
FER1L6	16.3856	1.49353	0.202206	7.38617	1.51119e-13	5.1838e-13
FEZF1	3.97556	2.1932	0.358852	6.11171	9.85687e-10	2.02695e-09
FGB	205.414	1.77951	0.416702	4.27046	1.95067e-05	3.30904e-05
FGD3	3478.94	2.04165	0.141527	14.4259	3.55822e-47	2.97829e-46
FGF21	2.9926	3.04898	0.549548	5.54815	2.88711e-08	5.48627e-08
FGF3	0.808392	1.25725	0.358603	3.50598	0.000454938	0.000817189
FGF4	1.76279	2.22176	0.673256	3.30002	0.000966785	0.00138049
FGF5	11.7301	3.4076	0.262115	13.0004	1.21723e-38	7.75828e-38
FGFR3	1841.05	2.38704	0.169271	14.1019	3.69853e-45	3.09264e-44
FGFR4	1131.52	1.75871	0.18822	9.34386	9.28854e-21	3.3124e-20
FGG	113.346	1.60782	0.401991	3.99965	6.34362e-05	0.000103765
FHDC1	1409.81	1.04154	0.0837043	12.443	1.5258e-35	8.80417e-35
FIBCD1	194.46	2.30942	0.23419	9.86131	6.12443e-23	2.20647e-22
FKBP10	9804.35	1.27478	0.0902069	14.1318	2.41991e-45	1.89832e-44
FKBP4	23208.1	1.44911	0.0788689	18.3737	2.1345e-75	4.11406e-74
FLAD1	3722.9	1.21551	0.0636964	19.0828	3.51052e-81	8.1841e-80
FLT3	400.49	1.29672	0.184974	7.01026	2.37871e-12	5.5936e-12
FLVCR1	1587.75	1.44857	0.0700426	20.6813	5.10421e-95	1.6429e-93
FLYWCH2	1784.73	1.16542	0.0772445	15.0874	1.96122e-51	2.05033e-50
FMR1NB	2.92304	2.51373	0.363575	6.91392	4.71447e-12	1.16554e-11
FN1	272162	2.84416	0.120397	23.6232	2.2243e-123	1.1447e-121
FNDC1	4582.96	1.25653	0.139182	9.02795	1.74922e-19	5.92054e-19
FNDC10	1059.4	1.7389	0.104843	16.5858	8.82624e-62	1.99004e-60
FNDC11	57.9885	1.12496	0.133874	8.40307	4.34949e-17	1.25851e-16
FNDC9	2.7771	1.39063	0.249983	5.5629	2.65332e-08	5.37014e-08
FOXA1	16833.1	1.82169	0.155937	11.6822	1.57092e-31	7.86562e-31
FOXA2	3.52446	1.23366	0.412822	2.98837	0.00280472	0.00386947
FOXA3	65.8475	2.17869	0.25091	8.68315	3.84962e-18	1.23908e-17
FOXD1	100.056	2.96428	0.224342	13.2132	7.36206e-40	8.04807e-39
FOXD2	150.622	1.83494	0.12244	14.9865	9.00297e-51	1.4224e-49
FOXD3	36.0973	3.05634	0.235896	12.9563	2.16411e-38	2.22e-37
FOXD4	33.1598	1.62644	0.126038	12.9044	4.25257e-38	2.86316e-37
FOXD4L1	8.61491	1.99294	0.152262	13.0889	3.80931e-39	4.04179e-38
FOXD4L3	0.949417	1.92275	0.264488	7.26971	3.60268e-13	1.2137e-12
FOXD4L4	3.17553	1.24533	0.235138	5.29615	1.18267e-07	2.84906e-07
FOXD4L6	0.585006	1.20293	0.273373	4.40035	1.08078e-05	2.25263e-05
FOXE3	3.82666	1.54812	0.236687	6.5408	6.1192e-11	1.80696e-10
FOXG1	10.6473	3.91247	0.405071	9.65873	4.51444e-22	1.71014e-21
FOXH1	18.4496	2.24155	0.151251	14.8201	1.08644e-49	1.0712e-48
FOXI3	46.1527	1.26805	0.282374	4.49066	7.1004e-06	1.5038e-05
FOXJ1	387.688	4.50027	0.251949	17.8618	2.33891e-71	3.77018e-70
FOXM1	2609.12	3.42787	0.124975	27.4284	1.2566e-165	1.3069e-163
FOXN4	20.9952	1.14255	0.259647	4.40038	1.08063e-05	1.7555e-05
FOXO6	370.807	1.66025	0.102126	16.2569	1.99646e-59	4.27855e-58
FOXP3	346.439	2.1189	0.113948	18.5953	3.50458e-77	6.99794e-76
FOXS1	183.649	1.12891	0.100391	11.2451	2.44748e-29	1.20419e-28
FP325331.1	2.98755	1.33731	0.24809	5.39043	7.02892e-08	1.7162e-07
FREM2	464.573	1.3974	0.236443	5.91009	3.41927e-09	6.8317e-09
FRMPD3	266.516	1.98053	0.161305	12.2782	1.18621e-34	6.61549e-34
FSCB	0.88623	1.71782	0.569226	3.01782	0.00254598	0.00426366
FSD1	39.5719	2.64364	0.212888	12.418	2.08621e-35	1.30342e-34
FSIP1	1040.36	2.68995	0.191625	14.0375	9.18564e-45	7.14963e-44
FSTL4	283.054	1.77367	0.161501	10.9824	4.64408e-28	2.14065e-27
FSTL5	5.80534	1.32554	0.357602	3.70675	0.000209933	0.000332494
FTCD	34.3059	1.24949	0.19592	6.37755	1.79943e-10	4.09739e-10
FTHL17	3.55901	4.34266	1.03441	4.19822	2.69024e-05	4.25954e-05
FUT2	555.259	1.62134	0.1311	12.3672	3.9305e-35	2.39722e-34
FUT3	326.938	1.86245	0.226008	8.24062	1.71323e-16	5.16454e-16
FUT5	1.35356	1.32919	0.374745	3.54692	0.000389762	0.000571827
FUT7	41.6028	2.01758	0.157523	12.8082	1.47564e-37	9.78988e-37
FUT8	4396.66	1.00184	0.0902892	11.0958	1.31405e-28	6.22958e-28
FXYD3	12904.6	1.4041	0.115711	12.1346	6.92801e-34	4.07838e-33
FXYD4	2.8989	1.49121	0.251426	5.93099	3.01121e-09	6.03329e-09
FZD2	442.131	1.34709	0.0920779	14.6299	1.81011e-48	1.70068e-47
GABBR2	108.315	3.28008	0.306166	10.7134	8.80791e-27	3.72677e-26
GABRA3	51.0471	4.21351	0.356085	11.8329	2.63936e-32	1.45107e-31
GABRA5	13.9775	4.80316	0.385338	12.4648	1.16169e-35	1.07227e-34
GABRD	215.094	3.20539	0.116067	27.6166	7.0313e-168	3.8048e-165
GABRG2	8.88241	3.32536	0.5921	5.61621	1.95189e-08	3.74474e-08
GABRQ	76.8258	4.14212	0.278597	14.8678	5.33427e-50	8.27672e-49
GABRR3	1.78314	1.79757	0.374746	4.79677	1.61246e-06	2.9349e-06
GAD1	129.391	2.89058	0.22633	12.7715	2.36523e-37	1.46276e-36
GADD45G	803.128	1.36104	0.137635	9.88871	4.65979e-23	1.68244e-22
GAGE1	1.18631	2.70218	1.00282	2.6946	0.00704742	0.0112328
GAGE2A	1.17263	2.77121	1.15158	2.40645	0.0161086	0.0246236
GAL	178.57	2.38293	0.215932	11.0356	2.57429e-28	1.20665e-27
GAL3ST2	56.0153	4.73704	0.253511	18.6858	6.46533e-78	1.27697e-76
GALE	2255.62	1.59904	0.0873215	18.3121	6.62371e-75	1.26204e-73
GALNT14	525.809	1.19721	0.161624	7.4074	1.28795e-13	3.18767e-13
GALNT5	1275.32	1.66482	0.174797	9.5243	1.66152e-21	5.66732e-21
GALNT6	12399.8	1.56838	0.132366	11.8488	2.18224e-32	1.12652e-31
GALNT7	6982.05	1.2507	0.110522	11.3163	1.08964e-29	5.36968e-29
GALR2	4.24569	1.56589	0.190543	8.21803	2.06869e-16	6.22477e-16
GALR3	1.42782	1.30587	0.26591	4.91093	9.06441e-07	1.58374e-06
GAMT	1847.3	1.04517	0.131033	7.97636	1.50706e-15	4.08395e-15
GAPDH	129208	1.16244	0.0830947	13.9894	1.81006e-44	1.48861e-43
GAPDHS	1.85319	1.10354	0.277946	3.97033	7.17743e-05	0.000110859
GAS2L3	538.273	1.29727	0.0910509	14.2477	4.63028e-46	3.70793e-45
GATA3	32844.8	1.80481	0.139195	12.9661	1.90482e-38	1.30796e-37
GATA4	61.3723	4.60584	0.374456	12.3001	9.0469e-35	5.07948e-34
GATA5	68.2616	4.26751	0.336471	12.6832	7.33243e-37	4.45744e-36
GBP5	1651.01	2.51692	0.170612	14.7523	2.97442e-49	2.67805e-48
GBX2	10.5377	4.46564	0.26654	16.7541	5.28742e-63	7.89788e-62
GC	0.967083	1.53162	0.635133	2.4115	0.0158872	0.0206525
GCAT	997.941	1.08698	0.0957398	11.3535	7.12242e-30	3.5308e-29
GCGR	5.56321	1.91381	0.252847	7.56906	3.75934e-14	1.33614e-13
GCM1	28.3604	1.46485	0.200346	7.31164	2.63908e-13	6.47398e-13
GCNT3	41.9288	1.8445	0.199903	9.22694	2.78479e-20	9.07736e-20
GDAP1	1697.18	1.00774	0.145279	6.93654	4.0182e-12	9.33838e-12
GDF15	1256.97	2.37255	0.174984	13.5587	7.04185e-42	4.97008e-41
GDF9	151.31	1.38594	0.164761	8.41182	4.03692e-17	1.2463e-16
GDNF	36.8925	1.94533	0.206183	9.43499	3.91035e-21	1.40959e-20
GDPD2	44.8995	2.37312	0.206391	11.4982	1.3474e-30	6.59447e-30
GEN1	1120.28	1.04286	0.0709419	14.7002	6.43146e-49	6.12338e-48
GFER	1349.6	1.18067	0.0764183	15.4501	7.53586e-54	7.68504e-53
GFRA1	21167	1.21976	0.206869	5.89627	3.7181e-09	7.41394e-09
GFY	4.90441	2.93482	0.360345	8.14446	3.80973e-16	1.5034e-15
GGCT	4758.73	1.37458	0.0809229	16.9863	1.03666e-64	1.47858e-63
GGH	1896.34	1.55511	0.126649	12.2789	1.17601e-34	6.56592e-34
GH2	0.544367	1.41489	0.673069	2.10215	0.0355402	0.044633
GHRH	23.3173	2.03611	0.339213	6.00246	1.94349e-09	3.94387e-09
GHSR	0.687738	1.40554	0.445119	3.15766	0.0015904	0.00224624
GIF	1.47967	2.02832	0.461944	4.39084	1.12914e-05	1.83073e-05
GINS1	1104.29	2.46225	0.0943886	26.0864	5.2054e-150	4.1912e-148
GINS2	1203.88	2.13989	0.10615	20.159	2.24156e-90	6.18844e-89
GINS4	576.905	1.94059	0.117772	16.4775	5.3219e-61	6.55013e-60
GIP	1.01108	1.4993	0.304807	4.91884	8.70593e-07	1.60986e-06
GIPC1	6247.79	1.0208	0.076602	13.3261	1.63272e-40	1.0966e-39
GJA3	20.108	2.26372	0.17807	12.7125	5.03852e-37	3.07417e-36
GJB2	2500.94	4.27166	0.15431	27.6823	1.1403e-168	1.6254e-166
GJB3	239.572	1.58528	0.239942	6.60693	3.9238e-11	1.16904e-10
GJB6	64.6765	1.11949	0.29166	3.83834	0.000123868	0.000187794
GJD3	1.33937	1.47447	0.298368	4.94176	7.74189e-07	1.43799e-06
GK	531.475	1.11261	0.0774081	14.3733	7.61486e-47	1.04983e-45
GKN2	1.10941	1.86199	0.463966	4.0132	5.98999e-05	9.8206e-05
GLDC	453.81	2.86124	0.235828	12.1327	7.08518e-34	4.16348e-33
GLRA1	1.88651	1.15571	0.317517	3.63984	0.000272803	0.00040487
GLYATL1	449.095	1.83365	0.195276	9.39003	5.99854e-21	2.153e-20
GLYATL3	7.19159	5.10383	0.685516	7.44524	9.67699e-14	3.35671e-13
GNAT1	2.23226	1.63788	0.236457	6.92678	4.30537e-12	9.98718e-12
GNAT3	7.93088	2.39959	0.619499	3.87344	0.00010731	0.00020546
GNG13	57.4864	6.0083	0.267654	22.448	1.3382e-111	6.0792e-110
GNG3	24.6724	1.97816	0.157376	12.5696	3.10308e-36	1.95965e-35
GNG4	565.594	2.61536	0.224799	11.6342	2.7613e-31	1.47971e-30
GNG8	5.23994	1.2984	0.175113	7.41464	1.21953e-13	3.26933e-13
GNGT1	23.5679	4.78877	0.438089	10.931	8.18968e-28	3.61518e-27
GOLM1	15223.3	1.32456	0.0962856	13.7565	4.65219e-43	3.38877e-42
GOLT1A	395.516	1.57765	0.116292	13.5663	6.34446e-42	4.80311e-41
GP2	2346.07	2.53362	0.275273	9.20402	3.44794e-20	1.20208e-19
GPATCH2	2188.28	1.0033	0.0807058	12.4316	1.76144e-35	1.10466e-34
GPC2	156.887	1.88241	0.158608	11.8683	1.72986e-32	1.39974e-31
GPC4	3716.82	1.11309	0.120125	9.26605	1.9317e-20	6.49363e-20
GPHA2	4.32938	2.02761	0.288318	7.03256	2.02783e-12	4.77976e-12
GPR132	401.027	1.09061	0.10608	10.281	8.5851e-25	3.62668e-24
GPR137C	233.874	1.27554	0.0979854	13.0176	9.71457e-39	6.6942e-38
GPR139	21.8341	3.97772	0.418579	9.50292	2.04093e-21	7.43768e-21
GPR141	80.0051	1.94454	0.141968	13.697	1.05776e-42	1.27195e-41
GPR143	317.317	1.69227	0.129784	13.0392	7.32611e-39	5.07239e-38
GPR158	155.972	2.41716	0.212071	11.3979	4.28311e-30	2.06989e-29
GPR160	2915.71	1.30321	0.105952	12.3	9.05357e-35	5.44852e-34
GPR18	69.8862	1.41058	0.161155	8.75294	2.07865e-18	6.32967e-18
GPR19	100.728	2.31149	0.135946	17.003	7.80651e-65	1.21329e-63
GPR22	6.61521	1.68508	0.25913	6.50285	7.88141e-11	1.83912e-10
GPR26	105.48	3.14101	0.309412	10.1516	3.26133e-24	1.24214e-23
GPR31	9.67644	1.04748	0.15243	6.87188	6.33603e-12	1.4549e-11
GPR33	1.4928	1.01429	0.249105	4.07175	4.6662e-05	9.24908e-05
GPR37L1	80.994	2.02609	0.171411	11.8201	3.07353e-32	1.70566e-31
GPR52	2.89262	2.23112	0.330402	6.75275	1.45073e-11	4.45089e-11
GPR6	4.7653	2.2993	0.424099	5.42162	5.90617e-08	1.09918e-07
GPR68	741.928	1.72537	0.0928708	18.5782	4.82783e-77	9.57274e-76
GPR84	113.656	1.89141	0.125085	15.121	1.17679e-51	1.12652e-50
GPR89A	408.349	1.00486	0.060586	16.5857	8.8356e-62	1.16686e-60
GPRC5A	19535.8	2.34421	0.124581	18.8166	5.51737e-79	1.1288e-77
GPRIN1	582.272	2.85717	0.106932	26.7194	2.801e-157	3.1053e-155
GPSM2	1487.72	1.23444	0.0859552	14.3614	9.04041e-47	7.44232e-46
GRAMD1A	5551.9	1.06662	0.0572824	18.6205	2.19285e-77	4.39627e-76
GRB14	675.01	1.5977	0.22704	7.03709	1.96299e-12	4.6354e-12
GRB7	3691.28	1.42474	0.154788	9.20444	3.43443e-20	1.11586e-19
GREB1L	1082.17	1.22426	0.158483	7.72485	1.11985e-14	2.91604e-14
GRHL3	265.693	1.20132	0.138612	8.66681	4.444e-18	1.33856e-17
GRIK4	163.763	1.30494	0.158213	8.24799	1.61082e-16	4.54248e-16
GRIN2C	137.138	1.42466	0.171709	8.2969	1.06862e-16	3.24883e-16
GRIN2D	250.434	2.11909	0.13087	16.1923	5.71327e-59	7.05957e-58
GRIN3B	14.5347	1.0499	0.162037	6.47942	9.20756e-11	1.97695e-10
GRK1	5.79692	1.83914	0.223197	8.24001	1.72196e-16	6.87674e-16
GRM4	499.78	5.37395	0.209462	25.6559	3.6295e-145	3.422e-143
GRM5	2.43791	1.05897	0.236045	4.48632	7.24626e-06	1.26537e-05
GRM8	48.4492	2.92633	0.139044	21.0461	2.48525e-98	8.85637e-97
GRPR	679.207	1.30404	0.237008	5.5021	3.7529e-08	7.0554e-08
GRTP1	1175.11	1.09113	0.0787085	13.863	1.06218e-43	7.95756e-43
GS1-393G12.13	4.34953	1.39527	0.165005	8.45593	2.76863e-17	1.14474e-16
GSDMC	233.177	2.18782	0.201543	10.8554	1.88067e-27	8.16482e-27
GSDMD	4632.21	1.04502	0.0908932	11.4972	1.3624e-30	6.96835e-30
GSG1	13.1698	1.02396	0.185568	5.51795	3.42985e-08	6.48553e-08
GSG2	167.812	1.99688	0.108292	18.4399	6.28885e-76	1.32384e-74
GSTA2	11.7613	1.3684	0.282863	4.83768	1.31362e-06	2.96026e-06
GSTA3	14.7421	1.96091	0.309283	6.34018	2.29504e-10	5.20453e-10
GTF2IRD1	2241.29	1.08083	0.0523218	20.6573	8.3981e-95	2.46608e-93
GTSE1	720.281	3.00958	0.111215	27.0609	2.8439e-161	2.6786e-159
GTSF1	37.6101	1.49801	0.169391	8.84348	9.27851e-19	3.04342e-18
GTSF1L	2.71539	2.03577	0.262375	7.75903	8.55824e-15	2.24124e-14
GUCA1A	6.02054	1.83689	0.203259	9.0372	1.60738e-19	5.18348e-19
GZMA	386.015	1.03549	0.147572	7.01689	2.26861e-12	5.33721e-12
GZMB	236.698	1.45725	0.185533	7.85441	4.01674e-15	1.08445e-14
GZMK	339.195	1.46108	0.170595	8.56459	1.0846e-17	3.26951e-17
H2AFJ	8273.43	1.16201	0.125949	9.22608	2.80709e-20	1.33684e-19
H2AFX	2331.62	1.89944	0.0907815	20.9232	3.2904e-97	2.09473e-95
H2AFY	14991	1.06755	0.0430287	24.8101	6.9699e-136	4.6392e-134
H2AFZ	10921.9	1.44868	0.068548	21.1338	3.8933e-99	1.4075e-97
H2BFS	0.412521	1.00405	0.255263	3.93338	8.3758e-05	0.000161725
HAGHL	733.156	3.46585	0.132499	26.1577	8.0632e-151	6.7086e-149
HAND1	1.94025	1.36842	0.439124	3.11624	0.00183175	0.0025585
HAO1	5.09146	2.28453	0.500505	4.56445	5.00796e-06	8.29455e-06
HAPLN1	268.022	4.94108	0.228547	21.6195	1.1778e-103	4.5622e-102
HCN2	102.874	3.6771	0.175258	20.9811	9.7541e-98	3.00571e-96
HCN4	17.8136	1.16552	0.214097	5.44389	5.21296e-08	9.72709e-08
HCRTR2	5.97345	1.1342	0.356169	3.18445	0.00145027	0.00205764
HDAC11	2743.45	1.0181	0.0900304	11.3084	1.19294e-29	5.98148e-29
HDGF	24793.3	1.22277	0.061132	20.0021	5.27935e-89	1.41074e-87
HDGFL1	1.4042	1.67831	0.302213	5.55339	2.8018e-08	5.33026e-08
HELLS	1054.17	1.71624	0.0894481	19.187	4.74889e-82	1.06307e-80
HELT	0.920153	2.05911	0.584444	3.52321	0.000426361	0.000767131
HELZ2	3902.8	1.15384	0.0926538	12.4532	1.34345e-35	7.76093e-35
HES2	359.703	1.9111	0.188659	10.1299	4.06946e-24	1.59456e-23
HES4	430.68	1.32424	0.126932	10.4327	1.75757e-25	1.08693e-24
HES6	541.463	2.88274	0.134078	21.5004	1.5429e-102	5.7967e-101
HES7	6.33774	1.13509	0.188157	6.03265	1.61293e-09	3.49866e-09
HGD	623.598	1.11742	0.202273	5.52431	3.30777e-08	6.26418e-08
HGFAC	20.1282	1.5727	0.190721	8.24608	1.63674e-16	4.68767e-16
HGH1	2746.54	1.47603	0.0802639	18.3897	1.58909e-75	5.1337e-74
HHIPL2	171.763	3.08472	0.211341	14.5959	2.983e-48	2.58786e-47
HHLA1	0.628494	1.22956	0.410024	2.99875	0.0027109	0.00374589
HID1	9295.29	1.53431	0.105992	14.4757	1.7249e-47	1.579e-46
HIST1H1A	1.83146	2.79028	0.448043	6.2277	4.73325e-10	9.9004e-10
HIST1H1B	13.1435	3.35203	0.236563	14.1697	1.41156e-45	1.20794e-44
HIST1H1C	5130.25	2.24357	0.148742	15.0837	2.07419e-51	3.37563e-50
HIST1H1D	54.5191	3.01224	0.216386	13.9207	4.74361e-44	3.61339e-43
HIST1H1E	44.364	2.40046	0.186926	12.8418	9.56248e-38	6.39507e-37
HIST1H1T	5.64314	3.78299	0.293249	12.9002	4.48747e-38	4.52827e-37
HIST1H2AB	3.61355	3.02279	0.298459	10.128	4.15173e-24	2.38367e-23
HIST1H2AC	5982.96	1.52929	0.109569	13.9574	2.83727e-44	2.34745e-43
HIST1H2AD	98.8761	3.59215	0.189124	18.9937	1.92469e-80	6.94333e-79
HIST1H2AE	287.452	2.15919	0.170659	12.6521	1.08982e-36	1.05309e-35
HIST1H2AG	255.131	2.2351	0.171987	12.9958	1.29288e-38	1.33259e-37
HIST1H2AH	6.21679	2.62738	0.282512	9.30006	1.40372e-20	6.78204e-20
HIST1H2AI	116.217	4.75026	0.210373	22.5802	6.79e-113	7.1692e-111
HIST1H2AJ	4.25711	3.79009	0.276208	13.7219	7.50842e-43	9.07932e-42
HIST1H2AL	6.69996	3.52842	0.255366	13.8171	2.00984e-43	2.47176e-42
HIST1H2AM	40.8595	4.13564	0.193007	21.4274	7.4153e-102	5.4408e-100
HIST1H2BB	4.03088	3.55596	0.35415	10.0408	1.00816e-23	5.66061e-23
HIST1H2BC	471.241	2.66751	0.155622	17.141	7.33861e-66	1.17724e-64
HIST1H2BD	2428.5	2.64917	0.123752	21.4071	1.1474e-101	4.4033e-100
HIST1H2BE	17.1344	3.37837	0.180517	18.715	3.7374e-78	1.30478e-76
HIST1H2BF	49.1453	3.65757	0.217658	16.8042	2.27461e-63	5.32259e-62
HIST1H2BG	374.381	2.37315	0.171725	13.8195	1.94511e-43	2.39897e-42
HIST1H2BH	109.97	3.51703	0.180304	19.5061	9.73692e-85	4.09234e-83
HIST1H2BI	3.34262	3.17151	0.325505	9.74334	1.96967e-22	1.04622e-21
HIST1H2BJ	206.704	2.58364	0.15311	16.8744	6.94522e-64	9.23012e-63
HIST1H2BK	1926.62	2.08801	0.111929	18.6548	1.15448e-77	3.96646e-76
HIST1H2BL	11.8231	2.81715	0.19862	14.1836	1.15745e-45	1.52763e-44
HIST1H2BM	4.75442	4.16799	0.336138	12.3996	2.6248e-35	2.38714e-34
HIST1H2BN	195.75	1.62354	0.119517	13.5842	4.97016e-42	5.81509e-41
HIST1H2BO	35.2281	4.51901	0.217586	20.7688	8.28645e-96	5.0524e-94
HIST1H3A	7.23738	1.4654	0.214201	6.84122	7.85236e-12	2.44905e-11
HIST1H3B	17.1665	4.39628	0.267211	16.4525	8.05252e-61	1.76057e-59
HIST1H3C	10.8973	3.41184	0.248737	13.7166	8.07291e-43	9.73472e-42
HIST1H3D	131.429	3.45196	0.173612	19.8831	5.69456e-88	2.73909e-86
HIST1H3E	90.9204	1.41175	0.129631	10.8905	1.27871e-27	8.63581e-27
HIST1H3F	6.8905	3.08906	0.256752	12.0313	2.43241e-33	2.0328e-32
HIST1H3G	85.7665	3.04196	0.209322	14.5324	7.55294e-48	1.07555e-46
HIST1H3H	642.501	4.27897	0.176302	24.2706	4.0033e-130	6.9322e-128
HIST1H3I	2.64271	3.74277	0.372921	10.0363	1.05507e-23	5.90869e-23
HIST1H3J	11.9905	4.27596	0.237577	17.9982	2.01117e-72	5.96326e-71
HIST1H4A	2.65181	3.02221	0.321069	9.41295	4.82407e-21	2.39488e-20
HIST1H4B	5.64401	3.05924	0.295699	10.3458	4.37328e-25	2.64782e-24
HIST1H4C	10.6076	2.58512	0.22536	11.4711	1.84382e-30	1.393e-29
HIST1H4D	21.2701	3.57264	0.210843	16.9445	2.11212e-64	5.07964e-63
HIST1H4E	41.439	3.00473	0.187072	16.0619	4.71765e-58	9.58813e-57
HIST1H4F	1.09864	1.85209	0.474068	3.90679	9.35294e-05	0.000179711
HIST1H4H	473.124	2.61022	0.165772	15.7458	7.33628e-56	8.84075e-55
HIST1H4I	920.544	2.01848	0.110133	18.3277	4.9789e-75	1.57326e-73
HIST1H4J	13.0377	2.44751	0.172613	14.1792	1.23283e-45	1.62216e-44
HIST1H4K	17.5644	2.48723	0.1687	14.7435	3.38684e-49	5.09085e-48
HIST1H4L	1.19062	2.63033	0.624431	4.21236	2.52718e-05	5.12659e-05
HIST2H2AA3	1.35086	2.56165	0.288308	8.88513	6.38454e-19	2.84641e-18
HIST2H2AA4	0.984526	1.99351	0.2889	6.90033	5.18811e-12	1.64176e-11
HIST2H2AB	6.3381	2.52937	0.251752	10.0471	9.46177e-24	3.85345e-23
HIST2H2AC	51.3559	2.23723	0.147706	15.1465	7.98836e-52	8.44363e-51
HIST2H2BE	4594.31	1.99594	0.123467	16.1658	8.78751e-59	1.83774e-57
HIST2H2BF	201.504	2.71554	0.168801	16.0872	3.13729e-58	6.43665e-57
HIST2H3C	1.20842	2.22589	0.463245	4.80499	1.54757e-06	3.46435e-06
HIST2H3D	7.13418	2.12503	0.20889	10.173	2.6182e-24	1.08761e-23
HIST2H4A	32.4111	2.87843	0.161469	17.8265	4.40318e-71	1.25404e-69
HIST2H4B	0.839463	1.6259	0.277521	5.85864	4.66665e-09	1.22436e-08
HIST3H2A	1007	2.01547	0.151002	13.3473	1.22796e-40	9.00923e-40
HIST3H2BB	161.502	3.15113	0.172151	18.3045	7.61464e-75	2.37149e-73
HIST3H3	2.08205	1.02188	0.246292	4.14906	3.33841e-05	5.57781e-05
HIST4H4	210.271	1.49342	0.145485	10.2651	1.01216e-24	6.04362e-24
HJURP	873.826	3.51123	0.113847	30.8417	7.2304e-209	3.613e-206
HLA-DQA2	1672.21	1.10529	0.164382	6.7239	1.76929e-11	5.40526e-11
HLA-DQB2	1071.53	1.13994	0.143106	7.96571	1.6428e-15	6.22194e-15
HM13	11528.5	1.01155	0.0560504	18.0472	8.30365e-73	1.49646e-71
HMGA1	8135.17	1.55675	0.0974478	15.9753	1.9009e-57	2.13456e-56
HMGA2	34.2467	1.84381	0.172509	10.6882	1.1561e-26	4.85874e-26
HMGB2	7405.13	1.09632	0.082516	13.2862	2.7832e-40	2.00656e-39
HMGB3	4610.26	2.40016	0.105639	22.7203	2.8199e-114	1.2135e-112
HMMR	859.757	3.00968	0.103626	29.0438	1.8438e-185	3.1739e-183
HMP19	77.7189	4.9197	0.275406	17.8634	2.27169e-71	4.19757e-70
HMSD	14.0211	1.37062	0.191032	7.17483	7.23993e-13	2.39432e-12
HMX1	7.49098	1.27364	0.282875	4.50247	6.71693e-06	1.42537e-05
HMX2	10.3638	4.96447	0.401553	12.3632	4.13464e-35	3.71345e-34
HMX3	6.8115	3.29658	0.445777	7.39514	1.41256e-13	4.85316e-13
HN1	6783.51	2.20629	0.0987098	22.3513	1.173e-110	1.1039e-108
HN1L	14368.6	1.31077	0.0612391	21.4042	1.2212e-101	8.527e-100
HNF4A	3.00351	1.09253	0.264006	4.13829	3.49898e-05	5.51877e-05
HNRNPAB	10244.2	1.05446	0.0551829	19.1085	2.14697e-81	7.94379e-80
HOMER3	1935.26	1.23704	0.101443	12.1944	3.33082e-34	1.99609e-33
HOPX	698.148	1.05329	0.108873	9.67446	3.8713e-22	1.4721e-21
HORMAD1	186.168	4.20281	0.315327	13.3284	1.5821e-40	1.06403e-39
HOXB1	12.5653	2.0147	0.25637	7.85855	3.88595e-15	1.05085e-14
HOXB13	309.251	6.03791	0.350884	17.2077	2.32402e-66	3.75228e-65
HOXB2	2252.68	1.33448	0.151819	8.78997	1.49599e-18	4.87808e-18
HOXB5	354.258	1.92981	0.209683	9.2035	3.46476e-20	1.15077e-19
HOXB6	501.401	1.58509	0.186375	8.50486	1.81811e-17	5.42175e-17
HOXB9	125.953	2.32759	0.171018	13.6102	3.48209e-42	2.66853e-41
HOXC10	2246.28	2.44806	0.165697	14.7743	2.14717e-49	2.06401e-48
HOXC11	521.52	3.56507	0.194997	18.2827	1.1369e-74	2.08863e-73
HOXC12	329.256	4.0905	0.278714	14.6763	9.14064e-49	8.08421e-48
HOXC13	656.211	2.96005	0.16411	18.037	9.9811e-73	1.7258e-71
HOXC4	529.314	1.04236	0.109882	9.48618	2.39664e-21	1.20857e-20
HOXD12	0.997451	1.91616	0.398348	4.81027	1.50729e-06	2.7495e-06
HOXD13	16.5697	1.01787	0.235574	4.32083	1.55445e-05	2.49843e-05
HPDL	142.871	1.95499	0.188475	10.3727	3.30159e-25	2.01873e-24
HPN	2589.52	2.20457	0.147743	14.9217	2.38051e-50	2.33927e-49
HPRT1	2283.13	1.0773	0.0673192	16.0029	1.21956e-57	1.5601e-56
HPX	1404.16	1.91664	0.197099	9.72422	2.37717e-22	8.61787e-22
HRASLS2	260.803	1.56459	0.171569	9.11931	7.56023e-20	2.42481e-19
HRG	1.07996	1.21629	0.388613	3.12984	0.00174904	0.00244778
HRH3	6.54698	1.98094	0.297141	6.66665	2.61711e-11	5.80908e-11
HS3ST3A1	69.6901	1.92978	0.12672	15.2286	2.28264e-52	2.23654e-51
HS3ST5	17.4286	2.51832	0.287891	8.74747	2.18193e-18	9.52175e-18
HS3ST6	15.7181	1.91194	0.298493	6.40531	1.50063e-10	3.43896e-10
HS6ST3	718.956	2.83884	0.218255	13.007	1.11683e-38	1.15388e-37
HSD11B2	801.173	1.15821	0.120249	9.63181	5.86859e-22	2.20636e-21
HSD17B6	303.991	2.97554	0.095281	31.2291	4.2867e-214	1.07e-211
HSD17B7	865.147	1.27142	0.0732645	17.3538	1.84558e-67	2.65775e-66
HSF2BP	73.6198	1.17191	0.0811755	14.4368	3.03668e-47	2.75956e-46
HSH2D	1171.01	2.6486	0.144569	18.3206	5.66546e-75	1.77723e-73
HSPA6	437.157	1.66964	0.131557	12.6914	6.60126e-37	4.28266e-36
HSPB1	32547.6	1.5247	0.12637	12.0653	1.61016e-33	9.33559e-33
HSPBP1	2396.22	1.01081	0.0815119	12.4008	2.58839e-35	1.47988e-34
HSPE1	5410.78	1.13623	0.0705428	16.1069	2.28005e-58	2.76262e-57
HTN1	3.21099	3.02998	0.783352	3.86796	0.00010975	0.00016715
HTR1A	0.45769	1.13266	0.419446	2.70037	0.00692624	0.00972011
HTR1D	70.788	3.61273	0.178709	20.2157	7.12031e-91	2.15292e-89
HTR1E	6.96003	3.55239	0.389282	9.1255	7.14027e-20	2.45336e-19
HTR2C	6.2193	1.94067	0.442958	4.38117	1.18046e-05	1.91208e-05
HTR3A	20.6307	2.44547	0.26509	9.22507	2.83366e-20	9.90687e-20
HTR6	7.10952	1.20516	0.226205	5.32771	9.94569e-08	1.94661e-07
HUS1B	24.5674	2.15828	0.230829	9.35015	8.75273e-21	4.2825e-20
HYAL3	297.097	1.25435	0.0860745	14.5728	4.18315e-48	6.05647e-47
HYLS1	604.168	1.02717	0.0690611	14.8733	4.911e-50	7.64739e-49
HYPM	1.08344	2.39165	0.368644	6.48769	8.71623e-11	2.54778e-10
IAPP	1.06775	2.08099	0.777234	2.67743	0.00741892	0.00990181
IBSP	160.729	6.90811	0.218453	31.6228	1.7961e-219	4.9811e-217
ICOS	129.09	1.86214	0.167294	11.131	8.86563e-29	4.27762e-28
IDH2	13161.3	1.39619	0.088554	15.7665	5.29027e-56	6.50078e-55
IDO1	969.143	1.86673	0.200718	9.30027	1.40093e-20	4.61162e-20
IDO2	10.2074	1.44783	0.196629	7.36328	1.79449e-13	6.13613e-13
IER3	6437.51	1.27109	0.117168	10.8484	2.02891e-27	8.77029e-27
IER5L	1059.38	1.72762	0.098668	17.5095	1.21353e-68	3.18387e-67
IFI27	16342.7	1.83046	0.164255	11.1441	7.65551e-29	3.70091e-28
IFI30	59.2431	1.04615	0.0979961	10.6754	1.32617e-26	8.56867e-26
IFI35	2591.25	1.00039	0.0996377	10.0403	1.01375e-23	3.90781e-23
IFI44	2519.95	1.04384	0.129742	8.04553	8.58716e-16	2.35123e-15
IFI6	21816.3	2.89379	0.16059	18.0197	1.36406e-72	2.34235e-71
IFIT1	5642.13	1.41191	0.155686	9.06893	1.20188e-19	5.5116e-19
IFIT2	2503.9	1.01339	0.128496	7.88658	3.10582e-15	8.42622e-15
IFITM1	11408.6	1.129	0.122959	9.18187	4.2367e-20	2.00008e-19
IFITM10	1100.85	1.13426	0.145946	7.77181	7.73747e-15	2.8362e-14
IFITM5	8.85388	2.05856	0.345187	5.96362	2.46707e-09	6.59663e-09
IFNB1	2.74136	3.4194	0.325466	10.5061	8.09379e-26	3.55457e-25
IFNG	24.3131	1.79324	0.218991	8.18865	2.64169e-16	7.48005e-16
IFNL1	8.5591	3.08346	0.271761	11.3462	7.74511e-30	3.89913e-29
IFNL2	3.93328	4.18384	0.353833	11.8243	2.92184e-32	1.62509e-31
IFNL3	4.08511	4.1264	0.341519	12.0825	1.30719e-33	1.10309e-32
IGF2BP1	25.563	3.01325	0.209789	14.3633	8.80004e-47	7.93913e-46
IGF2BP3	48.2482	2.21794	0.236438	9.38066	6.55629e-21	2.19583e-20
IGFALS	260.112	2.85803	0.196599	14.5373	7.02961e-48	6.4745e-47
IGFBPL1	31.248	2.48282	0.202402	12.2667	1.36643e-34	7.60364e-34
IGFL1	41.2516	1.44486	0.2449	5.89979	3.63957e-09	9.61887e-09
IGFL2	95.8459	3.13432	0.183078	17.1201	1.05067e-65	2.59906e-64
IGFL3	29.1111	4.94039	0.280128	17.6362	1.2999e-69	3.47361e-68
IGSF23	9.93228	2.13313	0.264423	8.0671	7.1985e-16	2.77739e-15
IGSF8	5647.2	1.02456	0.0752858	13.609	3.54191e-42	2.71022e-41
IGSF9	3141.98	1.95297	0.102998	18.9612	3.57005e-80	7.5837e-79
IHH	2.64205	1.11817	0.238853	4.6814	2.84917e-06	5.11497e-06
IKBKE	1110.02	1.23286	0.0814392	15.1385	9.03029e-52	1.49207e-50
IKZF3	1202.05	1.12675	0.154197	7.30721	2.72752e-13	7.16567e-13
IL11	62.7308	1.59554	0.123699	12.8985	4.58665e-38	3.11518e-37
IL12B	18.7357	2.112	0.191237	11.0439	2.34623e-28	1.10079e-27
IL12RB2	155.439	1.25791	0.210864	5.96549	2.439e-09	4.91543e-09
IL17C	4.7929	2.70818	0.272004	9.9564	2.36474e-23	8.67591e-23
IL17REL	57.8886	3.52384	0.210691	16.7252	8.59424e-63	1.96849e-61
IL18	617.163	1.21226	0.105699	11.469	1.88741e-30	9.21032e-30
IL19	28.5133	4.37152	0.287608	15.1996	3.55821e-52	3.45922e-51
IL20	292.216	3.40888	0.248928	13.6943	1.09873e-42	8.52495e-42
IL21	2.21914	3.22466	0.363155	8.87957	6.712e-19	2.08841e-18
IL21R	289.534	2.60123	0.134178	19.3864	1.00529e-83	2.35607e-82
IL24	232.563	1.3052	0.130526	9.99953	1.5312e-23	6.16062e-23
IL27	14.0009	1.71231	0.136859	12.5115	6.4603e-36	6.04031e-35
IL2RG	1755.8	1.05503	0.139786	7.5475	4.43685e-14	1.12201e-13
IL36G	3.74602	1.28717	0.314424	4.09375	4.2445e-05	6.63013e-05
IL36RN	11.0087	2.60407	0.334074	7.79488	6.44699e-15	1.69645e-14
IL37	2.2942	1.36042	0.236123	5.76149	8.33768e-09	1.63707e-08
IL4I1	638.813	2.66301	0.135138	19.7058	1.92258e-86	4.75125e-85
IL9	0.833503	1.25996	0.43042	2.92728	0.0034194	0.00467489
IL9R	25.5171	2.0861	0.14549	14.3384	1.25893e-46	1.02624e-45
ILDR1	799.806	1.0276	0.0867269	11.8487	2.18474e-32	1.12664e-31
ILDR2	105.964	2.2656	0.128965	17.5675	4.37126e-69	6.6595e-68
INA	39.3391	2.73732	0.280089	9.77303	1.46991e-22	5.24654e-22
INHA	94.4832	1.82382	0.168316	10.8357	2.33267e-27	1.00659e-26
INHBA	4447.79	3.39392	0.114053	29.7573	1.3961e-194	3.6512e-192
INSL4	1.36451	1.17967	0.405438	2.90962	0.00361865	0.00493155
INSM1	246.245	4.57243	0.290116	15.7607	5.79827e-56	7.03834e-55
INSM2	1.9214	1.20622	0.257498	4.68439	2.80791e-06	5.04272e-06
INTS7	2802.76	1.20885	0.0570938	21.1731	1.6898e-99	6.03152e-98
IQCD	194.366	1.25464	0.0854866	14.6765	9.11709e-49	8.61462e-48
IQGAP3	2253.04	3.67444	0.114608	32.0609	1.547e-225	1.2863e-222
IRF7	2473.23	1.92557	0.0996019	19.3327	2.85358e-83	1.16539e-81
ISG15	6998.74	3.50881	0.168338	20.8439	1.73131e-96	1.08621e-94
ISG20	1277.38	1.1534	0.106587	10.8212	2.73223e-27	1.25864e-26
ISL2	13.2024	2.51782	0.279941	8.99411	2.38157e-19	8.02271e-19
ISX	4.08059	2.43267	0.472051	5.1534	2.55799e-07	4.88024e-07
ISYNA1	3970.54	1.00988	0.104047	9.70594	2.84443e-22	1.02375e-21
ITIH6	427.929	1.35442	0.170458	7.94576	1.93003e-15	5.2793e-15
ITLN2	3.7245	2.58814	0.362259	7.14446	9.03489e-13	2.31868e-12
ITPKA	84.5848	3.35696	0.170153	19.7291	1.2143e-86	2.97445e-85
IVL	44.8889	3.35347	0.348952	9.61012	7.2467e-22	2.70815e-21
IYD	177.237	1.80144	0.246701	7.30213	2.83244e-13	6.9516e-13
JAKMIP1	108.937	2.76388	0.159241	17.3566	1.75895e-67	2.54032e-66
JAKMIP2	70.8085	1.15412	0.13868	8.32222	8.63308e-17	2.63428e-16
JPH1	585.261	1.57161	0.138242	11.3686	5.99715e-30	2.98185e-29
JPH3	91.2285	2.42171	0.188363	12.8566	7.89941e-38	4.97146e-37
JSRP1	77.8982	1.31853	0.176409	7.47425	7.7645e-14	2.09277e-13
JTB	10116.3	1.11332	0.0601857	18.4981	2.13848e-76	4.07862e-75
KAZALD1	944.408	1.53176	0.135228	11.3273	9.61192e-30	4.75076e-29
KCNC1	66.1656	1.15072	0.229362	5.01704	5.24742e-07	9.26878e-07
KCNC2	466.504	1.22534	0.4034	3.03754	0.00238515	0.00347837
KCNE4	4440.61	2.58766	0.186029	13.9099	5.51239e-44	4.17355e-43
KCNF1	491.049	3.44836	0.221102	15.5962	7.72562e-55	8.94272e-54
KCNG1	296.798	2.1701	0.235456	9.21659	3.06709e-20	1.02141e-19
KCNG2	11.3972	1.21283	0.143513	8.45103	2.88746e-17	8.981e-17
KCNG3	31.4474	2.79323	0.187391	14.9059	3.01774e-50	3.02319e-49
KCNH1	168.211	3.00083	0.200423	14.9725	1.11061e-50	1.03733e-49
KCNH2	319.91	2.29406	0.194292	11.8073	3.58051e-32	1.95986e-31
KCNH6	16.4184	2.958	0.271211	10.9067	1.0712e-27	5.01332e-27
KCNJ10	72.3582	2.37851	0.158344	15.0211	5.34269e-51	5.50716e-50
KCNJ11	978.5	1.15061	0.132127	8.70836	3.08301e-18	1.33865e-17
KCNJ18	1.70276	2.42566	0.515195	4.70823	2.49874e-06	5.47975e-06
KCNJ3	3195.04	5.14318	0.314416	16.3579	3.82221e-60	5.28227e-59
KCNJ4	3.77649	2.57453	0.35649	7.22188	5.1272e-13	1.33158e-12
KCNJ6	60.3088	2.80796	0.211327	13.2873	2.74293e-40	1.82996e-39
KCNK1	1733.61	1.91481	0.153363	12.4854	8.96691e-36	5.21019e-35
KCNK10	9.77054	1.11227	0.196253	5.66753	1.44874e-08	2.80096e-08
KCNK15	983.481	2.50436	0.167915	14.9144	2.6553e-50	2.46627e-49
KCNK16	2.77963	2.31835	0.499876	4.63785	3.52059e-06	5.88769e-06
KCNK5	1027.7	1.17996	0.18395	6.41458	1.41214e-10	3.24213e-10
KCNK6	3542.81	1.47087	0.105074	13.9984	1.5942e-44	1.31542e-43
KCNK9	14.8529	2.51674	0.19997	12.5856	2.5346e-36	1.60675e-35
KCNQ2	11.6272	1.06667	0.26882	3.96798	7.24846e-05	0.000111887
KCNQ3	475.483	1.0924	0.134145	8.14341	3.84308e-16	1.14535e-15
KCNQ5	262.072	1.73785	0.178455	9.73836	2.06873e-22	1.09749e-21
KCNS3	2046.4	1.0602	0.108467	9.77442	1.44987e-22	5.60729e-22
KCNV1	5.27517	1.00528	0.38928	2.58241	0.00981129	0.0135742
KCTD13	1311.96	1.06666	0.0638449	16.707	1.16515e-62	1.7198e-61
KCTD5	2525.64	1.05108	0.0539399	19.4862	1.43823e-84	3.67964e-83
KDELR3	2430.62	1.09742	0.0996763	11.0099	3.42424e-28	1.59457e-27
KDM4B	8632.12	1.15034	0.095317	12.0686	1.54777e-33	8.26306e-33
KHDC1L	2.74266	1.77104	0.306902	5.77072	7.89353e-09	2.04985e-08
KIAA0101	1093.37	3.28011	0.101634	32.2738	1.6314e-228	1.6278e-225
KIAA0319	97.7191	2.41811	0.206675	11.7001	1.2735e-31	6.39565e-31
KIAA1024L	1.46298	2.05072	0.341741	6.0008	1.96347e-09	5.28599e-09
KIAA1211	378.249	2.63719	0.143699	18.3522	3.1692e-75	6.08487e-74
KIAA1257	163.045	1.90562	0.129435	14.7226	4.61751e-49	4.41583e-48
KIAA1524	675.039	1.85231	0.100506	18.4299	7.5609e-76	1.58493e-74
KIAA1644	273.111	1.73962	0.159459	10.9095	1.03781e-27	4.56508e-27
KIF11	2240.06	2.49437	0.0924727	26.9742	2.9704e-160	3.2268e-158
KIF12	2624.85	1.18329	0.172113	6.87507	6.19581e-12	1.42741e-11
KIF14	704.619	3.47866	0.127103	27.3688	6.4544e-165	6.5755e-163
KIF15	705.794	2.51422	0.106588	23.5883	5.0851e-123	2.9161e-121
KIF18A	499.854	2.41128	0.104736	23.0226	2.7714e-117	1.4426e-115
KIF18B	693.332	3.56288	0.123493	28.8508	4.954e-183	4.2891e-180
KIF1A	999.045	4.60039	0.281736	16.3287	6.16635e-60	7.354e-59
KIF20A	1681.23	3.34759	0.112933	29.6422	4.2703e-193	8.8822e-191
KIF22	4309.98	1.45078	0.0672014	21.5886	2.3011e-103	8.205e-102
KIF23	1598.25	2.61555	0.0967281	27.0403	4.9692e-161	5.6435e-159
KIF24	587.521	1.57697	0.0759719	20.7572	1.05495e-95	6.34291e-94
KIF26B	2048.89	2.79631	0.118508	23.5959	4.2466e-123	2.4635e-121
KIF2C	1595.25	3.30929	0.117072	28.2671	8.7728e-176	1.4613e-173
KIF4A	1550.67	3.80589	0.110628	34.4027	2.3002e-259	9.5687e-257
KIF4B	3.31246	2.04559	0.191712	10.6701	1.40513e-26	9.05183e-26
KIFC1	2020.26	3.15422	0.109554	28.7914	2.7504e-182	1.9844e-179
KIFC2	1327.77	2.0597	0.112203	18.3569	2.90556e-75	5.99001e-74
KIR2DL4	14.3112	1.96214	0.2224	8.82255	1.11882e-18	4.93717e-18
KIR3DL3	0.494947	1.01326	0.45564	2.22382	0.0261606	0.0388031
KIRREL2	32.5539	1.92533	0.239196	8.04919	8.33447e-16	2.2833e-15
KISS1	15.7375	2.52301	0.194914	12.9442	2.53296e-38	1.71931e-37
KISS1R	75.4528	4.52068	0.237329	19.0482	6.80316e-81	1.48303e-79
KLC2	2426.51	1.01514	0.0685463	14.8096	1.26976e-49	1.24456e-48
KLF1	7.99777	1.7032	0.140837	12.0935	1.14367e-33	6.66963e-33
KLF17	14.5116	1.60682	0.229529	7.00053	2.5499e-12	6.39269e-12
KLHDC7B	955.146	2.59322	0.202739	12.791	1.8418e-37	1.14187e-36
KLHDC9	626.74	1.59467	0.120226	13.2639	3.7475e-40	2.69399e-39
KLHL1	28.8192	6.20648	0.695809	8.9198	4.67119e-19	1.46344e-18
KLHL34	18.7286	2.03486	0.279707	7.27495	3.46553e-13	1.16931e-12
KLHL35	453.646	1.89344	0.129747	14.5933	3.09981e-48	2.67988e-47
KLHL38	117.202	2.08722	0.149632	13.949	3.19045e-44	2.63529e-43
KLK12	57.366	1.99222	0.349215	5.70485	1.16446e-08	2.98989e-08
KLK15	1.05204	1.14077	0.408765	2.79077	0.00525821	0.00744204
KLK4	187.804	3.07006	0.176837	17.3609	1.63108e-67	2.71249e-66
KLRG2	374.897	1.86182	0.176844	10.528	6.4154e-26	4.03667e-25
KMO	546.41	1.7226	0.158333	10.8796	1.44169e-27	6.50714e-27
KMT5C	811.292	1.05337	0.0831498	12.6684	8.85279e-37	5.36211e-36
KNCN	1.23585	2.42601	0.454265	5.34053	9.26776e-08	1.8182e-07
KNDC1	249.244	1.78112	0.241195	7.38454	1.52981e-13	4.07704e-13
KNG1	2.10922	1.48584	0.29385	5.05645	4.27135e-07	7.58002e-07
KNL1	834.3	2.8049	0.103013	27.2286	2.982e-163	3.4654e-161
KNOP1	1951.16	1.04209	0.0522302	19.9519	1.44335e-88	3.73327e-87
KNSTRN	1093.7	1.1724	0.0733675	15.9798	1.76603e-57	1.99206e-56
KNTC1	1882.87	1.08593	0.0732865	14.8176	1.12714e-49	1.71207e-48
KPNA2	8956.69	2.13043	0.0959341	22.2072	2.9262e-109	1.2478e-107
KPNA7	27.927	2.08741	0.182764	11.4214	3.27043e-30	2.44943e-29
KPRP	1.76966	2.39749	0.641742	3.73592	0.000187032	0.000348842
KREMEN2	204.828	3.96602	0.175197	22.6375	1.8519e-113	8.73e-112
KRT1	74.0149	1.56796	0.282347	5.5533	2.80333e-08	5.66456e-08
KRT16	2556.76	1.41231	0.268725	5.25561	1.47536e-07	3.53842e-07
KRT18	46867.2	1.6501	0.110277	14.9633	1.27618e-50	1.2716e-49
KRT19	90437.7	1.88659	0.117598	16.0427	6.43395e-58	8.33739e-57
KRT2	7.1734	2.25614	0.255481	8.83095	1.0379e-18	3.3977e-18
KRT20	10.7598	3.3991	0.398203	8.53608	1.38846e-17	4.37313e-17
KRT24	18.7663	1.61702	0.333766	4.84477	1.26758e-06	2.32157e-06
KRT3	3.82764	2.82531	0.301869	9.35939	8.01954e-21	3.93166e-20
KRT31	49.8062	2.91225	0.29878	9.74716	1.89698e-22	6.91222e-22
KRT34	2.96163	3.31379	0.480632	6.89464	5.4003e-12	1.24874e-11
KRT35	2.59006	2.10381	0.372541	5.64719	1.63089e-08	4.14084e-08
KRT36	4.30773	1.029	0.155294	6.62614	3.44571e-11	7.61867e-11
KRT37	19.2298	3.34739	0.243818	13.729	6.80241e-43	5.31419e-42
KRT38	2.3574	2.3422	0.43688	5.3612	8.26706e-08	1.62764e-07
KRT6A	1038.46	1.70751	0.314576	5.42797	5.69979e-08	1.39957e-07
KRT72	4.83351	1.18504	0.291632	4.06349	4.83448e-05	7.98385e-05
KRT73	2.08802	1.69015	0.346017	4.88458	1.03648e-06	2.34548e-06
KRT75	59.0458	3.35082	0.293051	11.4343	2.81925e-30	1.45002e-29
KRT78	7.1152	1.46242	0.375423	3.89539	9.80406e-05	0.000158652
KRT8	72479.4	1.80781	0.108447	16.67	2.16419e-62	3.185e-61
KRT81	3738.57	2.23303	0.281682	7.92749	2.23617e-15	8.41041e-15
KRT85	3.23543	1.36351	0.309699	4.40271	1.06908e-05	1.7373e-05
KRT86	317.291	1.53097	0.194724	7.86224	3.77324e-15	1.08437e-14
KRTAP17-1	1.47091	1.81958	0.348766	5.21721	1.81639e-07	4.32754e-07
KRTAP21-2	0.655557	1.63192	0.478585	3.40989	0.000649885	0.00114971
KRTAP3-1	4.07124	2.57799	0.353441	7.29398	3.0093e-13	1.01855e-12
KRTAP4-1	2.01719	2.92208	0.685792	4.26088	2.0362e-05	4.16968e-05
KRTAP5-1	19.4355	1.24153	0.138904	8.93804	3.96151e-19	1.78083e-18
KRTAP5-10	19.2778	1.56468	0.173042	9.04218	1.53574e-19	7.01287e-19
KRTAP5-2	0.921896	2.0313	0.288087	7.051	1.77637e-12	5.76453e-12
KRTAP5-6	0.980014	2.04232	0.296689	6.88371	5.83137e-12	1.83593e-11
KRTAP5-7	4.54641	1.1157	0.202486	5.51001	3.58823e-08	8.91701e-08
KRTAP5-8	4.78138	1.12662	0.188413	5.97951	2.2381e-09	6.00666e-09
KRTAP5-9	14.2377	1.0445	0.142191	7.34572	2.04652e-13	6.98137e-13
KRTCAP3	1488	1.00986	0.118258	8.5395	1.34799e-17	4.00709e-17
LA16c-380H5.3	26.6204	3.42575	0.257821	13.2873	2.74159e-40	3.03538e-39
LA16c-431H6.6	16.3506	1.04649	0.124141	8.42986	3.4609e-17	1.42552e-16
LACRT	119.142	1.69279	0.539713	3.13646	0.00171003	0.0024118
LAD1	4066.24	1.28861	0.149828	8.60059	7.93078e-18	2.51217e-17
LAG3	341.257	1.97295	0.154288	12.7874	1.92755e-37	1.27787e-36
LAGE3	1694.51	1.96217	0.0941419	20.8427	1.777e-96	1.09895e-94
LAIR2	19.0268	1.30522	0.189076	6.90318	5.08523e-12	1.25533e-11
LAMP3	824.69	1.88105	0.171143	10.9911	4.21837e-28	1.95707e-27
LAMP5	864.839	2.95014	0.137555	21.447	4.8731e-102	1.8172e-100
LAMTOR2	3595.33	1.37189	0.0776122	17.6762	6.39162e-70	1.02266e-68
LAPTM4B	13073.2	1.27527	0.119543	10.6679	1.43825e-26	6.20549e-26
LBX1	5.71365	2.81284	0.514177	5.47056	4.4861e-08	8.40219e-08
LBX2	79.9445	1.79882	0.107454	16.7403	6.6611e-63	9.92007e-62
LCE1B	0.663688	1.61724	0.701366	2.30584	0.0211197	0.0317015
LCN1	3.12855	3.30723	0.27043	12.2295	2.16291e-34	1.28922e-33
LCN12	158.351	1.98854	0.165312	12.029	2.50246e-33	2.08329e-32
LCN2	1316.15	1.00417	0.243682	4.12084	3.77494e-05	5.917e-05
LCT	47.2423	1.45688	0.261869	5.56339	2.6458e-08	5.04308e-08
LCTL	28.0583	1.5061	0.132403	11.3751	5.56237e-30	4.13027e-29
LDHC	48.5449	1.00621	0.216902	4.63903	3.50045e-06	6.2482e-06
LDLRAD1	65.3909	1.80734	0.209022	8.64666	5.30288e-18	2.2684e-17
LEF1	1547.52	2.01025	0.116667	17.2306	1.56432e-66	2.19577e-65
LEMD1	67.6918	1.36152	0.283747	4.79837	1.59962e-06	3.57188e-06
LENEP	6.64664	1.35363	0.179214	7.55316	4.24822e-14	1.16006e-13
LGALS9B	24.0516	2.80011	0.248459	11.2699	1.84782e-29	9.16379e-29
LGALS9C	28.5647	2.48955	0.220513	11.2898	1.47346e-29	7.35843e-29
LGSN	6.86726	2.5947	0.293901	8.82847	1.06114e-18	3.2651e-18
LHFPL4	17.9939	1.18814	0.264112	4.49862	6.83951e-06	1.12907e-05
LHFPL5	39.5061	3.83151	0.239663	15.9871	1.57243e-57	3.1225e-56
LHX1	28.3628	5.94516	0.447055	13.2985	2.36129e-40	2.62104e-39
LHX2	49.1005	4.38796	0.228373	19.214	2.82377e-82	6.34967e-81
LHX3	0.849712	2.14056	0.430876	4.96792	6.7674e-07	1.1887e-06
LHX5	3.39067	1.89497	0.355466	5.33095	9.76993e-08	1.80035e-07
LHX8	9.84219	1.07456	0.292225	3.67715	0.000235851	0.00037189
LHX9	13.9744	3.12111	0.325167	9.59848	8.11306e-22	2.81144e-21
LIG1	2599.19	1.0464	0.063152	16.5696	1.15676e-61	1.51166e-60
LIMD2	1215.32	1.64924	0.123286	13.3773	8.20942e-41	5.56614e-40
LIME1	128.42	1.38247	0.110615	12.498	7.6597e-36	7.11563e-35
LIMK1	3317.71	1.00093	0.0612633	16.3381	5.2861e-60	6.68056e-59
LIN28A	37.8165	4.65235	0.394748	11.7856	4.62994e-32	2.36562e-31
LIN28B	7.78527	4.90607	0.641178	7.65164	1.98434e-14	7.15849e-14
LINC00176	136.437	2.37284	0.134414	17.6532	9.60692e-70	2.58313e-68
LINC00238	38.5281	2.8681	0.295552	9.70421	2.89298e-22	1.51987e-21
LINGO1	1366.67	2.46413	0.152734	16.1335	1.4831e-58	1.94715e-57
LINGO3	26.065	1.2239	0.143211	8.54617	1.27243e-17	5.34271e-17
LIPM	29.0104	1.95525	0.147484	13.2574	4.08834e-40	2.93056e-39
LIX1	8.57182	2.71506	0.236088	11.5002	1.31604e-30	6.4473e-30
LKAAEAR1	8.20587	2.90148	0.229578	12.6383	1.29846e-36	8.3265e-36
LLGL2	5823.48	1.73648	0.0839497	20.6848	4.74941e-95	1.41125e-93
LMNB1	3517.72	2.41822	0.0905374	26.7097	3.6348e-157	3.2402e-155
LMNB2	4301.3	1.36414	0.0760791	17.9305	6.81217e-72	1.30715e-70
LMNTD1	3.23155	1.57326	0.324844	4.84313	1.27811e-06	2.20993e-06
LMNTD2	222.956	1.34447	0.121607	11.0558	2.05423e-28	1.43895e-27
LMO1	20.0813	1.69922	0.258144	6.58245	4.62759e-11	1.09314e-10
LMTK3	732.514	1.33827	0.131429	10.1825	2.37372e-24	9.08231e-24
LOXL1	3357.23	1.39322	0.0973615	14.3098	1.90092e-46	1.54203e-45
LPAR2	1284.19	1.12505	0.075263	14.9482	1.5991e-50	1.58702e-49
LPCAT1	5890.8	1.2518	0.0754905	16.5822	9.36599e-62	1.18486e-60
LPO	27.9112	1.304	0.219606	5.93789	2.8871e-09	6.15808e-09
LRFN1	385.981	1.63163	0.111542	14.628	1.86106e-48	1.62583e-47
LRFN2	55.4614	2.76736	0.176126	15.7124	1.24393e-55	1.34544e-54
LRFN4	1180.24	1.2988	0.110249	11.7805	4.91789e-32	2.7081e-31
LRG1	2759.97	2.05076	0.186118	11.0186	3.10791e-28	1.47811e-27
LRGUK	85.1508	1.01768	0.117767	8.64143	5.55154e-18	1.66913e-17
LRP8	811.021	1.63942	0.119867	13.6769	1.395e-42	1.00156e-41
LRRC10B	200.417	1.69279	0.169872	9.96513	2.166e-23	1.196e-22
LRRC14B	47.075	1.74502	0.204355	8.53915	1.35214e-17	5.66643e-17
LRRC15	8010.8	3.78647	0.145493	26.025	2.5805e-149	2.4758e-147
LRRC24	1.04	2.23899	0.302455	7.40272	1.33419e-13	4.59483e-13
LRRC26	241.925	1.53448	0.202448	7.5796	3.46613e-14	1.23395e-13
LRRC31	354.51	2.35096	0.271721	8.6521	5.05598e-18	1.54653e-17
LRRC45	1647.53	1.47586	0.090408	16.3245	6.61209e-60	9.01303e-59
LRRC46	338.769	2.09981	0.12966	16.1948	5.48781e-59	6.43723e-58
LRRC53	3.72501	2.18933	0.465347	4.70473	2.54208e-06	4.58015e-06
LRRC56	571.902	1.6313	0.10862	15.0184	5.56033e-51	5.71968e-50
LRRC59	11913.7	1.27934	0.0805942	15.8739	9.61427e-57	1.12663e-55
LRRC6	598.818	1.29165	0.121325	10.6462	1.81611e-26	7.5752e-26
LRRC61	1101.45	1.07438	0.0752439	14.2787	2.97273e-46	2.38822e-45
LRRC73	169.094	2.06953	0.129228	16.0146	1.01032e-57	2.01553e-56
LRRIQ4	18.8647	2.13103	0.209297	10.1819	2.38939e-24	1.39403e-23
LRRN2	1837.35	1.51366	0.125057	12.1038	1.00865e-33	5.89939e-33
LRTM1	1.1234	1.52495	0.400246	3.81004	0.000138945	0.000210078
LRTM2	99.925	5.50759	0.291999	18.8617	2.35595e-79	5.34265e-78
LRWD1	1145.09	1.11534	0.0628907	17.7346	2.26606e-70	4.03764e-69
LSM4	5820.26	1.39702	0.072024	19.3966	8.24792e-84	1.91697e-82
LSM7	1832.02	1.01612	0.0844373	12.034	2.35447e-33	1.24765e-32
LSR	8757.48	1.56128	0.0835368	18.6898	5.99751e-78	1.21213e-76
LTA	60.724	1.82416	0.158093	11.5385	8.43454e-31	6.43971e-30
LTB	569.396	2.05742	0.178108	11.5515	7.25155e-31	5.5561e-30
LUZP4	0.735058	1.53587	0.387981	3.95862	7.53826e-05	0.000116229
LY6E	22363	1.07938	0.124481	8.67099	4.28397e-18	1.37445e-17
LY6G6C	121.107	1.11138	0.213991	5.1936	2.06262e-07	4.88729e-07
LY6H	41.7925	2.09059	0.152707	13.6903	1.16091e-42	8.99348e-42
LY6L	1.54311	2.46173	0.78949	3.11813	0.00182005	0.00310074
LYPD1	88.2061	2.17071	0.139244	15.5892	8.62065e-55	9.0309e-54
LYPD3	3013.56	1.07834	0.12637	8.53324	1.42308e-17	4.21774e-17
LYPD4	2.61254	1.24419	0.279996	4.4436	8.84675e-06	1.85911e-05
LYPD8	52.7462	2.70366	0.264917	10.2057	1.87005e-24	1.09992e-23
LYZ	9109	1.3388	0.162267	8.25064	1.57554e-16	4.52278e-16
LYZL1	1.55688	2.00348	0.358675	5.58579	2.32639e-08	4.4455e-08
LYZL2	7.71507	3.24327	0.353029	9.187	4.03969e-20	1.30825e-19
MAD2L1	1421.93	2.1477	0.0963818	22.2833	5.3689e-110	2.3091e-108
MAEL	24.5117	2.09924	0.215896	9.72339	2.39676e-22	8.49405e-22
MAFA	9.80671	3.31335	0.249052	13.3038	2.19878e-40	1.58982e-39
MAG	67.6444	1.38856	0.214236	6.48146	9.08395e-11	1.95125e-10
MAGEA1	71.9761	7.20693	0.500441	14.4011	5.08964e-47	7.15359e-46
MAGEA10	7.10003	3.31131	0.558423	5.92976	3.03384e-09	6.0762e-09
MAGEA11	8.57758	2.51031	0.373315	6.72437	1.76355e-11	5.39154e-11
MAGEA12	54.8323	7.50074	0.584999	12.8218	1.23793e-37	1.22631e-36
MAGEA3	183.89	7.31781	0.675394	10.8349	2.35276e-27	1.5742e-26
MAGEA4	71.2821	5.54752	0.610449	9.08761	1.01237e-19	3.23659e-19
MAGEA6	144.89	7.8618	0.703844	11.1698	5.72995e-29	4.08648e-28
MAGEA9B	3.40825	3.7623	0.917665	4.09986	4.13391e-05	8.22792e-05
MAGEB1	8.59082	2.15279	0.521832	4.12545	3.70017e-05	7.39864e-05
MAGEB16	0.758152	1.82611	0.720436	2.53473	0.0112534	0.0174672
MAGEB17	45.6426	1.47537	0.232933	6.33391	2.39023e-10	5.41302e-10
MAGEB18	0.670116	1.74048	0.665911	2.61369	0.00895714	0.0124408
MAGEB2	5.84465	2.80723	0.488289	5.74911	8.9713e-09	1.75626e-08
MAGEB6	0.946202	1.97057	0.580956	3.39195	0.000693982	0.00105622
MAGEC1	14.7836	3.92053	0.377607	10.3826	2.97621e-25	1.17752e-24
MAGEC2	27.0457	6.10681	0.576855	10.5864	3.44668e-26	1.46433e-25
MAGED1	17287.9	1.05975	0.073881	14.344	1.16226e-46	1.04477e-45
MAGED2	44343.8	1.24182	0.101876	12.1895	3.53456e-34	2.11312e-33
MAGIX	293.541	1.1241	0.0948307	11.8537	2.05853e-32	1.66257e-31
MAJIN	12.9502	1.09333	0.242159	4.51491	6.33432e-06	1.1104e-05
MAL2	18346.8	1.65464	0.0980167	16.8812	6.18416e-64	8.2406e-63
MALRD1	252.453	2.43313	0.26069	9.33341	1.02522e-20	4.99793e-20
MANEAL	1205.55	1.61122	0.105757	15.2351	2.06675e-52	3.49491e-51
MANF	3808.46	1.11635	0.0642245	17.382	1.12953e-67	1.64077e-66
MAP3K19	23.7523	1.87713	0.208009	9.02427	1.80899e-19	6.11868e-19
MAP4K1	501.37	1.00107	0.119612	8.36936	5.7934e-17	1.69424e-16
MAP6D1	301.316	1.05412	0.107521	9.80379	1.08441e-22	4.22335e-22
MAPK15	930.63	2.65631	0.166344	15.9688	2.10814e-57	2.68304e-56
MAPK8IP2	1919.35	2.699	0.145279	18.5781	4.83239e-77	9.57274e-76
MAPKAPK2	14903.8	1.04222	0.0638056	16.3342	5.63213e-60	7.71942e-59
MARCKSL1	21560.1	1.43326	0.0739598	19.379	1.16184e-83	2.84138e-82
MAST1	118.375	2.04146	0.16737	12.1973	3.21285e-34	1.92771e-33
MAT1A	162.272	1.58336	0.21743	7.28216	3.28528e-13	8.00416e-13
MATN3	1527.42	2.83548	0.137709	20.5905	3.34037e-94	1.04324e-92
MAZ	4273.5	1.25398	0.056245	22.2949	4.1375e-110	1.6792e-108
MB	1598.25	1.90389	0.122828	15.5005	3.44318e-54	6.08389e-53
MBOAT2	5220.07	1.44075	0.0974678	14.7819	1.91814e-49	1.73013e-48
MBOAT7	7388.69	1.42449	0.0734574	19.392	9.01123e-84	2.08468e-82
MC5R	3.58739	1.94232	0.300137	6.47145	9.70677e-11	2.25452e-10
MCCD1	28.9223	1.08654	0.357161	3.04216	0.00234888	0.00394426
MCEMP1	22.9533	1.38086	0.186404	7.40792	1.28296e-13	3.43201e-13
MCHR1	73.3072	1.54167	0.173274	8.89731	5.7214e-19	1.78798e-18
MCHR2	0.702737	1.30841	0.572159	2.28679	0.0222082	0.0284623
MCIDAS	111.788	2.70958	0.21144	12.8149	1.35371e-37	1.33795e-36
MCM10	796.515	3.10959	0.130447	23.838	1.3487e-125	7.318e-124
MCM2	3858.53	1.7666	0.0889546	19.8596	9.11226e-88	2.34476e-86
MCM4	8339.19	1.77169	0.090215	19.6385	7.24882e-86	1.77383e-84
MCOLN2	237.613	1.2771	0.11346	11.2559	2.16558e-29	1.02089e-28
MCRIP2	1710.6	1.56561	0.0939598	16.6625	2.45532e-62	3.60283e-61
MDGA2	16.2011	1.71261	0.322193	5.31547	1.06385e-07	1.95228e-07
MDS2	5.60118	1.07051	0.178071	6.01171	1.83572e-09	4.94822e-09
MEIKIN	2.25297	2.40287	0.241913	9.93278	2.99774e-23	1.64268e-22
MEIS3	1469.65	1.03502	0.105594	9.80186	1.10528e-22	4.08102e-22
MELK	1196.49	3.61202	0.124802	28.942	3.5378e-184	8.4048e-182
MEPE	10.1703	1.87796	0.277486	6.76775	1.30798e-11	2.96955e-11
MESP2	134.941	1.49598	0.161628	9.25569	2.12851e-20	1.02154e-19
METRN	3247.17	2.38207	0.135253	17.612	1.99361e-69	3.1594e-68
METTL11B	11.8626	5.39588	0.268627	20.0869	9.61421e-90	4.7839e-88
METTL26	2787.38	1.23875	0.0863094	14.3524	1.02868e-46	8.4406e-46
MEX3A	2930.99	2.06954	0.139429	14.843	7.72595e-50	1.18602e-48
MFAP2	2510.84	2.33622	0.110752	21.0941	9.0158e-99	2.83063e-97
MFSD3	1709.13	1.60213	0.0992302	16.1455	1.22076e-58	1.61548e-57
MFSD6L	185.573	1.12481	0.176362	6.37785	1.79586e-10	5.18977e-10
MFSD7	1158.31	1.03174	0.127316	8.10375	5.32917e-16	1.57881e-15
MGAM	254.958	1.43347	0.213569	6.71196	1.92024e-11	5.8499e-11
MGAT4D	1.00855	1.46796	0.334068	4.39419	1.11186e-05	2.31518e-05
MGAT5B	178.97	2.11911	0.192838	10.9891	4.31277e-28	2.04334e-27
MICAL2	5971.07	1.48727	0.0831144	17.8943	1.30708e-71	2.15561e-70
MICALCL	261.826	1.02632	0.132262	7.75974	8.51048e-15	2.23004e-14
MICALL2	1761.38	1.06416	0.0859415	12.3824	3.25659e-35	1.99596e-34
MICB	572.41	1.32428	0.10919	12.1282	7.48722e-34	6.39293e-33
MIEN1	5147.13	1.99165	0.140296	14.196	9.69663e-46	7.67893e-45
MIF	2304.3	1.59619	0.110894	14.3939	5.65539e-47	7.89748e-46
MIOX	10.6463	2.22382	0.183614	12.1113	9.19754e-34	5.37636e-33
MIS18A	1006.35	1.06361	0.0642193	16.5621	1.30889e-61	1.86574e-60
MISP	2412.42	3.22028	0.157065	20.5029	2.02948e-93	5.75634e-92
MISP3	832.072	1.5243	0.115778	13.1657	1.38262e-39	9.03134e-39
MKI67	5868.99	3.06824	0.116288	26.3848	2.0466e-153	2.0871e-151
MKRN3	86.9559	2.86269	0.270347	10.5889	3.35347e-26	1.49646e-25
MKX	511.582	1.13791	0.240691	4.72767	2.2711e-06	3.86536e-06
MLC1	72.7182	1.52362	0.213594	7.13323	9.80422e-13	2.3485e-12
MLLT11	798.099	1.16913	0.0992607	11.7784	5.04576e-32	4.01528e-31
MLN	1.27235	1.50018	0.315971	4.74784	2.05598e-06	3.49931e-06
MLPH	19305.7	1.53059	0.146678	10.435	1.71528e-25	7.10005e-25
MMEL1	207.261	1.35295	0.121388	11.1457	7.51528e-29	3.46119e-28
MMP1	1905.45	6.45791	0.236828	27.2683	1.0071e-163	4.3597e-161
MMP10	298.571	3.78863	0.215902	17.5479	6.16896e-69	1.05763e-67
MMP11	17219.1	6.23336	0.141633	44.0105	0	0
MMP12	373.538	2.68939	0.23061	11.6621	1.99155e-31	1.55341e-30
MMP13	1663.64	6.15156	0.202243	30.4168	3.2981e-203	1.1772e-200
MMP14	26482.5	1.31174	0.0972952	13.482	1.99523e-41	1.379e-40
MMP25	347.187	1.32712	0.150371	8.82568	1.088e-18	3.40734e-18
MMP26	1.10556	1.55289	0.670085	2.31745	0.0204793	0.0274138
MMP3	850.635	2.2911	0.168044	13.6339	2.51791e-42	1.79486e-41
MMP8	24.2464	1.23603	0.261051	4.73482	2.19252e-06	3.72661e-06
MMP9	5427.57	2.51128	0.167446	14.9976	7.61791e-51	7.63627e-50
MND1	228.765	2.67481	0.121059	22.095	3.5273e-108	1.5195e-106
MNX1	103.05	3.19265	0.216937	14.7169	5.0207e-49	4.49613e-48
MOG	10.7951	1.58942	0.346208	4.59093	4.41273e-06	9.48967e-06
MORN3	228.532	1.60918	0.115331	13.9527	3.02997e-44	2.3222e-43
MOXD1	738.467	1.13674	0.130406	8.71696	2.85774e-18	8.82787e-18
MRGBP	1357.62	1.03906	0.0658619	15.7764	4.5249e-56	5.16895e-55
MROH6	762.189	2.00338	0.132528	15.1167	1.25709e-51	2.05356e-50
MROH9	6.08143	1.28044	0.260751	4.91056	9.08147e-07	1.58679e-06
MRPL12	1105.86	1.43073	0.1137	12.5834	2.607e-36	2.48583e-35
MRPL13	2846.09	1.19347	0.076476	15.6058	6.64344e-55	7.7259e-54
MRPL14	2771.94	1.27742	0.075837	16.8443	1.15549e-63	1.75221e-62
MRPL24	5206.79	1.0804	0.077383	13.9617	2.66858e-44	2.05152e-43
MRPL55	2232.94	1.09748	0.0806456	13.6086	3.55889e-42	2.71904e-41
MRPS12	1861.05	1.25854	0.083801	15.0182	5.57977e-51	5.26078e-50
MRPS30	7724.02	1.65707	0.137128	12.0841	1.2818e-33	7.45775e-33
MRPS34	4308.83	1.38636	0.0788646	17.579	3.56546e-69	5.58166e-68
MS4A1	488.333	1.87794	0.229858	8.16998	3.08441e-16	8.59608e-16
MS4A14	396.387	1.13086	0.161914	6.98432	2.86247e-12	7.13687e-12
MS4A15	220.643	4.60837	0.261952	17.5924	2.8158e-69	4.86092e-68
MS4A8	105.432	3.85785	0.288186	13.3866	7.2373e-41	5.34126e-40
MSI1	354.17	1.04735	0.177216	5.90999	3.42126e-09	6.83295e-09
MSLN	1019.45	4.0101	0.282786	14.1807	1.20676e-45	1.02801e-44
MSLNL	19.614	3.98027	0.279486	14.2414	5.07235e-46	4.44744e-45
MSMB	424.329	2.98131	0.247378	12.0516	1.90159e-33	1.59534e-32
MST1R	1192.94	1.41608	0.102164	13.8609	1.09347e-43	8.84169e-43
MT1G	565.823	1.20935	0.19431	6.22378	4.85318e-10	1.01385e-09
MT1H	16.9911	2.14299	0.231293	9.26524	1.94637e-20	9.35166e-20
MT3	12.1425	2.49376	0.266412	9.36053	7.93395e-21	2.69797e-20
MTBP	541.89	1.10448	0.0935113	11.8112	3.41599e-32	1.88731e-31
MTCL1	971.164	1.46669	0.126682	11.5778	5.34125e-31	2.81984e-30
MTFP1	193.104	1.26082	0.0918693	13.7241	7.28379e-43	8.83236e-42
MTFR2	230.662	2.82489	0.114461	24.68	1.752e-134	1.3469e-132
MTHFD2	6007.47	1.44257	0.0726578	19.8543	1.01243e-87	2.59182e-86
MTNR1B	1.81385	1.59488	0.514019	3.10277	0.00191718	0.00269256
MTRNR2L7	0.693058	1.1015	0.381284	2.88892	0.00386565	0.00633639
MUC1	32282	2.51929	0.148561	16.9579	1.68172e-64	4.06713e-63
MUC13	45.5621	2.96102	0.28455	10.406	2.32808e-25	1.01086e-24
MUC21	8.80762	3.28124	0.36464	8.99858	2.28647e-19	1.03646e-18
MUC5AC	61.4235	4.32565	0.337222	12.8273	1.15281e-37	1.14461e-36
MUC5B	5326.12	2.8342	0.245354	11.5515	7.25753e-31	3.76216e-30
MUC6	2585.81	1.18629	0.318665	3.72268	0.000197122	0.000367028
MURC	32.5293	1.04077	0.117191	8.88096	6.62846e-19	2.18713e-18
MX1	11989.9	1.74474	0.148973	11.7117	1.1097e-31	5.58428e-31
MXD3	502.514	1.63584	0.100419	16.2902	1.15888e-59	2.49592e-58
MXRA5	21530.9	1.09847	0.106207	10.3426	4.51893e-25	1.84151e-24
MYADML2	9.40838	1.49883	0.14297	10.4836	1.02762e-25	6.41929e-25
MYB	5238.59	1.01358	0.129214	7.84414	4.35926e-15	1.17566e-14
MYBL1	1092.34	2.13789	0.142245	15.0296	4.69519e-51	7.4726e-50
MYBL2	3289.71	3.79953	0.145906	26.041	1.7027e-149	1.3492e-147
MYBPH	17.0013	1.43632	0.17115	8.39217	4.77245e-17	1.37611e-16
MYCN	168.588	1.73446	0.180559	9.60608	7.53629e-22	2.61883e-21
MYDGF	5012.33	1.01341	0.0700824	14.4602	2.16018e-47	1.9395e-46
MYH13	32.3959	1.07621	0.149689	7.18961	6.49755e-13	1.56846e-12
MYH6	3.69006	2.05674	0.285068	7.21492	5.3967e-13	1.7971e-12
MYH7	11.1502	1.28309	0.332252	3.86181	0.00011255	0.000171505
MYLK2	24.3401	2.51204	0.144057	17.4378	4.26153e-68	6.50567e-67
MYO18B	62.696	1.66867	0.195713	8.5261	1.51367e-17	4.47827e-17
MYO19	2390.19	1.03764	0.0667079	15.555	1.47163e-54	2.66556e-53
MYO1G	600.002	1.10815	0.10971	10.1008	5.48202e-24	2.06589e-23
MYO3B	187.59	2.37239	0.217649	10.9001	1.15145e-27	5.24934e-27
MYOD1	0.726387	1.50614	0.440797	3.41686	0.00063348	0.000919401
MYOG	4.44658	2.88305	0.327279	8.80915	1.26097e-18	3.86332e-18
MYRFL	71.6807	1.5981	0.156694	10.1989	2.00523e-24	8.37164e-24
MYT1	218.318	4.88349	0.235688	20.7201	2.28023e-95	1.35221e-93
MZB1	1544.52	1.33276	0.173033	7.70237	1.33563e-14	3.74498e-14
MZT2A	2193.45	1.31807	0.0980875	13.4377	3.6367e-41	2.69591e-40
MZT2B	4008.88	1.33715	0.110843	12.0635	1.64708e-33	8.78386e-33
N4BP3	2190.38	1.83759	0.103679	17.7238	2.74679e-70	4.24945e-69
NACC1	5837.41	1.39051	0.0569096	24.4336	7.5129e-132	5.1345e-130
NANOGNB	0.684138	1.23603	0.532937	2.31928	0.0203798	0.030708
NANS	4309.94	1.17225	0.067015	17.4923	1.64015e-68	2.51927e-67
NAT1	7770.03	3.20411	0.198108	16.1736	7.74647e-59	1.03059e-57
NAT14	1231.29	1.71708	0.0979977	17.5216	9.80467e-69	1.52443e-67
NAT16	5.26422	3.86843	0.32462	11.9168	9.67378e-33	5.45956e-32
NAT2	48.4174	1.69869	0.208665	8.14074	3.92873e-16	1.08824e-15
NAXE	7198.33	1.29309	0.0658759	19.6291	8.72099e-86	2.33919e-84
NBPF4	121.835	3.14977	0.251441	12.5269	5.32237e-36	5.00881e-35
NBPF6	82.5866	3.10008	0.251778	12.3127	7.73583e-35	6.83437e-34
NCAM2	1160.07	1.47592	0.176194	8.37669	5.44372e-17	1.56425e-16
NCAN	62.8363	4.24096	0.343956	12.3299	6.24934e-35	3.52858e-34
NCAPG	1081.29	3.03267	0.1102	27.5198	1.0185e-166	1.0818e-164
NCAPG2	2074.16	1.17877	0.0761159	15.4865	4.27836e-54	4.41715e-53
NCAPH	910.345	2.76686	0.105612	26.1984	2.7711e-151	2.7694e-149
NCCRP1	865.066	2.16856	0.243741	8.89698	5.7386e-19	2.56372e-18
NCR3LG1	194.229	1.30018	0.14676	8.85924	8.05645e-19	3.56974e-18
NDC80	916.299	3.17652	0.114507	27.7407	2.2535e-169	2.4999e-167
NDP	487.521	1.8481	0.243991	7.57447	3.60585e-14	9.17903e-14
NDST4	21.2647	4.25139	0.421082	10.0964	5.73351e-24	2.15903e-23
NDUFAF6	1817.33	1.22682	0.0797261	15.388	1.97023e-53	1.98493e-52
NECAB3	2650.67	1.41115	0.0959674	14.7045	6.03232e-49	5.36361e-48
NECTIN2	13325.8	1.29992	0.072961	17.8167	5.24674e-71	8.34966e-70
NECTIN4	4967.75	1.12035	0.0986377	11.3583	6.74659e-30	3.23849e-29
NEFH	493.03	1.7835	0.18688	9.54356	1.38012e-21	4.80777e-21
NEFL	48.0651	1.67159	0.212877	7.85238	4.08215e-15	1.52079e-14
NEIL3	199.626	3.3699	0.118662	28.3991	2.0768e-177	2.8799e-175
NEK2	1463.37	4.21766	0.11062	38.1276	0	0
NEK5	384.628	1.19753	0.122992	9.73666	2.10349e-22	1.11457e-21
NELL1	71.4004	3.63023	0.366835	9.89609	4.3286e-23	1.71664e-22
NELL2	2700.16	3.15549	0.203329	15.5191	2.57467e-54	4.56793e-53
NETO1	62.3747	2.11831	0.205405	10.3129	6.16332e-25	2.61692e-24
NEU4	43.6379	2.69423	0.247291	10.895	1.21833e-27	8.26672e-27
NEURL1	840.744	3.47642	0.195727	17.7616	1.40272e-70	2.31867e-69
NEUROD1	1.71621	2.71487	0.690637	3.93097	8.46027e-05	0.000137218
NEUROD4	1.45574	2.48756	0.852749	2.9171	0.00353297	0.00482357
NEUROG3	4.87455	1.3979	0.307419	4.54721	5.43612e-06	9.0367e-06
NFE2	80.6273	1.32319	0.171898	7.69757	1.3868e-14	3.59431e-14
NFE2L3	1833.42	1.2407	0.110737	11.204	3.89638e-29	1.88476e-28
NFKBIE	1246.24	1.1698	0.0815626	14.3424	1.18845e-46	9.71964e-46
NGB	7.14551	3.3024	0.312329	10.5735	3.95613e-26	1.7591e-25
NIPAL4	56.2247	1.94387	0.196805	9.87712	5.23156e-23	2.06653e-22
NKAIN1	2655.44	3.97582	0.205256	19.3701	1.38112e-83	3.20676e-82
NKAIN4	19.0374	1.89541	0.190115	9.9698	2.06651e-23	7.86882e-23
NKD2	459.871	1.29375	0.125502	10.3086	6.44183e-25	2.51483e-24
NKX1-2	72.0199	1.06024	0.340393	3.11476	0.00184094	0.00313264
NKX2-2	59.3802	5.69222	0.418598	13.5983	4.09845e-42	2.90908e-41
NKX2-3	6.58519	3.7323	0.432345	8.63268	5.99287e-18	1.82863e-17
NKX2-5	54.764	2.84034	0.360652	7.87557	3.39201e-15	9.77627e-15
NKX3-2	66.9275	2.93602	0.164227	17.8778	1.75549e-71	3.01148e-70
NKX6-1	117.798	2.63021	0.19015	13.8323	1.62782e-43	1.30987e-42
NLRP12	48.3962	1.00413	0.128695	7.80236	6.07577e-15	1.6013e-14
NLRP2	1884.22	1.27979	0.214774	5.95879	2.54107e-09	5.11492e-09
NLRP6	41.1723	1.34258	0.164853	8.14409	3.82135e-16	1.13955e-15
NLRP7	21.4224	1.73622	0.221114	7.85215	4.08952e-15	1.17391e-14
NME1	4106.12	1.91959	0.0981909	19.5496	4.15612e-85	1.79918e-83
NME1-NME2	62.7193	1.54013	0.129715	11.8732	1.63113e-32	9.02726e-32
NME3	3263.59	1.51387	0.109788	13.789	2.96847e-43	2.34102e-42
NME8	32.2104	1.07826	0.13493	7.99121	1.33617e-15	3.6811e-15
NMRAL1	3309.75	1.16563	0.0712828	16.3522	4.19356e-60	5.03731e-59
NMU	91.1597	3.59095	0.219854	16.3333	5.71726e-60	7.20721e-59
NOD2	583.233	1.45935	0.110352	13.2245	6.33644e-40	4.50963e-39
NOTUM	53.424	2.74302	0.190596	14.3918	5.82645e-47	8.11019e-46
NPAS1	100.717	1.19954	0.132741	9.03668	1.61497e-19	5.13359e-19
NPBWR1	4.37851	2.56605	0.349166	7.3491	1.9955e-13	5.28147e-13
NPFFR2	33.921	1.44672	0.241854	5.98179	2.20695e-09	4.45856e-09
NPHS1	17.2323	2.52913	0.239201	10.5732	3.96568e-26	1.76178e-25
NPNT	10849	1.93785	0.140179	13.8241	1.82283e-43	1.46207e-42
NPTX2	194.173	1.84788	0.170731	10.8233	2.6688e-27	1.1874e-26
NPW	75.8259	3.83365	0.224797	17.0538	3.27296e-65	5.10274e-64
NPY	7.33502	1.28632	0.424116	3.03295	0.00242179	0.00337
NPY1R	13474.2	1.57372	0.26325	5.97805	2.25821e-09	4.85613e-09
NR2F6	3903.15	1.22254	0.0688123	17.7664	1.288e-70	2.32821e-69
NRCAM	845.916	1.12361	0.172303	6.52117	6.97629e-11	1.51087e-10
NREP	4233.67	1.22433	0.080151	15.2752	1.11813e-52	1.1108e-51
NRIP3	1460.69	1.11857	0.188123	5.94598	2.74808e-09	5.87412e-09
NRSN2	3273.35	1.01136	0.0675885	14.9636	1.27061e-50	1.18456e-49
NT5DC4	12.7018	3.139	0.218258	14.3821	6.7033e-47	5.55496e-46
NTHL1	1091.64	1.24288	0.0983012	12.6435	1.2146e-36	7.91552e-36
NTNG1	215.328	2.43752	0.262805	9.27501	1.77603e-20	6.27079e-20
NTSR1	20.4549	2.66468	0.23353	11.4105	3.70791e-30	1.86029e-29
NTSR2	5.87891	1.10312	0.312257	3.53274	0.000411282	0.000637034
NUAK2	644.109	2.21369	0.085624	25.8536	2.2154e-147	1.9391e-145
NUBP2	3370.5	1.05074	0.0789808	13.3037	2.20331e-40	1.58258e-39
NUDT1	919.489	1.09482	0.0887426	12.337	5.72344e-35	3.51432e-34
NUDT16L1	2202.22	1.29458	0.0708885	18.2622	1.65566e-74	3.35776e-73
NUF2	1002.86	3.76288	0.119903	31.3828	3.4762e-216	2.1713e-213
NUP210	7571.48	1.8949	0.0798267	23.7377	1.4729e-124	9.3165e-123
NUPR2	225.122	2.00722	0.178605	11.2383	2.6439e-29	1.91076e-28
NUSAP1	2552.45	3.03248	0.0985519	30.7703	6.5394e-208	2.9707e-205
NUTM2F	1.61996	1.25557	0.26538	4.73122	2.2317e-06	3.80089e-06
NVL	2788.23	1.31929	0.0659836	19.9942	6.19024e-89	1.64535e-87
NXPH1	302.875	3.90377	0.370218	10.5445	5.38464e-26	2.20369e-25
NXPH4	410.248	2.42137	0.191359	12.6536	1.0691e-36	6.88223e-36
NYX	1.28353	1.97041	0.330302	5.96546	2.43941e-09	6.53075e-09
OAS1	4245.5	1.46876	0.121619	12.0767	1.40192e-33	8.14711e-33
OAS2	7222.24	1.65078	0.129704	12.7273	4.17205e-37	2.74399e-36
OAS3	8278.14	1.51639	0.112953	13.4249	4.32203e-41	3.17755e-40
OASL	1181.59	2.35659	0.147996	15.9233	4.3671e-57	4.86022e-56
OAZ3	370.863	1.2743	0.0942416	13.5216	1.16597e-41	8.11473e-41
OBP2A	55.3445	1.87937	0.223852	8.39557	4.63629e-17	1.33916e-16
OBP2B	465.402	1.84727	0.29411	6.2809	3.36626e-10	7.58548e-10
OCIAD2	2516.87	1.07793	0.0683392	15.7732	4.75993e-56	5.20467e-55
OCSTAMP	2.1851	1.11296	0.283298	3.92859	8.54468e-05	0.000130894
OFCC1	10.8115	3.22858	0.405133	7.96919	1.59717e-15	4.64353e-15
OGDHL	76.403	1.77373	0.237394	7.47165	7.91942e-14	2.76254e-13
OIP5	182.517	2.40824	0.0949396	25.366	5.9846e-142	4.2078e-140
OIT3	16.9196	1.7576	0.153733	11.4328	2.86588e-30	1.39172e-29
OLFML2B	4182.04	1.20747	0.101024	11.9523	6.31576e-33	3.58468e-32
OLIG1	17.5735	1.60525	0.294256	5.45527	4.88989e-08	9.75826e-08
OLIG2	2.30596	2.24627	0.38302	5.86464	4.50113e-09	1.18308e-08
OLR1	1184.27	2.20349	0.113636	19.3907	9.23966e-84	2.27077e-82
ONECUT1	2.44384	1.89779	0.370963	5.11583	3.12357e-07	5.93205e-07
ONECUT2	224.171	3.31706	0.24088	13.7706	3.83065e-43	3.01143e-42
OPRD1	181.445	2.78068	0.200923	13.8395	1.47127e-43	1.17702e-42
OPRK1	32.0318	1.06679	0.309602	3.44568	0.000569617	0.000828534
OR10G2	1.0706	1.82559	0.340442	5.36241	8.21179e-08	1.99377e-07
OR13G1	0.993086	1.38816	0.389927	3.56004	0.000370795	0.000671621
OR13J1	6.54033	1.58154	0.206323	7.66536	1.78332e-14	4.97316e-14
OR1F1	2.54625	3.42406	0.498883	6.86345	6.72167e-12	1.65031e-11
OR1J1	1.49272	1.42515	0.309385	4.6064	4.09702e-06	6.87006e-06
OR1N2	0.799269	1.54554	0.567888	2.72156	0.00649751	0.00912872
OR2B2	1.06863	2.33773	0.401628	5.82065	5.86194e-09	1.23034e-08
OR2B6	33.4737	4.57379	0.208147	21.9738	5.1287e-107	2.118e-105
OR2K2	0.728456	1.11657	0.320262	3.48641	0.000489551	0.000753121
OR51Q1	0.807755	1.81276	0.386829	4.68621	2.78317e-06	5.00188e-06
OR52E6	1.29451	2.30827	0.5612	4.11309	3.9039e-05	7.79519e-05
OR52E8	1.46807	2.18543	0.455593	4.79689	1.61146e-06	2.93415e-06
OR56A3	4.24477	4.16085	0.633292	6.5702	5.02464e-11	1.49086e-10
OR6B2	0.623053	1.05435	0.296299	3.55839	0.000373129	0.000579558
OR6K3	0.521314	1.15036	0.469136	2.45208	0.0142034	0.0218269
OR8A1	1.32365	2.23718	0.719393	3.10981	0.00187206	0.00318184
OR8G5	3.26919	1.17795	0.45025	2.61622	0.00889094	0.0139452
OR9A2	1.41586	1.47485	0.439831	3.35322	0.000798779	0.00120981
OR9A4	0.765393	1.31509	0.439997	2.98885	0.00280029	0.00466249
ORC1	386.696	2.2474	0.113349	19.8273	1.73063e-87	4.36329e-86
ORC6	451.085	2.51988	0.118222	21.3149	8.2632e-101	2.6961e-99
ORM1	175.433	4.89996	0.31019	15.7967	3.28094e-56	6.12206e-55
ORM2	118.759	3.9466	0.279436	14.1235	2.72326e-45	3.54024e-44
OSCAR	308.144	1.24238	0.0985277	12.6095	1.87259e-36	1.19163e-35
OSM	159.144	1.39531	0.135283	10.3141	6.0871e-25	2.45848e-24
OTOG	3.09111	2.89405	0.334926	8.64088	5.57811e-18	2.37908e-17
OTOP1	1.04899	1.95461	0.690733	2.82977	0.00465822	0.00662481
OTOP3	2.73476	1.30235	0.420368	3.09812	0.00194754	0.00286362
OTOR	21.3365	3.13574	0.264009	11.8774	1.55076e-32	8.05524e-32
OTOS	2.63764	1.13801	0.268523	4.23803	2.25488e-05	3.81084e-05
OTP	3.88871	2.69421	0.312172	8.63053	6.10666e-18	1.94423e-17
OTUB2	252.201	1.04805	0.0767803	13.65	2.01788e-42	1.55692e-41
OTX1	232.896	2.50131	0.164184	15.2348	2.07776e-52	2.18822e-51
OTX2	0.82187	1.44047	0.559602	2.5741	0.01005	0.0139006
OVOL1	629.697	1.25729	0.107164	11.7324	8.69745e-32	4.75264e-31
OXLD1	1237.87	1.12531	0.0844986	13.3175	1.83147e-40	2.04341e-39
P2RX2	36.8526	1.59362	0.267212	5.96389	2.4631e-09	6.59008e-09
P2RX5	91.0545	1.7302	0.17951	9.63846	5.50046e-22	1.95155e-21
P2RY10	159.668	1.26751	0.159419	7.95081	1.8529e-15	5.07665e-15
P2RY6	327.363	1.51047	0.120815	12.5023	7.24834e-36	4.50897e-35
P3H4	2449.59	1.57149	0.0797451	19.7064	1.90098e-86	4.63375e-85
P4HA3	570.037	2.45255	0.11165	21.9663	6.0447e-107	2.4758e-105
PACSIN1	266.863	2.68994	0.118518	22.6964	4.8617e-114	2.3137e-112
PADI1	8.93237	1.75201	0.239645	7.31089	2.65379e-13	6.50687e-13
PADI3	87.3208	2.01757	0.256141	7.87681	3.35853e-15	8.94592e-15
PADI6	2.08879	2.20274	0.262883	8.3792	5.32908e-17	2.17843e-16
PAEP	25.2193	1.47724	0.251582	5.87179	4.31124e-09	8.56931e-09
PAFAH1B3	3569.14	2.46548	0.0893024	27.6082	8.8711e-168	9.6271e-166
PAGE1	1.50101	2.74609	0.767625	3.57738	0.000347051	0.000512416
PAGE2	8.61151	4.50409	0.489526	9.20094	3.54838e-20	1.67879e-19
PAGE2B	4.75916	2.63437	0.353281	7.45687	8.86044e-14	3.08087e-13
PAGE5	4.6867	2.1533	0.36586	5.8856	3.96617e-09	8.39152e-09
PAGR1	622.528	1.26528	0.0776309	16.2986	1.00925e-59	2.18452e-58
PAH	101.155	2.03935	0.240297	8.4868	2.12406e-17	6.63967e-17
[truncated: 1,032 more rows]

## Sheet: Down-regulated genes
Table S4.2 2,033 down-regulated genes
Gene symbol	baseMean	log2FoldChange	lfcSE	stat	pvalue	padj
A2M	46822.3	-1.12101	0.0975418	-11.4926	1.4371e-30	7.45289e-30
A4GNT	3.866	-1.3324	0.164784	-8.08572	6.17968e-16	1.72726e-15
AADAC	48.2247	-3.97584	0.29697	-13.388	7.10714e-41	5.18697e-40
AADACL2	6.26169	-1.21335	0.420415	-2.88607	0.00390089	0.00638781
AADACL3	2.45538	-3.14574	0.453125	-6.94232	3.85703e-12	1.22953e-11
AADACL4	0.249116	-1.97732	0.43572	-4.53806	5.67744e-06	1.21072e-05
AASS	407.428	-1.8046	0.101137	-17.8432	3.26503e-71	5.58187e-70
ABCA1	3013.27	-1.33902	0.0905937	-14.7805	1.95747e-49	1.88894e-48
ABCA10	232.386	-3.34339	0.148382	-22.5323	2.0029e-112	9.1819e-111
ABCA5	1288.78	-1.51178	0.0915943	-16.5052	3.36806e-61	4.15561e-60
ABCA6	567.87	-2.67405	0.127122	-21.0353	3.11508e-98	1.06617e-96
ABCA8	1047.11	-3.90358	0.168642	-23.1471	1.5537e-118	8.5316e-117
ABCA9	611.344	-3.61486	0.144923	-24.9433	2.527e-137	2.0043e-135
ABCB1	355.339	-2.05185	0.120896	-16.972	1.32358e-64	1.87708e-63
ABCB11	11.9815	-2.06912	0.224605	-9.21227	3.19307e-20	1.06265e-19
ABCB5	58.2635	-3.56881	0.199105	-17.9243	7.62205e-72	1.32576e-70
ABCC6	356.421	-1.44201	0.142987	-10.0849	6.44346e-24	2.50317e-23
ABCC9	956.954	-2.34706	0.109147	-21.5037	1.4361e-102	4.944e-101
ABCD2	222.098	-4.14232	0.153312	-27.019	8.8518e-161	1.104e-158
ABCG2	300.034	-1.45732	0.116769	-12.4804	9.55493e-36	6.05307e-35
ABCG8	5.19938	-1.74354	0.221687	-7.86487	3.69467e-15	9.83605e-15
ABHD6	465.795	-1.22277	0.080443	-15.2004	3.51395e-52	3.76204e-51
ABI3BP	2005.65	-2.14919	0.143396	-14.9878	8.82461e-51	8.28883e-50
ABLIM1	8334.65	-1.4659	0.0779387	-18.8084	6.44954e-79	1.30879e-77
ABLIM3	2551.21	-1.54521	0.130995	-11.7959	4.09807e-32	2.26164e-31
ABRA	2.58365	-1.97111	0.210699	-9.3551	8.35188e-21	2.98478e-20
AC006116.20	36.0271	-1.08403	0.149796	-7.23676	4.59533e-13	1.53615e-12
AC006994.3	0.733366	-1.49809	0.35348	-4.23812	2.25398e-05	4.59608e-05
AC008641.1	0.632043	-1.15603	0.263138	-4.39326	1.11663e-05	2.32287e-05
AC009336.19	9.71951	-1.32246	0.159551	-8.28861	1.14576e-16	4.61823e-16
AC010731.4	0.277052	-1.37595	0.649406	-2.11878	0.0341091	0.0496498
AC013461.1	5229.03	-1.51561	0.0782165	-19.3771	1.20359e-83	2.80762e-82
AC019206.1	4.13914	-1.1732	0.144221	-8.13473	4.12869e-16	1.62335e-15
AC066615.1	0.600376	-1.93504	0.318348	-6.07837	1.21411e-09	3.32021e-09
AC073130.2	0.853653	-1.3559	0.198972	-6.8145	9.45904e-12	2.93325e-11
AC087762.1	2.11484	-1.90885	0.201471	-9.47453	2.67962e-21	1.34572e-20
AC105052.1	0.816727	-1.07675	0.232357	-4.63404	3.58602e-06	7.7542e-06
AC142391.3	0.448799	-2.05037	0.222241	-9.22589	2.81209e-20	1.33775e-19
AC231657.1	1.96057	-1.02958	0.177653	-5.79549	6.81216e-09	1.77116e-08
ACAA2	3176.34	-1.2275	0.0710508	-17.2763	7.09568e-67	1.15687e-65
ACACB	3748.31	-3.64696	0.120987	-30.1434	1.3078e-199	2.8386e-197
ACAD11	39.6043	-1.24039	0.0812267	-15.2708	1.19778e-52	2.05762e-51
ACADL	129.24	-3.32786	0.233029	-14.2809	2.87751e-46	2.51128e-45
ACADS	1267.47	-1.35543	0.106534	-12.723	4.40786e-37	2.69597e-36
ACKR1	1920.72	-2.3624	0.192661	-12.262	1.44962e-34	1.26775e-33
ACKR3	2190.67	-1.78629	0.112198	-15.9209	4.5406e-57	5.04209e-56
ACKR4	111.926	-1.65454	0.12579	-13.1532	1.63113e-39	1.06407e-38
ACO1	3662.79	-2.04272	0.069914	-29.2176	1.1581e-187	2.516e-185
ACSL1	10365.6	-2.79337	0.114148	-24.4714	2.9786e-132	2.2215e-130
ACSL4	2494.87	-1.23509	0.0894518	-13.8073	2.3039e-43	1.81979e-42
ACSM1	262.654	-1.56397	0.174948	-8.93961	3.90556e-19	1.30771e-18
ACSM2A	3.28149	-2.72035	0.253053	-10.7501	5.91901e-27	2.69926e-26
ACSM2B	3.09425	-2.80939	0.213304	-13.1709	1.29129e-39	9.07902e-39
ACSM3	302.021	-1.7502	0.124784	-14.0258	1.08456e-44	8.99353e-44
ACSM5	220.582	-3.79796	0.126722	-29.9708	2.3608e-197	9.0599e-195
ACSS2	3154.5	-1.69785	0.0669516	-25.3593	7.0957e-142	6.3316e-140
ACSS3	1580.78	-1.24045	0.129372	-9.58827	8.95738e-22	3.14896e-21
ACTA2	21028.5	-1.60203	0.102806	-15.583	9.49306e-55	1.0578e-53
ACTG2	4757.45	-1.91898	0.215833	-8.89101	6.05582e-19	2.00481e-18
ACTN3	6.75766	-1.00504	0.133644	-7.52024	5.46749e-14	1.92586e-13
ACVR1C	571.725	-5.21573	0.165377	-31.5384	2.5858e-218	1.8459e-215
ACVRL1	1537.17	-1.09954	0.0734324	-14.9735	1.09384e-50	1.02358e-49
ADAD2	10.599	-1.3642	0.153836	-8.86792	7.45259e-19	2.31596e-18
ADAM33	437.763	-2.69739	0.148283	-18.1909	6.09356e-74	1.09531e-72
ADAMTS1	4243.37	-2.25015	0.123823	-18.1723	8.55612e-74	1.52153e-72
ADAMTS18	192.186	-1.64541	0.186995	-8.79918	1.37819e-18	4.21987e-18
ADAMTS3	174.946	-1.31261	0.12921	-10.1587	3.0309e-24	1.15614e-23
ADAMTS5	1410.94	-3.06889	0.113545	-27.028	6.9257e-161	7.6907e-159
ADAMTS8	142.553	-1.16976	0.178811	-6.54187	6.07537e-11	1.32455e-10
ADAMTS9	1261.94	-1.16662	0.115769	-10.0772	6.97123e-24	2.84844e-23
ADAMTSL1	474.984	-1.00865	0.104613	-9.64169	5.33011e-22	2.00997e-21
ADAMTSL4	785.953	-1.77472	0.11965	-14.8326	9.02209e-50	8.1821e-49
ADCY4	752.126	-1.76483	0.0978978	-18.0272	1.19093e-72	2.05209e-71
ADCY5	1293.07	-1.27526	0.175357	-7.27234	3.53319e-13	9.23369e-13
ADCYAP1R1	208.316	-2.6501	0.144932	-18.2851	1.08733e-74	2.04828e-73
ADD3	4312.1	-1.39808	0.0942255	-14.8375	8.37606e-50	7.61004e-49
ADGRA1	2.58544	-1.07027	0.33984	-3.14932	0.00163651	0.00279356
ADGRA2	2442.96	-1.45091	0.0898854	-16.1418	1.29691e-58	1.58681e-57
ADGRB3	28.9135	-1.76442	0.170061	-10.3752	3.21393e-25	1.26957e-24
ADGRD1	292.099	-2.55665	0.138736	-18.4282	7.79821e-76	1.51473e-74
ADGRD2	72.616	-3.61843	0.310153	-11.6666	1.88825e-31	1.02175e-30
ADGRF5	2644.83	-1.94867	0.0826891	-23.5663	8.5522e-123	4.3564e-121
ADGRG3	43.9385	-1.87425	0.155514	-12.052	1.89379e-33	1.09353e-32
ADGRG4	3.56964	-3.12779	0.262713	-11.9057	1.10489e-32	5.75715e-32
ADGRL2	2495.61	-1.1219	0.113479	-9.88635	4.77124e-23	1.77879e-22
ADGRL3	243.458	-2.04152	0.175859	-11.6088	3.71718e-31	1.8454e-30
ADGRL4	2079.41	-1.70589	0.0854031	-19.9745	9.17754e-89	2.64663e-87
ADH1A	18.8561	-4.84202	0.214964	-22.5247	2.3756e-112	2.4486e-110
ADH1B	9799.95	-5.15215	0.252191	-20.4295	9.14037e-93	4.82545e-91
ADH1C	186.51	-3.46541	0.213964	-16.1962	5.36355e-59	1.13262e-57
ADH4	16.3125	-3.74605	0.232286	-16.1269	1.65171e-58	3.42118e-57
ADH6	16.321	-1.24506	0.138389	-8.9968	2.32391e-19	7.83376e-19
ADHFE1	358.551	-1.97232	0.109721	-17.9758	3.01546e-72	5.09062e-71
ADIPOQ	7391.98	-5.24868	0.264846	-19.8179	2.08734e-87	5.81772e-86
ADM	934.212	-1.41445	0.152661	-9.26531	1.9452e-20	6.37387e-20
ADRA1A	47.4734	-4.55762	0.187165	-24.3508	5.6908e-131	4.0052e-129
ADRA2A	1560.83	-1.42749	0.133933	-10.6583	1.59518e-26	6.676e-26
ADRA2B	76.9356	-1.13824	0.134699	-8.45025	2.9069e-17	1.20076e-16
ADRB1	111.353	-1.33078	0.229159	-5.80722	6.35178e-09	1.25378e-08
ADRB2	251.899	-2.85131	0.122715	-23.2352	2.0078e-119	1.0888e-117
ADRB3	6.86332	-2.98892	0.22149	-13.4946	1.68219e-41	1.94712e-40
AFAP1L1	827.695	-1.58845	0.0780259	-20.358	3.94054e-92	1.15829e-90
AFF2	92.5567	-1.0296	0.149735	-6.87613	6.15001e-12	1.41751e-11
AFP	159.352	-1.31596	0.291524	-4.51407	6.35959e-06	1.04741e-05
AGMO	43.0045	-2.12021	0.171701	-12.3483	4.97529e-35	4.44083e-34
AGPAT2	4019.86	-1.76326	0.0985511	-17.8918	1.36551e-71	2.5611e-70
AHNAK	99803.5	-1.51684	0.0818951	-18.5217	1.37883e-76	2.67186e-75
AHSP	1.44044	-1.19305	0.242329	-4.92327	8.51083e-07	1.57612e-06
AIFM2	1554.78	-1.80955	0.082876	-21.8345	1.0919e-105	4.0983e-104
AK4	3018.82	-1.06486	0.119902	-8.88104	6.6237e-19	2.187e-18
AK5	1195.08	-2.37119	0.181486	-13.0654	5.18968e-39	3.34186e-38
AKAIN1	0.814869	-3.49164	0.351219	-9.94149	2.74676e-23	1.50897e-22
AKAP12	3052.33	-2.71933	0.115674	-23.5084	3.3439e-122	1.9892e-120
AKAP2	40.9598	-1.30793	0.132617	-9.86245	6.05531e-23	3.27259e-22
AKAP6	303.326	-2.19244	0.122385	-17.9142	9.1406e-72	1.52761e-70
AKR1C1	1120.4	-3.48741	0.19318	-18.0526	7.52478e-73	2.26214e-71
AKR1C2	1683.53	-3.04264	0.228424	-13.3201	1.76781e-40	1.18574e-39
AKR1C3	1486.93	-2.38676	0.142522	-16.7466	5.99786e-63	1.3811e-61
AKR1D1	16.6393	-1.42576	0.237631	-5.99986	1.97487e-09	4.00504e-09
AL049872.1	1.19637	-1.18865	0.194397	-6.11457	9.68204e-10	2.66795e-09
AL137860.1	15.8455	-1.14822	0.241726	-4.75008	2.03332e-06	4.49322e-06
ALAS2	9.62553	-3.31308	0.180957	-18.3087	7.05369e-75	1.43636e-73
ALB	1228.25	-1.09508	0.294562	-3.71765	0.000201083	0.000319186
ALDH1A1	2035.55	-2.59087	0.122341	-21.1774	1.5436e-99	5.62116e-98
ALDH1A2	255.955	-2.8292	0.146252	-19.3447	2.2598e-83	5.15626e-82
ALDH1A3	1383.55	-1.69006	0.138575	-12.1961	3.26234e-34	1.9376e-33
ALDH1L1	538.191	-4.73648	0.188756	-25.0931	5.9107e-139	4.9226e-137
ALDH2	7461.07	-2.2821	0.107548	-21.2194	6.319e-100	2.02209e-98
ALDH3A1	132.034	-1.54833	0.250687	-6.17637	6.5593e-10	1.35811e-09
ALDOC	1345.21	-1.92187	0.142019	-13.5325	1.00477e-41	7.5426e-41
ALK	35.1472	-1.07708	0.179063	-6.01512	1.79756e-09	3.89068e-09
ALPK3	741.042	-2.53045	0.100838	-25.0943	5.7433e-139	4.8643e-137
ALPL	1529.48	-1.2248	0.147666	-8.2944	1.09138e-16	3.31399e-16
ALX4	239.699	-2.36251	0.196624	-12.0154	2.94966e-33	1.69055e-32
AMBN	0.513036	-1.06013	0.331717	-3.1959	0.00139396	0.00206979
AMOTL1	3195.19	-1.46972	0.0995843	-14.7585	2.7116e-49	2.5916e-48
AMOTL2	4740.81	-1.48772	0.0727931	-20.4376	7.74023e-93	2.17074e-91
AMPD1	41.4892	-2.04101	0.195897	-10.4188	2.03482e-25	8.40878e-25
AMY2B	309.889	-1.22051	0.111411	-10.9551	6.28435e-28	4.31825e-27
ANGPT1	427.717	-2.78126	0.140872	-19.7431	9.18692e-87	2.28393e-85
ANGPT4	46.0785	-3.4875	0.1383	-25.2169	2.6138e-140	1.7874e-138
ANGPTL1	342.049	-3.05925	0.149471	-20.4672	4.22301e-93	1.19103e-91
ANGPTL2	5214.9	-1.85232	0.100008	-18.5217	1.37951e-76	2.67186e-75
ANGPTL4	1412.73	-1.94185	0.162328	-11.9625	5.58478e-33	3.18428e-32
ANGPTL5	18.7852	-4.15683	0.197326	-21.0658	1.63998e-98	1.09222e-96
ANGPTL7	82.0092	-4.10206	0.262152	-15.6476	3.44921e-55	4.06812e-54
ANGPTL8	29.4113	-4.13174	0.180519	-22.8882	6.0968e-116	3.0466e-114
ANK2	1138.79	-2.3507	0.114079	-20.6059	2.42812e-94	7.63102e-93
ANKDD1A	272.096	-1.47367	0.0703541	-20.9465	2.0196e-97	6.90122e-96
ANKDD1B	23.7268	-1.33229	0.116096	-11.4758	1.74528e-30	1.32292e-29
ANKK1	53.8053	-1.32982	0.132918	-10.0048	1.4522e-23	5.86167e-23
ANKRD20A1	2.00784	-1.07891	0.195014	-5.5325	3.15693e-08	7.89507e-08
ANKRD20A4	3.95493	-1.34578	0.211042	-6.37684	1.80775e-10	4.11446e-10
ANKRD29	407.604	-2.20532	0.138168	-15.9612	2.38138e-57	2.66214e-56
ANKRD33B	352.137	-1.41814	0.117884	-12.03	2.47205e-33	1.42086e-32
ANKRD35	264.206	-1.28082	0.147699	-8.67184	4.25207e-18	1.82974e-17
ANKRD53	66.9274	-2.69152	0.106258	-25.3299	1.4951e-141	1.3107e-139
ANKRD65	448.154	-1.19088	0.11864	-10.0377	1.0403e-23	5.83349e-23
ANO3	125.147	-1.59196	0.24261	-6.56183	5.31511e-11	1.16285e-10
ANO6	7175.06	-1.52947	0.0665355	-22.9873	6.2479e-117	3.1807e-115
ANTXR2	2690.37	-1.83783	0.0811434	-22.6492	1.4212e-113	6.8175e-112
ANTXRL	25.6729	-1.47124	0.276088	-5.32887	9.88236e-08	2.38599e-07
ANXA1	12027	-2.35121	0.105187	-22.3527	1.1378e-110	5.122e-109
ANXA3	1844.95	-1.26613	0.143308	-8.83502	1.00078e-18	3.08508e-18
AOC2	81.2173	-2.32142	0.120442	-19.2741	8.85724e-83	1.98474e-81
AOC3	4819.16	-3.98121	0.125008	-31.8476	1.4193e-222	1.4185e-219
AOX1	961.534	-2.29996	0.15921	-14.446	2.65559e-47	2.23025e-46
AP002884.2	2.04606	-1.00445	0.138122	-7.27217	3.53761e-13	1.1927e-12
AP002962.1	0.222765	-1.88857	0.541064	-3.49048	0.000482152	0.000862851
APBA1	519.625	-1.27013	0.115579	-10.9893	4.30349e-28	1.99286e-27
APBB1IP	1108.02	-1.28929	0.0945072	-13.6423	2.24382e-42	1.72857e-41
APCDD1	1702.95	-2.15589	0.113458	-19.0016	1.65312e-80	3.44193e-79
APCDD1L	428.796	-1.79174	0.185861	-9.6402	5.40818e-22	2.8072e-21
APOB	112.667	-5.48879	0.22082	-24.8564	2.2074e-136	1.4891e-134
APOD	35282.6	-1.44474	0.218491	-6.61235	3.78273e-11	1.12856e-10
APOL5	3.27476	-1.22161	0.157463	-7.75809	8.62162e-15	2.25443e-14
APOLD1	2591.33	-2.10445	0.105519	-19.9437	1.69873e-88	4.87067e-87
AQP1	9857.07	-2.12289	0.104603	-20.2948	1.42917e-91	7.36533e-90
AQP4	64.6114	-1.44018	0.202285	-7.11956	1.08269e-12	2.76861e-12
AQP7	987.518	-5.17885	0.208502	-24.8383	3.4561e-136	2.5357e-134
ARAP3	986.75	-1.22409	0.0736854	-16.6123	5.67329e-62	7.57248e-61
ARC	193.801	-1.08845	0.203063	-5.36014	8.31564e-08	2.01785e-07
ARHGAP10	960.282	-1.37411	0.0869438	-15.8045	2.8955e-56	3.32284e-55
ARHGAP20	257.932	-3.10567	0.110961	-27.9889	2.2156e-172	3.355e-170
ARHGAP24	654.537	-1.28084	0.0818742	-15.6441	3.6475e-55	3.87799e-54
ARHGAP26	1517.68	-1.07497	0.0985359	-10.9094	1.03934e-27	4.56779e-27
ARHGAP31	2400.17	-1.15924	0.0752538	-15.4044	1.52913e-53	1.65226e-52
ARHGAP36	287.574	-1.88344	0.385676	-4.88348	1.04229e-06	1.81222e-06
ARHGAP42	553.626	-1.02032	0.101884	-10.0146	1.31466e-23	5.32372e-23
ARHGAP6	277.484	-1.31844	0.106257	-12.408	2.36395e-35	1.47302e-34
ARHGEF10	1816.89	-1.0076	0.067964	-14.8255	1.00249e-49	9.69849e-49
ARHGEF15	1026.88	-1.87855	0.0882283	-21.2919	1.3491e-100	9.2702e-99
ARHGEF28	1329.15	-1.11889	0.0832954	-13.4328	3.88277e-41	4.4467e-40
ARHGEF4	395.76	-1.17642	0.142328	-8.26559	1.39007e-16	3.93329e-16
ARHGEF40	3024.02	-1.29192	0.0659814	-19.5801	2.28457e-85	6.06261e-84
ARHGEF6	3974.61	-1.43569	0.100004	-14.3563	9.72938e-47	7.99634e-46
ARID5A	2619.78	-1.07234	0.100014	-10.7219	8.03535e-27	5.23083e-26
ARID5B	5193.06	-1.51418	0.0787791	-19.2206	2.48812e-82	5.50138e-81
ARL4A	1320.76	-1.55482	0.0937866	-16.5782	1.00133e-61	1.26355e-60
ARMS2	1.62444	-1.55751	0.163486	-9.52686	1.62114e-21	8.21767e-21
ARRDC3	6073.61	-1.42792	0.0773358	-18.4639	4.02874e-76	7.9179e-75
ARRDC4	1674.56	-1.01782	0.086709	-11.7384	8.1042e-32	4.08645e-31
ART4	62.3104	-1.46422	0.219855	-6.65991	2.74004e-11	6.07654e-11
ART5	36.4608	-1.11654	0.142873	-7.81491	5.50009e-15	1.57249e-14
ASB11	1.88746	-1.42492	0.231704	-6.14975	7.76051e-10	1.71543e-09
ASB4	17.0014	-1.32062	0.199193	-6.62984	3.36056e-11	7.40333e-11
ASB5	2.85219	-1.9242	0.314128	-6.12552	9.03893e-10	1.99008e-09
ASPA	153.514	-3.58005	0.13328	-26.8612	6.2452e-159	5.7734e-157
ASPH	18795.2	-1.00787	0.104471	-9.64741	5.04129e-22	2.6199e-21
ASTN1	95.5348	-2.01659	0.185399	-10.8771	1.4826e-27	6.47034e-27
ASXL3	63.8255	-1.46124	0.175493	-8.32649	8.32764e-17	2.37654e-16
ATF3	3353.18	-2.08732	0.141056	-14.7978	1.51263e-49	1.46556e-48
ATOH8	279.846	-3.32525	0.145899	-22.7915	5.5725e-115	2.7256e-113
ATP13A4	455.753	-1.05536	0.209843	-5.0293	4.92281e-07	8.70156e-07
ATP13A5	365.788	-1.55863	0.245162	-6.35756	2.04979e-10	5.90782e-10
ATP1A2	880.864	-4.50846	0.210178	-21.4507	4.5015e-102	1.5183e-100
ATP1B2	169.644	-1.45257	0.114725	-12.6613	9.68856e-37	5.85414e-36
ATP2B4	10372.4	-1.0892	0.0752909	-14.4665	1.97129e-47	1.7731e-46
ATP8B4	305.903	-1.36008	0.102393	-13.283	2.90505e-40	2.07765e-39
AVP	0.361598	-1.9767	0.348213	-5.67669	1.37324e-08	2.66326e-08
AVPI1	658.038	-1.19606	0.0877208	-13.6349	2.48352e-42	1.91028e-41
AVPR1A	467.438	-1.6872	0.10782	-15.6483	3.41042e-55	4.03189e-54
AVPR2	93.1995	-2.74698	0.146148	-18.7959	8.15979e-79	1.62841e-77
B3GALT1	40.8193	-3.15697	0.177904	-17.7453	1.87313e-70	3.36153e-69
B3GAT1	178.391	-1.19207	0.219576	-5.42896	5.66833e-08	1.06138e-07
B4GALT6	242.687	-1.20212	0.0919436	-13.0746	4.60121e-39	3.19017e-38
BACH2	388.809	-1.38333	0.11387	-12.1483	5.8549e-34	3.4589e-33
BANK1	252.876	-1.20443	0.178824	-6.73529	1.63605e-11	3.69118e-11
BBOX1	506.158	-2.04027	0.222513	-9.16919	4.76607e-20	1.53851e-19
BCL6	4130.23	-1.14881	0.0776115	-14.802	1.4209e-49	1.37198e-48
BEND2	0.711624	-2.13907	0.264464	-8.08831	6.04989e-16	1.78915e-15
BHLHE41	3100.12	-1.15304	0.10995	-10.4869	9.91836e-26	4.02289e-25
BHMT2	371.416	-3.15706	0.132581	-23.8122	2.4942e-125	1.6186e-123
BIN1	1466.71	-1.60219	0.112158	-14.2852	2.70748e-46	2.18214e-45
BLOC1S5-TXNDC5	20.0256	-1.60116	0.154001	-10.3971	2.55508e-25	1.57115e-24
BMP2	194.6	-2.17014	0.15093	-14.3785	7.061e-47	5.84169e-46
BMP3	57.2466	-4.18311	0.256527	-16.3067	8.84986e-60	1.05042e-58
BMP5	142.754	-1.44395	0.256047	-5.63941	1.70637e-08	3.28634e-08
BMP6	307.074	-1.88052	0.139728	-13.4584	2.74693e-41	1.88809e-40
BMPER	148.039	-2.0685	0.187846	-11.0116	3.3585e-28	1.59577e-27
BMX	112.078	-2.70925	0.133901	-20.2332	4.99767e-91	1.37079e-89
BNC1	90.2583	-1.19176	0.227717	-5.23352	1.66315e-07	3.21234e-07
BOC	1790.42	-1.60521	0.126115	-12.7281	4.12538e-37	2.52629e-36
BOK	2541.95	-1.30525	0.0877769	-14.8701	5.15571e-50	5.12387e-49
BRINP1	228.957	-1.73193	0.216939	-7.98351	1.42229e-15	3.90973e-15
BST1	329.795	-1.19849	0.0802819	-14.9285	2.14934e-50	2.12045e-49
BTBD11	348.466	-1.07191	0.129912	-8.25109	1.56963e-16	4.42881e-16
BTN1A1	11.7283	-1.7855	0.185056	-9.64843	4.99138e-22	1.74419e-21
BTNL2	3.23451	-1.86073	0.18993	-9.79691	1.16087e-22	6.22727e-22
BTNL3	1.88982	-1.32949	0.297243	-4.47275	7.72187e-06	1.34654e-05
BTNL9	1028.81	-4.04049	0.143134	-28.2287	2.6021e-175	4.4764e-173
BVES	248.709	-1.09632	0.112819	-9.71751	2.53917e-22	9.17188e-22
C10orf10	6072.15	-2.26747	0.116274	-19.501	1.07561e-84	2.78043e-83
C10orf105	5.57478	-1.00498	0.156935	-6.40383	1.51526e-10	4.38768e-10
C10orf128	491.462	-1.82704	0.0980031	-18.6427	1.44785e-77	4.93524e-76
C10orf142	4.99597	-2.30078	0.143606	-16.0215	9.05094e-58	1.8224e-56
C10orf54	2114.27	-1.60197	0.0911297	-17.579	3.5668e-69	5.58166e-68
C10orf71	1.39207	-1.26831	0.484394	-2.61835	0.0088357	0.0122789
C10orf90	76.8827	-2.43469	0.228724	-10.6447	1.84599e-26	7.69343e-26
C11orf53	22.247	-1.73431	0.180659	-9.59993	7.99991e-22	2.77801e-21
C11orf87	4.54695	-2.76654	0.199748	-13.8501	1.26949e-43	1.5792e-42
C11orf96	767.825	-1.26286	0.122617	-10.2992	7.10635e-25	4.26677e-24
C12orf54	12.1897	-1.67831	0.140353	-11.9578	5.91362e-33	3.36409e-32
C14orf180	189.957	-5.1794	0.270994	-19.1126	1.98421e-81	7.46925e-80
C16orf78	0.509237	-1.33924	0.262779	-5.09645	3.46079e-07	6.56248e-07
C16orf82	0.351805	-1.82916	0.36379	-5.02807	4.95436e-07	1.15e-06
C17orf51	276.004	-1.16187	0.102536	-11.3314	9.17787e-30	6.75697e-29
C17orf64	3.62727	-1.06708	0.159295	-6.69878	2.10162e-11	4.70933e-11
C18orf63	1.74041	-1.64314	0.351409	-4.67587	2.92706e-06	6.37386e-06
C19orf12	1758.77	-1.27074	0.0710989	-17.8729	1.91888e-71	3.14381e-70
C1GALT1C1L	48.4614	-1.3204	0.119603	-11.0399	2.45393e-28	1.71339e-27
C1orf115	3310.23	-1.22781	0.115429	-10.6369	2.00619e-26	9.0089e-26
C1orf185	0.599664	-2.61684	0.318973	-8.20394	2.32638e-16	9.2309e-16
C1QTNF1	2188.51	-1.70081	0.110035	-15.4569	6.77467e-54	7.73428e-53
C1QTNF7	218.723	-2.5279	0.166438	-15.1882	4.23475e-52	4.52401e-51
C1QTNF9	20.4202	-3.70809	0.152763	-24.2736	3.7302e-130	6.7283e-128
C20orf194	1523.34	-1.20873	0.0604372	-19.9998	5.53429e-89	1.43892e-87
C21orf62	8.81483	-1.20488	0.145438	-8.28451	1.18597e-16	4.77587e-16
C22orf23	112.534	-1.07518	0.099464	-10.8098	3.09398e-27	1.32937e-26
C2CD2	2680.87	-1.71637	0.0786732	-21.8164	1.6202e-105	6.4253e-104
C2CD4B	132.087	-2.10506	0.185832	-11.3278	9.5591e-30	7.02569e-29
C2orf40	403.307	-2.93738	0.219826	-13.3623	1.0041e-40	7.27495e-40
C2orf71	14.8394	-1.17268	0.275653	-4.25417	2.09823e-05	3.55452e-05
C2orf73	18.4401	-1.02159	0.153216	-6.66769	2.59853e-11	6.21777e-11
C2orf83	0.447136	-1.17803	0.368359	-3.19806	0.00138353	0.00195378
C2orf88	292.743	-2.22095	0.147644	-15.0426	3.86023e-51	6.18924e-50
C3	34254.9	-1.11932	0.119506	-9.36623	7.51692e-21	2.50915e-20
C4BPA	89.7156	-2.26387	0.259236	-8.73283	2.48375e-18	7.54944e-18
C6	211.491	-3.19411	0.229235	-13.9338	3.94681e-44	3.19327e-43
C6orf58	7.43611	-2.06729	0.147737	-13.993	1.71894e-44	2.1822e-43
C7	1603.82	-1.94208	0.210035	-9.24646	2.32045e-20	7.76385e-20
C8orf22	2.82725	-2.27467	0.585395	-3.88571	0.000102033	0.000165005
C8orf34	95.355	-1.26534	0.207629	-6.09426	1.09943e-09	2.41314e-09
C8orf88	50.0475	-2.09609	0.113562	-18.4578	4.51549e-76	1.48088e-74
CA3	332.741	-3.81303	0.195582	-19.4958	1.19158e-84	3.06433e-83
CA4	164.247	-5.3341	0.251373	-21.2199	6.2569e-100	2.29528e-98
CAB39L	2306.91	-1.20011	0.0869005	-13.8102	2.21202e-43	1.74999e-42
CABP1	43.2326	-2.22899	0.103072	-21.6255	1.0342e-103	4.0373e-102
CACHD1	1132.77	-2.13748	0.103815	-20.5893	3.42056e-94	1.08695e-92
CACNA1G	98.7535	-1.15758	0.164877	-7.0209	2.20445e-12	5.19575e-12
CACNA2D1	926.047	-1.94903	0.11196	-17.4084	7.1261e-68	1.05042e-66
CADM2	199.604	-1.32567	0.197927	-6.69774	2.11663e-11	5.08909e-11
CADM3	286.042	-2.2962	0.190537	-12.0512	1.9114e-33	1.10242e-32
CALB2	1164.59	-2.1114	0.204313	-10.3342	4.93616e-25	2.10663e-24
CALCOCO1	4860.41	-1.0674	0.0582025	-18.3393	4.01629e-75	7.68174e-74
CALCR	36.4525	-1.43773	0.175532	-8.19072	2.59665e-16	7.36087e-16
CALCRL	2039.21	-1.07364	0.0997098	-10.7677	4.89055e-27	2.15098e-26
CALN1	31.9841	-1.05215	0.20854	-5.0453	4.52815e-07	8.51845e-07
CAMK1	248.374	-1.45274	0.0733363	-19.8093	2.47278e-87	6.33665e-86
CAPN11	118.247	-2.34973	0.135481	-17.3436	2.20622e-67	3.16795e-66
CAPN3	47.9026	-1.20363	0.116137	-10.3638	3.62108e-25	1.48168e-24
CAPZA3	5.95975	-2.81915	0.271643	-10.3782	3.11755e-25	1.34429e-24
CARD6	594.39	-1.26839	0.086187	-14.7167	5.03579e-49	4.49888e-48
CASQ2	200.233	-3.39537	0.158162	-21.4676	3.1246e-102	1.0611e-100
CAT	6349.88	-2.03497	0.0677532	-30.0351	3.4198e-198	1.0052e-195
CAV1	8646.09	-3.38851	0.102774	-32.9703	2.1652e-238	8.3143e-236
CAV2	2756.41	-2.90742	0.10007	-29.0538	1.3762e-185	2.4536e-183
CAV3	4.04688	-2.0805	0.196923	-10.565	4.32752e-26	1.92082e-25
CBLN1	67.1102	-1.09404	0.203165	-5.38499	7.24474e-08	1.34846e-07
CBLN4	73.4508	-1.555	0.153405	-10.1366	3.80175e-24	1.49201e-23
CBX7	1964.98	-1.53752	0.0847255	-18.1471	1.35373e-73	2.49367e-72
CCBE1	124.443	-2.03556	0.142636	-14.271	3.31852e-46	2.93028e-45
CCDC136	155.837	-1.30565	0.106485	-12.2613	1.46061e-34	8.10963e-34
CCDC141	48.982	-2.58705	0.149826	-17.267	8.3296e-67	1.35363e-65
CCDC144A	60.5608	-1.24321	0.22115	-5.62155	1.89253e-08	3.86169e-08
CCDC152	132.515	-1.49243	0.0947915	-15.7443	7.51427e-56	1.39014e-54
CCDC158	134.096	-1.5978	0.141719	-11.2744	1.75647e-29	8.72814e-29
CCDC169-SOHLH2	1.78263	-1.14771	0.243232	-4.7186	2.37473e-06	5.21837e-06
CCDC178	54.4112	-3.03716	0.15436	-19.6758	3.47685e-86	9.42718e-85
CCDC3	1786.37	-2.81876	0.114164	-24.6905	1.3538e-134	1.0571e-132
CCDC36	52.8129	-2.02323	0.110878	-18.2473	2.17374e-74	4.39061e-73
CCDC38	8.56554	-1.12286	0.146381	-7.67083	1.70894e-14	4.77106e-14
CCDC50	4239.7	-1.28684	0.0503238	-25.5711	3.1996e-144	2.907e-142
CCDC69	2147.88	-3.0214	0.110905	-27.2432	2e-163	7.8709e-161
CCDC8	1128.86	-1.77219	0.128618	-13.7787	3.42244e-43	2.71456e-42
CCDC80	16080.4	-1.86081	0.122094	-15.2407	1.89689e-52	2.00196e-51
CCDC82	776.127	-1.25892	0.0881959	-14.2741	3.17392e-46	2.54576e-45
CCDC85A	75.4049	-2.05295	0.15183	-13.5214	1.16955e-41	8.72704e-41
CCL13	121.961	-2.03031	0.198288	-10.2392	1.32285e-24	5.55529e-24
CCL14	192.726	-3.34784	0.170159	-19.6748	3.54451e-86	1.58187e-84
CCL16	7.57075	-2.38587	0.158676	-15.0361	4.25717e-51	6.80048e-50
CCL2	1690.99	-1.14815	0.125663	-9.13678	6.4339e-20	2.11164e-19
CCL21	1004.8	-2.40522	0.208578	-11.5315	9.15454e-31	4.51136e-30
CCL23	16.4589	-2.02705	0.151215	-13.4051	5.64465e-41	6.39677e-40
CCL24	14.4891	-2.1176	0.263378	-8.04014	8.97387e-16	2.49152e-15
CCL28	2447.64	-2.42644	0.17821	-13.6156	3.23299e-42	2.30132e-41
CCM2L	241.259	-1.6743	0.08766	-19.0999	2.53073e-81	5.58999e-80
CD164L2	89.4768	-1.06473	0.168073	-6.33493	2.37441e-10	5.37963e-10
CD200	853.982	-1.28206	0.0807574	-15.8755	9.37266e-57	1.1035e-55
CD209	343.051	-2.63805	0.145205	-18.1678	9.28787e-74	1.71722e-72
CD248	3483.18	-1.72919	0.101272	-17.0747	2.29137e-65	3.6062e-64
CD300LG	634.695	-5.05019	0.216945	-23.2787	7.2819e-120	3.9922e-118
CD302	618.465	-1.69865	0.0939084	-18.0884	3.93259e-73	1.19888e-71
CD34	5240.32	-2.16044	0.0800207	-26.9985	1.5406e-160	1.8747e-158
CD36	13228	-4.18084	0.179483	-23.2939	5.1163e-120	2.8726e-118
CD93	6181.8	-1.02736	0.0817464	-12.5676	3.18193e-36	1.88614e-35
CD99L2	3215.27	-1.0238	0.0695421	-14.722	4.65404e-49	4.44225e-48
CDC14B	884.877	-1.82862	0.0815243	-22.4303	1.9909e-111	8.2821e-110
CDC42EP2	851.727	-1.17366	0.0769347	-15.2553	1.51802e-52	1.49616e-51
CDCP2	1.89853	-1.50922	0.0733836	-20.5662	5.50784e-94	1.68851e-92
CDH12	32.7202	-2.30303	0.295179	-7.80212	6.08733e-15	1.6035e-14
CDH13	1310.44	-1.45329	0.0808345	-17.9786	2.86579e-72	4.87086e-71
CDH19	120.493	-30	0.406506	-73.7996	0	0
CDH20	26.0137	-3.26746	0.161754	-20.2002	9.74227e-91	2.65756e-89
CDH22	26.8584	-1.0924	0.213032	-5.12789	2.93002e-07	5.2309e-07
CDH23	490.555	-1.95773	0.114246	-17.136	7.99407e-66	1.16007e-64
CDH5	3193.21	-1.6772	0.0830423	-20.197	1.04107e-90	3.11011e-89
CDH8	50.2466	-1.44664	0.146047	-9.90531	3.9473e-23	1.42932e-22
CDKL2	46.0075	-1.09084	0.194957	-5.59528	2.20271e-08	4.21722e-08
CDKN1C	1053.28	-2.08954	0.106047	-19.7039	1.99765e-86	4.84576e-85
CDKN2C	1283.26	-1.33471	0.0940929	-14.1851	1.13358e-45	8.92045e-45
CDNF	120.74	-1.2446	0.0830307	-14.9896	8.58573e-51	1.36145e-49
CDO1	522.635	-3.63745	0.153661	-23.6719	7.0199e-124	4.3307e-122
CEACAM20	2.36119	-1.07507	0.217161	-4.95056	7.40013e-07	1.69498e-06
CEACAM8	1.63908	-1.12729	0.246775	-4.5681	4.92173e-06	8.20617e-06
CEBPA	1305.21	-2.25245	0.103191	-21.828	1.2591e-105	1.0284e-103
CELF2	2337.88	-1.92743	0.102084	-18.8809	1.63707e-79	3.4051e-78
CEP112	454.398	-1.74237	0.0798781	-21.8128	1.7533e-105	6.8985e-104
CEP68	2359.95	-1.22334	0.0471706	-25.9344	2.7266e-148	2.1268e-146
CER1	0.987882	-1.52428	0.307127	-4.96302	6.9405e-07	1.21733e-06
CES1	1533.06	-3.80066	0.180181	-21.0936	9.1014e-99	6.15625e-97
CETP	124.643	-2.23083	0.114615	-19.4637	2.23189e-84	5.33092e-83
CFD	3250.93	-3.12466	0.175714	-17.7827	9.62968e-71	2.67224e-69
CFH	3450.12	-1.4425	0.100213	-14.3944	5.61098e-47	4.98399e-46
CFHR1	2.82409	-1.39272	0.268887	-5.17959	2.2238e-07	5.25481e-07
CFI	1161.92	-1.24388	0.109094	-11.4019	4.09153e-30	3.04858e-29
CFL2	1327.94	-2.2818	0.0741843	-30.7585	9.4082e-208	4.267e-205
CFP	117.95	-1.34977	0.131353	-10.2759	9.04748e-25	3.51831e-24
CGB7	7.73984	-1.35507	0.152692	-8.87456	7.02131e-19	3.12708e-18
CH17-360D5.1	0.732893	-1.5297	0.339568	-4.50486	6.64177e-06	1.41011e-05
CH25H	174.216	-1.13856	0.132127	-8.61716	6.86364e-18	2.06115e-17
CHGA	401.685	-30	0.411416	-72.9189	0	0
CHGB	551.198	-30	0.393939	-76.154	0	0
CHL1	837.499	-2.99591	0.163029	-18.3766	2.02279e-75	3.77159e-74
CHRDL1	2832.98	-4.44106	0.185463	-23.9458	1.0226e-126	5.8009e-125
CHRNA2	20.0625	-1.62976	0.327731	-4.97284	6.59781e-07	1.15844e-06
CHST3	1843.64	-1.25135	0.114098	-10.9674	5.48327e-28	2.43772e-27
CHST7	190.512	-1.14822	0.0734949	-15.6232	5.06292e-55	5.37142e-54
CHST9	249.412	-2.36735	0.209542	-11.2977	1.34637e-29	6.3892e-29
CIDEA	622.953	-4.98878	0.259289	-19.2402	1.70535e-82	4.09038e-81
CIDEC	2212.79	-5.33296	0.248334	-21.4749	2.6713e-102	2.0007e-100
CITED1	361.864	-1.73007	0.220692	-7.83929	4.53112e-15	1.20244e-14
CKMT2	137.092	-2.22749	0.124458	-17.8975	1.23388e-71	2.04162e-70
CLC	1.56491	-1.19609	0.358066	-3.34042	0.000836516	0.00120066
CLCA1	0.640086	-1.46586	0.452845	-3.23699	0.00120797	0.00171215
CLCA4	44.8205	-3.3077	0.244553	-13.5255	1.10625e-41	8.27945e-41
CLCN1	20.868	-1.01418	0.159222	-6.3696	1.89524e-10	5.46968e-10
CLCN4	409.942	-1.02194	0.144193	-7.08728	1.36777e-12	3.24983e-12
CLCNKB	16.0314	-1.08784	0.148882	-7.30673	2.73728e-13	9.28659e-13
CLDN10	56.7535	-1.11412	0.24313	-4.58242	4.5962e-06	7.68392e-06
CLDN11	693.3	-2.45568	0.140503	-17.4778	2.1146e-68	3.23806e-67
CLDN19	86.0189	-3.50705	0.235377	-14.8997	3.30844e-50	3.30116e-49
CLDN5	931.916	-2.60796	0.140907	-18.5084	1.76739e-76	3.80066e-75
CLDN8	831.111	-2.09133	0.200674	-10.4215	1.97715e-25	7.91651e-25
CLDND2	30.493	-1.36398	0.129772	-10.5106	7.7188e-26	3.39586e-25
CLEC10A	298.032	-1.26123	0.168814	-7.47117	7.94863e-14	1.98995e-13
CLEC14A	1319.43	-1.35493	0.0856922	-15.8116	2.58992e-56	3.19829e-55
CLEC1A	184.374	-1.66294	0.0875319	-18.9981	1.76978e-80	3.66954e-79
CLEC3B	893.827	-3.94139	0.1255	-31.4055	1.7034e-216	1.0623e-213
CLEC4G	18.0797	-3.1864	0.226135	-14.0907	4.33497e-45	3.65942e-44
CLEC4M	3.244	-2.24254	0.233265	-9.61373	6.99706e-22	2.47025e-21
CLIC2	822.739	-1.30172	0.0869106	-14.9777	1.02701e-50	9.62844e-50
CLIC5	553.825	-2.47659	0.120682	-20.5217	1.37878e-93	3.95567e-92
CLIP4	1234.64	-1.73223	0.118526	-14.6148	2.25959e-48	2.1163e-47
CLMP	2653.11	-2.45865	0.103134	-23.8394	1.3056e-125	7.8475e-124
CLRN3	6.23845	-1.09979	0.153388	-7.17001	7.49905e-13	1.93248e-12
CLVS1	17.1659	-1.45283	0.14125	-10.2855	8.18866e-25	3.46507e-24
CMA1	58.9171	-2.92058	0.191397	-15.2592	1.42899e-52	1.521e-51
CMTM5	28.2453	-1.2081	0.290237	-4.16246	3.14836e-05	5.27263e-05
CNGA1	114.789	-1.10411	0.186468	-5.92116	3.19675e-09	8.47962e-09
CNKSR2	104.734	-2.09953	0.155098	-13.5368	9.4878e-42	6.64013e-41
CNN1	2242.3	-3.16097	0.141812	-22.2898	4.6389e-110	2.0514e-108
CNR1	199.036	-1.15409	0.200088	-5.76794	8.02458e-09	1.57463e-08
CNRIP1	611.019	-1.78054	0.0849128	-20.969	1.25838e-97	3.83039e-96
CNTFR	532.149	-2.64076	0.207719	-12.7132	4.99775e-37	3.05303e-36
CNTN6	22.384	-1.56802	0.191939	-8.16939	3.0994e-16	8.63306e-16
CNTNAP3	115.55	-2.31872	0.173156	-13.3909	6.83173e-41	4.99327e-40
CNTNAP3B	58.1556	-2.73931	0.167872	-16.3179	7.36517e-60	8.7628e-59
COBLL1	2789.68	-1.34024	0.0909534	-14.7354	3.8165e-49	3.66384e-48
COL14A1	7692.44	-1.59999	0.144946	-11.0386	2.48963e-28	1.73552e-27
COL17A1	3764.97	-2.84016	0.20745	-13.6908	1.1518e-42	8.91438e-42
COL25A1	76.3698	-2.51585	0.165697	-15.1834	4.55561e-52	7.61437e-51
COL4A3	81.3172	-1.28674	0.158795	-8.10317	5.35465e-16	1.58542e-15
COL6A6	297.129	-3.21396	0.163503	-19.6569	5.04678e-86	2.22934e-84
COLGALT2	139.826	-1.25104	0.144614	-8.65095	5.10744e-18	2.18912e-17
COQ8A	3996.97	-1.33629	0.0772545	-17.2972	4.9349e-67	8.0722e-66
CORO2B	290.713	-2.3626	0.103512	-22.8244	2.6256e-115	1.1497e-113
COX7A1	608.012	-2.55063	0.128242	-19.8891	5.05297e-88	1.43234e-86
CPA1	19.7608	-4.14643	0.219498	-18.8905	1.36438e-79	2.86176e-78
CPA2	8.48681	-2.41868	0.209522	-11.5438	7.93681e-31	4.14626e-30
CPAMD8	897.778	-1.20271	0.150617	-7.98524	1.4025e-15	4.09187e-15
CPEB1	115.228	-1.54692	0.119903	-12.9014	4.42241e-38	4.47304e-37
CPED1	1112.22	-2.9082	0.126342	-23.0185	3.0436e-117	1.3688e-115
CPM	2410.67	-2.06266	0.111114	-18.5634	6.35105e-77	1.2397e-75
CPNE8	501.308	-1.0563	0.0987095	-10.7011	1.006e-26	4.24218e-26
CPS1	359.202	-1.14363	0.148856	-7.68275	1.55704e-14	4.09738e-14
CPXM2	2115.52	-1.34787	0.116307	-11.5889	4.69116e-31	2.31867e-30
CR1	113.115	-1.29304	0.16857	-7.6706	1.71191e-14	6.18603e-14
CRB2	53.6733	-2.11406	0.139552	-15.1488	7.7137e-52	7.48453e-51
CREB5	534.34	-2.05693	0.115991	-17.7336	2.30891e-70	3.58311e-69
CREBRF	2046.22	-1.00546	0.0675399	-14.8869	4.00706e-50	3.99026e-49
CRHBP	63.0891	-3.88451	0.127282	-30.5189	1.4641e-204	5.6279e-202
CRHR2	17.866	-1.63056	0.129942	-12.5483	4.06072e-36	2.59886e-35
CRIM1	8720.35	-1.68782	0.0904075	-18.669	8.84175e-78	1.73946e-76
CRTAC1	237.452	-1.3802	0.203651	-6.7773	1.22446e-11	2.76584e-11
CRTAP	10875.5	-1.1406	0.0499803	-22.8209	2.8451e-115	1.4054e-113
CRY2	3259.2	-1.1964	0.0625297	-19.1333	1.33435e-81	2.87404e-80
CRYAB	7404.98	-2.81573	0.188561	-14.9327	2.01839e-50	1.99917e-49
CRYBG3	1210.67	-1.87501	0.127609	-14.6934	7.1051e-49	6.74309e-48
CSF3	27.4272	-3.70336	0.300515	-12.3234	6.77978e-35	4.14255e-34
CSN1S1	53.7686	-3.48327	0.426824	-8.16089	3.32571e-16	9.25311e-16
CSRNP1	2980.89	-1.89564	0.0861311	-22.0088	2.3739e-107	9.8851e-106
CSRNP3	259.615	-2.37543	0.136945	-17.3459	2.11948e-67	3.50135e-66
CSRP1	20513.4	-1.3211	0.0736891	-17.9281	7.11818e-72	1.35544e-70
CTD-2135J3.4	0.483646	-1.08331	0.216982	-4.99264	5.9561e-07	1.37441e-06
CTD-2535L24.2	0.526084	-1.07372	0.21441	-5.00778	5.50611e-07	1.27285e-06
CTIF	2826.81	-1.17	0.069754	-16.7732	3.83073e-63	4.95911e-62
CTNNA3	36.8877	-1.38057	0.157064	-8.78989	1.49707e-18	4.87844e-18
CTNNAL1	1425.08	-1.07567	0.0745899	-14.4211	3.81092e-47	3.39111e-46
CTSG	148.124	-1.79297	0.185599	-9.66049	4.4374e-22	1.58451e-21
CTTNBP2	314.998	-1.24731	0.156378	-7.97626	1.50834e-15	4.14172e-15
CTXN3	1.32072	-1.54944	0.248989	-6.22293	4.87963e-10	1.37257e-09
CUBN	161.781	-1.55112	0.10126	-15.3182	5.78353e-53	6.18231e-52
CX3CL1	5743.78	-2.40828	0.141251	-17.0496	3.51654e-65	5.05895e-64
CX3CR1	749.175	-1.09499	0.146916	-7.45321	9.1098e-14	2.45139e-13
CXCL12	8872.07	-1.92952	0.102056	-18.9066	1.0073e-79	2.1307e-78
CXCL2	294.145	-3.43876	0.181059	-18.9925	1.96705e-80	4.21438e-79
CXCL3	34.8481	-1.93028	0.172976	-11.1593	6.45078e-29	3.12456e-28
CXCR2	37.0356	-2.01668	0.131775	-15.304	7.19531e-53	7.92437e-52
CXorf36	1525.38	-2.05047	0.0862351	-23.7777	5.6802e-125	3.639e-123
CYBRD1	19929.6	-1.13718	0.124509	-9.13331	6.64366e-20	2.17619e-19
CYGB	995.268	-1.34779	0.0982101	-13.7235	7.34301e-43	5.71518e-42
CYP11A1	69.9165	-1.53819	0.133447	-11.5266	9.68944e-31	4.76088e-30
CYP1A1	39.1365	-4.01453	0.284656	-14.1031	3.63575e-45	2.84317e-44
CYP1A2	1.32194	-2.39056	0.239323	-9.98883	1.70583e-23	6.27691e-23
CYP26B1	459.676	-2.12047	0.137832	-15.3845	2.08027e-53	2.24292e-52
CYP2U1	670.214	-1.42729	0.070382	-20.2792	1.96357e-91	5.63907e-90
CYP39A1	249.802	-1.23142	0.161476	-7.62603	2.42096e-14	6.21982e-14
CYP3A4	8.56927	-1.96028	0.170859	-11.473	1.80222e-30	9.3174e-30
CYP46A1	75.7132	-1.21173	0.104331	-11.6144	3.48335e-31	1.83041e-30
CYP7A1	3.75375	-1.73057	0.149492	-11.5763	5.43167e-31	2.86152e-30
CYR61	13599.7	-1.60865	0.118488	-13.5765	5.52156e-42	3.90811e-41
CYTL1	76.4278	-1.46742	0.125732	-11.671	1.79286e-31	9.72236e-31
CYYR1	1455.05	-1.83881	0.103397	-17.7841	9.38495e-71	1.70881e-69
DAAM2	1264.5	-1.78896	0.101863	-17.5624	4.78438e-69	7.24472e-68
DAB2IP	4219.61	-1.12004	0.0652124	-17.1752	4.06915e-66	5.64821e-65
DACT2	56.8961	-3.01739	0.212808	-14.1789	1.23706e-45	1.07147e-44
DAW1	1.85206	-1.24346	0.350273	-3.54998	0.000385267	0.000565397
DBX2	19.07	-2.05392	0.166051	-12.3692	3.83733e-35	3.4536e-34
DCDC2	591.965	-1.15097	0.199298	-5.7751	7.69069e-09	1.51182e-08
DCDC2C	1.09789	-1.9326	0.278948	-6.92817	4.26316e-12	1.35601e-11
DCN	46354.6	-2.00158	0.119438	-16.7583	4.9233e-63	6.73345e-62
DCT	43.3413	-2.5218	0.234575	-10.7505	5.89402e-27	2.5855e-26
DCUN1D3	1029.79	-1.24868	0.0545184	-22.9038	4.2595e-116	4.9836e-114
DDR2	4537.16	-2.71037	0.104338	-25.9767	9.0742e-149	8.2312e-147
DEFB118	0.249778	-1.10038	0.527274	-2.08692	0.0368953	0.0462765
DEFB124	4.17239	-1.23816	0.213231	-5.80667	6.37274e-09	1.33474e-08
DEFB132	121.915	-4.93536	0.230525	-21.4092	1.0967e-101	7.7828e-100
DENND2A	381.395	-2.18597	0.10375	-21.0696	1.51333e-98	5.25148e-97
DENND2C	184.01	-1.32838	0.0995769	-13.3402	1.35106e-40	9.88332e-40
DES	396.755	-3.00387	0.227901	-13.1806	1.1344e-39	8.005e-39
DGAT2	3855.71	-3.32369	0.150795	-22.0411	1.1625e-107	4.5336e-106
DGKI	257.771	-1.03181	0.126275	-8.17117	3.05424e-16	8.51675e-16
DHRS3	3221.73	-1.15955	0.0876412	-13.2306	5.84239e-40	4.17588e-39
DHRS7C	0.448693	-2.13258	0.26748	-7.97288	1.55023e-15	5.8765e-15
DHRS9	131.587	-1.19381	0.158634	-7.52553	5.25073e-14	1.33665e-13
DIAPH2	1328.06	-1.14005	0.0764838	-14.9058	3.02362e-50	2.79797e-49
DIXDC1	2249.89	-1.44848	0.0764834	-18.9384	5.50185e-80	1.13139e-78
DKK3	3897.06	-1.22997	0.100622	-12.2237	2.32218e-34	1.39795e-33
DKK4	9.54172	-1.46372	0.243019	-6.02306	1.71154e-09	3.48309e-09
DLC1	3179.05	-1.82613	0.0939001	-19.4476	3.05679e-84	7.70219e-83
DLG2	182.608	-1.04476	0.117608	-8.88336	6.48719e-19	2.02098e-18
DLGAP2	15.7038	-2.09571	0.147054	-14.2512	4.40371e-46	5.93884e-45
DLK2	132.03	-1.7268	0.102801	-16.7976	2.54281e-63	3.82111e-62
DMD	1648.49	-3.02048	0.137844	-21.9122	1.986e-106	1.6533e-104
DMGDH	124.611	-2.78064	0.1048	-26.5329	4.0438e-155	4.2993e-153
DMRT2	72.6484	-2.84561	0.154731	-18.3907	1.55947e-75	3.24174e-74
DMRT3	67.247	-1.28234	0.142541	-8.99625	2.33555e-19	7.49778e-19
DMTN	1449.12	-1.24812	0.11058	-11.287	1.52138e-29	7.59015e-29
DNAH6	136.543	-1.03473	0.135402	-7.64192	2.14005e-14	5.57284e-14
DNAH9	63.8553	-1.56655	0.183905	-8.51825	1.61985e-17	4.84209e-17
DNAJB4	1319.29	-1.52376	0.069295	-21.9895	3.6288e-107	1.4719e-105
DNAJC18	553.113	-1.03095	0.0653945	-15.7651	5.40781e-56	6.62888e-55
DNASE1L3	112.643	-2.81423	0.157529	-17.8649	2.21366e-71	4.10555e-70
DOC2B	862.031	-1.35809	0.135822	-9.99902	1.53918e-23	8.55341e-23
DOCK11	1576.66	-2.34234	0.101467	-23.0848	6.5813e-118	3.5362e-116
DPP4	780.534	-1.53692	0.129075	-11.9072	1.08616e-32	8.87169e-32
DPP6	51.4566	-2.66738	0.226378	-11.7828	4.78583e-32	2.44029e-31
DPRX	0.632211	-2.43733	0.245344	-9.93434	2.95127e-23	1.61927e-22
DPT	4370.45	-3.51609	0.146445	-24.0097	2.2022e-127	1.5075e-125
DPY19L2	139.669	-1.31488	0.137599	-9.55593	1.22474e-21	4.51606e-21
DPYD	1752.34	-1.22963	0.0927063	-13.2638	3.75541e-40	4.13668e-39
DPYS	11.6987	-1.45498	0.170907	-8.5133	1.69056e-17	4.98684e-17
DPYSL2	5978.53	-1.37971	0.0774111	-17.8232	4.66965e-71	7.90199e-70
DRD2	99.2027	-1.49562	0.217241	-6.88463	5.79369e-12	1.33847e-11
DSC1	45.3361	-2.62245	0.169495	-15.4721	5.34952e-54	5.46657e-53
DSEL	669.478	-1.10871	0.126474	-8.76625	1.84716e-18	6.01141e-18
DSG4	3.81859	-1.58807	0.224367	-7.07801	1.46241e-12	3.71295e-12
DST	16222.4	-2.38926	0.102215	-23.375	7.6849e-121	4.4139e-119
DTX1	477.674	-2.45712	0.111642	-22.009	2.3609e-107	9.8851e-106
DUSP1	11788.1	-2.01391	0.123023	-16.3703	3.11844e-60	3.99161e-59
DUSP6	4038.66	-1.4421	0.0994807	-14.4963	1.27879e-47	1.08307e-46
DUXA	0.411626	-2.11762	0.356061	-5.94736	2.72502e-09	7.25499e-09
EBF1	1177.05	-3.0975	0.106031	-29.2131	1.323e-187	3.667e-185
EBF2	311.954	-2.30663	0.112237	-20.5514	7.47295e-94	4.20135e-92
EBF3	385.575	-2.74364	0.114802	-23.8989	3.1456e-126	1.7447e-124
ECHDC1	2445.85	-1.16743	0.083545	-13.9737	2.25653e-44	1.84666e-43
ECHDC3	1312.06	-1.42832	0.0949809	-15.038	4.13926e-51	3.9174e-50
ECM2	1976.25	-2.61013	0.112476	-23.206	3.9559e-119	1.863e-117
ECSCR	232.254	-1.78471	0.0931105	-19.1676	6.90164e-82	2.71611e-80
EDA	204.631	-1.38448	0.0969536	-14.2798	2.92332e-46	2.58589e-45
EDA2R	277.906	-1.04017	0.107028	-9.71871	2.50947e-22	8.88718e-22
EDAR	34.5008	-1.60273	0.242284	-6.61508	3.71352e-11	8.1927e-11
EDN1	854.497	-1.35076	0.13574	-9.95106	2.49509e-23	9.46467e-23
EDN3	199.462	-2.40244	0.30431	-7.89472	2.90973e-15	7.76706e-15
EDNRB	842.499	-2.19437	0.108108	-20.2978	1.3438e-91	3.90405e-90
EEPD1	780.334	-1.71168	0.0769369	-22.2479	1.1817e-109	5.1798e-108
EFCAB1	74.47	-2.35957	0.189093	-12.4784	9.79641e-36	6.19818e-35
EFEMP1	7676.36	-1.93218	0.132001	-14.6376	1.6177e-48	1.52369e-47
EFNB3	425.048	-1.21011	0.134376	-9.00541	2.14866e-19	6.9067e-19
EGF	707.975	-1.39727	0.172889	-8.0819	6.37665e-16	1.7527e-15
EGFL6	436.657	-2.01054	0.168796	-11.911	1.03676e-32	8.48422e-32
EGFLAM	786.738	-1.79717	0.0861415	-20.863	1.16245e-96	3.86631e-95
EGFR	4319.48	-1.87133	0.16642	-11.2446	2.46168e-29	1.15503e-28
EGR1	21909.5	-2.68134	0.141727	-18.919	7.95043e-80	1.62821e-78
EGR2	1685.53	-2.20052	0.128521	-17.1219	1.0195e-65	1.39574e-64
EGR3	2330.33	-2.15068	0.159727	-13.4647	2.52355e-41	1.8763e-40
EHBP1	2672.68	-1.28427	0.0592789	-21.6648	4.4041e-104	1.6048e-102
EHD2	7343.92	-1.95359	0.0866437	-22.5474	1.4245e-112	5.9759e-111
EHHADH	743.122	-1.06592	0.0822848	-12.954	2.22886e-38	1.52627e-37
EIF3L	9725.2	-1.07709	0.0624975	-17.2342	1.47127e-66	2.16654e-65
EIF4E3	2493.59	-1.07817	0.0716456	-15.0486	3.52589e-51	3.66472e-50
EIF4EBP2	12472.8	-1.0365	0.0515376	-20.1115	5.84843e-90	1.59697e-88
ELANE	8.76276	-2.47763	0.194587	-12.7328	3.88881e-37	3.80875e-36
ELF5	2530.03	-1.15412	0.253427	-4.55403	5.26275e-06	8.75723e-06
ELMOD3	1559.78	-1.42273	0.0587266	-24.2264	1.1726e-129	7.4093e-128
ELOVL3	61.1868	-1.82983	0.166491	-10.9906	4.2426e-28	1.96649e-27
EMCN	1249.48	-1.96455	0.0973643	-20.1773	1.55043e-90	4.60424e-89
EMILIN2	1107.38	-1.41629	0.0973111	-14.5543	5.48574e-48	4.71811e-47
EMILIN3	118.101	-1.56968	0.23237	-6.7551	1.42741e-11	3.46201e-11
EML5	51.438	-1.44765	0.176806	-8.18777	2.66106e-16	7.97358e-16
EMP1	13148.8	-1.88092	0.0928031	-20.2679	2.47147e-91	7.0571e-90
EMX2	84.4184	-1.53423	0.125148	-12.2593	1.49821e-34	8.98386e-34
ENAM	8.05508	-2.37302	0.179449	-13.224	6.38204e-40	4.21282e-39
ENDOU	28.8887	-1.04894	0.144681	-7.25002	4.16696e-13	1.01273e-12
ENPP2	2848.8	-2.73438	0.125056	-21.8652	5.5729e-106	2.2641e-104
ENPP6	56.0416	-1.42272	0.138556	-10.2682	9.80518e-25	4.13159e-24
EOGT	1441.9	-1.33214	0.0672559	-19.807	2.58943e-87	7.13738e-86
EPAS1	11422.5	-1.96968	0.0819959	-24.0217	1.6512e-127	9.8127e-126
EPB41L2	4633.13	-1.67794	0.0862704	-19.4498	2.92769e-84	6.92654e-83
EPB41L4B	2049.3	-1.17597	0.0913969	-12.8666	6.94047e-38	4.68834e-37
EPB42	29.2141	-3.61235	0.144988	-24.9148	5.1391e-137	3.9445e-135
EPDR1	823.859	-1.83847	0.106407	-17.2777	6.92173e-67	1.02837e-65
EPHA2	1101.09	-1.11296	0.09235	-12.0515	1.90468e-33	1.01252e-32
EPHB1	358.503	-2.23365	0.154997	-14.411	4.41581e-47	3.68377e-46
EPM2A	470.153	-1.15437	0.0611288	-18.8842	1.53753e-79	3.21145e-78
EPS8	3644.59	-1.09898	0.0764933	-14.367	8.3339e-47	6.87203e-46
EQTN	2.11117	-1.58674	0.209423	-7.57673	3.54381e-14	9.13304e-14
ERG	1081.79	-1.67798	0.0830397	-20.207	8.49593e-91	2.38506e-89
ERICH4	2.99007	-2.80463	0.144818	-19.3666	1.47615e-83	6.14449e-82
ERVFRD-1	17.2948	-1.24496	0.188708	-6.59729	4.18751e-11	1.24589e-10
ESAM	1997.69	-1.17139	0.0773637	-15.1413	8.65009e-52	8.3445e-51
ESR2	47.7872	-2.05525	0.10785	-19.0565	5.80469e-81	1.22388e-79
ESYT1	10288.4	-1.05483	0.051234	-20.5885	3.48135e-94	1.08052e-92
ETS2	3715.1	-1.25305	0.0799558	-15.6718	2.35661e-55	2.52162e-54
ETV1	896.859	-1.07753	0.103594	-10.4015	2.44132e-25	1.00553e-24
ETV3L	23.1385	-1.4195	0.277941	-5.10718	3.27e-07	7.66837e-07
ETV5	1440.69	-1.03308	0.101302	-10.198	2.02322e-24	1.18679e-23
EVC2	294.257	-1.21781	0.0986732	-12.3418	5.3905e-35	3.27567e-34
EYS	98.4585	-1.21414	0.131893	-9.20548	3.40136e-20	1.61099e-19
EZH1	2509.54	-1.31126	0.0578617	-22.6619	1.0646e-113	4.5425e-112
F10	172.958	-2.60387	0.1135	-22.9417	1.7837e-116	9.1889e-115
F13A1	3697.35	-1.35582	0.137518	-9.85922	6.25303e-23	2.25118e-22
F3	1822.84	-1.71501	0.132876	-12.9069	4.11766e-38	2.80046e-37
F8	1340.88	-1.77767	0.0790805	-22.4793	6.6247e-112	6.6693e-110
FABP4	12525.3	-4.93336	0.226472	-21.7836	3.3212e-105	1.3047e-103
FABP9	1.28434	-3.10712	0.455276	-6.82469	8.81135e-12	2.73632e-11
FADS3	1294.38	-1.5893	0.0865534	-18.3621	2.64259e-75	8.47391e-74
FAM107A	908.811	-2.67747	0.177306	-15.1008	1.59905e-51	1.68305e-50
FAM110D	161.31	-2.09785	0.121109	-17.322	3.20921e-67	8.26944e-66
FAM124A	237.248	-1.19019	0.113664	-10.4711	1.17238e-25	4.72452e-25
FAM124B	139.627	-1.27665	0.097495	-13.0945	3.53947e-39	2.2851e-38
FAM126A	1316.48	-1.89911	0.0977357	-19.4311	4.21574e-84	9.93681e-83
FAM13A	1611.7	-2.45947	0.0849003	-28.9689	1.6204e-184	3.3738e-182
FAM13C	183.665	-2.25685	0.110956	-20.3401	5.68102e-92	1.66012e-90
FAM149A	243.912	-2.12705	0.105656	-20.1319	3.87646e-90	1.03483e-88
FAM150B	83.5026	-1.48238	0.257676	-5.75286	8.77442e-09	2.26503e-08
FAM162B	51.2762	-2.18071	0.106798	-20.4189	1.13535e-92	3.54016e-91
FAM166B	66.1258	-1.35597	0.15576	-8.70548	3.16238e-18	1.36966e-17
FAM170B	0.624275	-1.4923	0.226281	-6.5949	4.25543e-11	1.00857e-10
FAM181A	2.26778	-2.00237	0.269251	-7.43682	1.03137e-13	2.56533e-13
FAM184A	317.606	-1.18871	0.114779	-10.3565	3.91093e-25	1.59581e-24
FAM189A2	966.978	-2.14191	0.148493	-14.4244	3.63489e-47	3.03739e-46
FAM196B	91.6305	-3.78827	0.203884	-18.5805	4.62331e-77	1.56362e-75
FAM19A1	5.08885	-1.16481	0.141398	-8.2378	1.75401e-16	5.28426e-16
FAM205C	2.55824	-1.87835	0.199072	-9.43555	3.88942e-21	1.94202e-20
FAM212B	495.434	-1.39494	0.0872685	-15.9845	1.63863e-57	3.2391e-56
FAM213A	7772.51	-1.20348	0.0828145	-14.5322	7.57303e-48	6.47987e-47
FAM228A	13.8523	-2.73712	0.127772	-21.422	8.3414e-102	6.0183e-100
FAM26D	1.0281	-1.80914	0.278104	-6.50527	7.75518e-11	1.81051e-10
FAM3D	226.258	-1.3889	0.248915	-5.57982	2.4077e-08	6.0528e-08
FAM43A	508.91	-1.16291	0.083516	-13.9244	4.50423e-44	5.67536e-43
FAM47E-STBD1	8.974	-2.24786	0.135668	-16.5689	1.17042e-61	2.62526e-60
FAM49A	947.747	-1.59468	0.0919701	-17.3391	2.38467e-67	6.18157e-66
FAM69A	938.339	-1.13182	0.0722186	-15.6721	2.34567e-55	2.5153e-54
FAM71A	0.277007	-2.44184	0.399325	-6.1149	9.66172e-10	2.12439e-09
FAM89A	546.983	-2.53876	0.13051	-19.4526	2.76967e-84	7.04994e-83
FAT2	998.317	-2.20648	0.192345	-11.4715	1.83481e-30	9.32728e-30
FAT4	868.761	-1.75494	0.122034	-14.3807	6.83721e-47	9.45632e-46
FAXDC2	1912.27	-2.0119	0.134879	-14.9164	2.58004e-50	2.59512e-49
FBLN1	15204.2	-1.0339	0.108171	-9.55797	1.20085e-21	4.19793e-21
FBLN2	10419	-1.36576	0.118789	-11.4973	1.3604e-30	7.06983e-30
FBLN5	3798.97	-1.82753	0.109851	-16.6365	3.79173e-62	4.83349e-61
FBXO32	9410.16	-1.02649	0.109488	-9.37541	6.89091e-21	2.30481e-20
FBXO40	3.36147	-2.94323	0.230599	-12.7634	2.62424e-37	1.7295e-36
FCER1A	193.516	-1.20288	0.158959	-7.56721	3.81324e-14	1.04644e-13
FCER2	66.674	-1.08719	0.262372	-4.1437	3.41741e-05	5.39353e-05
FCN2	65.3496	-1.11816	0.237572	-4.70662	2.51862e-06	4.54116e-06
FERMT2	3694.5	-1.95007	0.0807393	-24.1526	7.0052e-129	4.3713e-127
FEZ1	353.451	-1.41933	0.0955898	-14.8482	7.14993e-50	6.50787e-49
FEZF2	3.44868	-2.65179	0.435684	-6.0865	1.15409e-09	2.36352e-09
FFAR3	3.76454	-2.25745	0.172754	-13.0674	5.05381e-39	5.3231e-38
FFAR4	112.216	-2.06279	0.105421	-19.5672	2.94541e-85	1.28795e-83
FGD4	1094.8	-1.2079	0.0782667	-15.4331	9.7971e-54	9.95043e-53
FGD5	2023.26	-1.02194	0.101749	-10.0437	9.79237e-24	3.64081e-23
FGF1	1072.85	-2.09378	0.105467	-19.8524	1.05068e-87	2.67602e-86
FGF16	24.5735	-1.51002	0.195923	-7.70722	1.28585e-14	4.68557e-14
FGF17	7.40548	-1.3177	0.184587	-7.13865	9.4253e-13	2.41514e-12
FGF2	946.711	-2.72277	0.158059	-17.2263	1.68642e-66	2.36052e-65
FGF7	699.426	-1.71705	0.126649	-13.5576	7.14665e-42	5.03693e-41
FGF8	1.74161	-1.15874	0.220782	-5.24834	1.53475e-07	2.80434e-07
FGFBP1	142.118	-1.27342	0.345364	-3.68719	0.000226745	0.000338021
FGFBP2	156.989	-2.72686	0.240607	-11.3333	8.98045e-30	4.29018e-29
FGL2	2312.2	-1.22065	0.11061	-11.0357	2.57028e-28	1.15918e-27
FHL1	9092.79	-5.00448	0.139713	-35.8196	5.4661e-281	3.0319e-278
FHL5	149.023	-2.63028	0.131496	-20.0027	5.22084e-89	1.36453e-87
FHOD3	698.227	-1.42216	0.113365	-12.5449	4.23716e-36	2.48802e-35
FIGLA	2.12614	-1.07303	0.268308	-3.99925	6.35448e-05	0.000103909
FIGN	335.532	-1.53147	0.159726	-9.58815	8.96826e-22	3.339e-21
FILIP1	429.501	-1.61599	0.103702	-15.583	9.49184e-55	1.0578e-53
FILIP1L	2767.53	-1.37837	0.0972166	-14.1783	1.24797e-45	1.07905e-44
FLI1	1280.32	-1.18272	0.0804182	-14.7072	5.79846e-49	5.16487e-48
FLNC	982.077	-1.61055	0.128075	-12.5751	2.89556e-36	1.72047e-35
FLRT2	1059.35	-1.72485	0.123873	-13.9243	4.50987e-44	5.67536e-43
FLT4	934.935	-1.17804	0.0798439	-14.7543	2.88552e-49	2.77544e-48
FMNL2	2277.9	-1.03057	0.0974872	-10.5713	4.04672e-26	1.66569e-25
FMO2	2145.13	-3.23478	0.167348	-19.3297	3.02331e-83	6.9231e-82
FMOD	9536.76	-1.15757	0.135539	-8.54051	1.33631e-17	3.97711e-17
FNDC4	458.276	-1.47636	0.107203	-13.7716	3.77695e-43	2.9739e-42
FOLR2	754.505	-1.968	0.132944	-14.8032	1.39586e-49	1.36281e-48
FOS	21016.6	-2.60506	0.154171	-16.8972	4.72066e-64	7.20226e-63
FOSB	6950.76	-3.42506	0.191741	-17.8629	2.29232e-71	3.70702e-70
FOXI2	27.6022	-1.09683	0.176639	-6.20944	5.31743e-10	1.49378e-09
FOXN2	1060.59	-1.0239	0.0821087	-12.4701	1.08722e-35	6.72137e-35
FOXN3	3525.92	-1.6362	0.0709733	-23.0537	1.3502e-117	6.1275e-116
FOXO1	2092.43	-1.8585	0.0793897	-23.4098	3.3927e-121	1.9713e-119
FOXO4	1546.84	-1.03282	0.0625432	-16.5138	2.92144e-61	6.4856e-60
FOXP2	190.085	-1.97636	0.136963	-14.4299	3.3563e-47	2.814e-46
FP325317.1	35.5286	-5.36496	0.279417	-19.2005	3.6639e-82	1.45514e-80
FPGT-TNNI3K	45.8958	-1.216	0.124371	-9.77725	1.40995e-22	7.5354e-22
FREM1	364.777	-2.96418	0.152402	-19.4498	2.92455e-84	7.40639e-83
FRMD1	47.5823	-4.35054	0.182675	-23.8157	2.2958e-125	1.5095e-123
FRMD3	604.078	-1.19809	0.137208	-8.73188	2.5047e-18	8.10374e-18
FRMPD1	64.0227	-1.21732	0.158522	-7.67924	1.60038e-14	4.207e-14
FRMPD2	36.651	-1.51648	0.194067	-7.81423	5.53018e-15	1.58019e-14
FRMPD4	8.34156	-1.90178	0.20988	-9.06128	1.28933e-19	4.3818e-19
FRRS1L	38.8101	-1.37182	0.210774	-6.50848	7.59173e-11	2.2266e-10
FSCN3	5.36246	-1.04452	0.0474342	-22.0204	1.8375e-107	7.1108e-106
FSTL1	24931.2	-1.37361	0.0943298	-14.5618	4.91354e-48	4.55644e-47
FXYD1	70.4699	-3.65558	0.142453	-25.6616	3.1353e-145	7.5404e-143
FXYD2	16.2241	-1.38273	0.13118	-10.5407	5.60638e-26	2.29068e-25
FZD4	4174.58	-2.72035	0.0952989	-28.5455	3.1957e-179	6.3774e-177
FZD5	533.932	-1.08617	0.0961103	-11.3013	1.29235e-29	6.47341e-29
FZD7	3471.32	-1.17582	0.107155	-10.9731	5.14972e-28	2.29351e-27
G0S2	1944.14	-4.06627	0.175262	-23.2011	4.436e-119	2.463e-117
GABARAPL1	2951.03	-1.52082	0.0667206	-22.7938	5.2792e-115	2.5863e-113
GABRA2	56.5356	-1.66804	0.254095	-6.56464	5.21595e-11	1.14166e-10
GABRA4	4.23402	-3.16592	0.330809	-9.57025	1.06651e-21	3.73614e-21
GABRE	848.303	-2.32856	0.194643	-11.9632	5.53821e-33	3.13455e-32
GABRG1	3.76388	-2.47991	0.224097	-11.0662	1.82897e-28	8.75693e-28
GAL3ST1	22.9978	-1.06015	0.17076	-6.20844	5.35124e-10	1.1151e-09
GALNT15	1140.69	-3.21267	0.135858	-23.6472	1.2611e-123	7.5925e-122
GALNT8	66.6243	-1.61728	0.152557	-10.6011	2.94352e-26	1.22064e-25
GALR1	5.48602	-2.83182	0.221564	-12.781	2.0927e-37	1.38285e-36
GAS1	1916.14	-1.35744	0.113884	-11.9195	9.36865e-33	5.29334e-32
GAS2	74.3021	-1.40799	0.144259	-9.76014	1.66931e-22	5.95398e-22
GAS2L2	37.447	-1.51783	0.201291	-7.54046	4.68315e-14	1.65632e-13
GAS7	3017.2	-1.09257	0.101737	-10.7392	6.66535e-27	2.91361e-26
GBE1	2172.86	-1.55109	0.071907	-21.5708	3.3784e-103	1.1877e-101
GCNT4	262.366	-1.0346	0.138824	-7.4526	9.15158e-14	2.46131e-13
GCOM1	33.8151	-1.58059	0.147554	-10.7119	8.94762e-27	3.78268e-26
GDA	12.3294	-1.59381	0.267908	-5.94909	2.69642e-09	5.41236e-09
GDF10	185.238	-3.06216	0.213792	-14.3231	1.56963e-46	2.14351e-45
GDF5OS	1.2821	-1.38452	0.228415	-6.06141	1.34935e-09	3.67523e-09
GDPD5	1394.25	-1.41055	0.110061	-12.8161	1.33281e-37	8.86585e-37
GEM	1985.67	-1.04617	0.11206	-9.33575	1.00279e-20	3.57353e-20
GFAP	95.5215	-2.41979	0.197647	-12.2429	1.83254e-34	1.01073e-33
GFOD1	1070.55	-1.10408	0.0930216	-11.8691	1.71369e-32	8.89233e-32
GFRA2	98.4903	-2.1575	0.163351	-13.2078	7.91526e-40	5.60131e-39
GFRAL	1.02664	-2.81152	0.262151	-10.7248	7.78608e-27	5.07619e-26
GGT2	7.33697	-1.81328	0.217281	-8.34535	7.10014e-17	2.02971e-16
GH1	2.25363	-1.07368	0.223527	-4.80334	1.56042e-06	3.48918e-06
GHR	1880.12	-3.13887	0.130335	-24.0831	3.7565e-128	2.3151e-126
GIMAP1	500.572	-1.41226	0.0994346	-14.2029	8.79078e-46	1.16377e-44
GIMAP5	101.503	-1.54148	0.122899	-12.5426	4.36174e-36	4.12271e-35
GIMAP6	1458.79	-1.57669	0.089599	-17.5972	2.59029e-69	3.97046e-68
GIMAP7	820.489	-1.44618	0.109229	-13.2399	5.16152e-40	3.69452e-39
GIMAP8	983.554	-1.90156	0.0891738	-21.3242	6.775e-101	2.5607e-99
GIPC2	156.975	-2.65436	0.125121	-21.2143	7.0425e-100	2.53175e-98
GKN1	0.880546	-2.25374	0.321381	-7.01266	2.33823e-12	5.87974e-12
GLB1L3	38.0621	-1.72118	0.204425	-8.4196	3.77757e-17	1.1684e-16
GLDN	288.202	-2.17269	0.162315	-13.3857	7.33472e-41	8.26875e-40
GLP2R	36.0415	-3.4051	0.212924	-15.9921	1.45151e-57	1.73347e-56
GLRA3	745.55	-1.17929	0.339335	-3.4753	0.000510289	0.000743849
GLRA4	9.50357	-3.29667	0.209055	-15.7694	5.05344e-56	9.38899e-55
GLT1D1	24.4627	-1.18132	0.145086	-8.14219	3.88201e-16	1.0759e-15
GLYAT	167.248	-5.91136	0.243726	-24.2541	5.9817e-130	4.1515e-128
GLYCTK	218.013	-1.4052	0.08483	-16.5648	1.25098e-61	1.78829e-60
GMNC	2.01959	-3.18846	0.342762	-9.30226	1.37487e-20	6.65751e-20
GNAI1	1131.82	-2.49238	0.10413	-23.9353	1.3157e-126	8.7662e-125
GNAL	444.041	-2.06552	0.100342	-20.5849	3.74923e-94	1.15648e-92
GNG11	1912.8	-2.16857	0.0886704	-24.4565	4.2868e-132	3.1502e-130
GNG2	1336.15	-2.0982	0.0928614	-22.5949	4.8598e-113	5.2596e-111
GNG7	806.803	-1.22578	0.104268	-11.7561	6.57022e-32	3.59811e-31
GOLGA6L4	5.81705	-1.34917	0.139497	-9.67165	3.97893e-22	1.51072e-21
GOLGA8A	1033.08	-1.09443	0.136311	-8.02889	9.83614e-16	2.88492e-15
GOLGA8F	0.355448	-1.70958	0.29982	-5.70204	1.18385e-08	2.30632e-08
GOLGA8G	0.539471	-2.33218	0.296356	-7.86954	3.5596e-15	1.02534e-14
GOLGA8H	10.9863	-1.45315	0.103137	-14.0895	4.40814e-45	5.66256e-44
GOLGA8K	3.3172	-1.62214	0.126297	-12.8439	9.31072e-38	9.28713e-37
GOLGA8M	7.50374	-2.91894	0.128127	-22.7815	6.9881e-115	7.7568e-113
GOLGA8N	56.6008	-1.36357	0.0930477	-14.6545	1.26017e-48	1.84299e-47
GOLGA8O	1.83523	-1.32083	0.171447	-7.70404	1.31832e-14	4.79582e-14
GOLGA8Q	1.87448	-1.51341	0.159376	-9.49584	2.18443e-21	7.94324e-21
GOLGA8R	14.6553	-1.37027	0.109532	-12.5103	6.56056e-36	6.12083e-35
GOLGA8S	2.39341	-1.11385	0.134999	-8.2508	1.57334e-16	6.30648e-16
GOLGA8T	1.36267	-1.67379	0.146522	-11.4235	3.19158e-30	2.39452e-29
GPAM	4841.04	-4.43369	0.105863	-41.8813	0	0
GPAT3	335.141	-1.77291	0.124643	-14.2239	6.51267e-46	5.17389e-45
GPATCH11	955.155	-1.12536	0.0507855	-22.1591	8.5241e-109	3.7039e-107
GPBAR1	64.4561	-3.01213	0.110614	-27.231	2.7883e-163	3.6608e-161
GPC3	2358.8	-2.52025	0.17855	-14.1151	3.06694e-45	2.40211e-44
GPD1	5194.8	-5.32911	0.214296	-24.8679	1.6539e-136	1.2315e-134
GPIHBP1	408.452	-3.55848	0.15111	-23.549	1.2855e-122	1.739e-120
GPLD1	114.675	-2.68381	0.125512	-21.383	1.923e-101	6.3997e-100
GPM6B	1188.69	-1.70145	0.128083	-13.2839	2.86861e-40	2.05453e-39
GPR142	3.64595	-1.24515	0.208344	-5.9764	2.28128e-09	6.11876e-09
GPR146	108.08	-2.80764	0.101156	-27.7555	1.4958e-169	2.1949e-167
GPR149	0.799779	-1.69907	0.482124	-3.52413	0.000424868	0.000657058
GPR15	22.2453	-1.59783	0.238023	-6.71292	1.90773e-11	4.28831e-11
GPR17	34.1252	-2.32443	0.165947	-14.007	1.41189e-44	1.09383e-43
GPR182	15.7565	-2.34399	0.146126	-16.0409	6.62089e-58	8.55741e-57
GPR34	568.507	-1.79959	0.105339	-17.0838	1.96081e-65	3.10555e-64
GPR42	0.790026	-1.73191	0.245948	-7.04178	1.89795e-12	4.48419e-12
GPR50	1.27838	-2.4135	0.425607	-5.67073	1.42192e-08	2.75444e-08
GPR75	88.7689	-1.22951	0.104233	-11.7958	4.10273e-32	2.23834e-31
GPRASP1	511.538	-2.06915	0.100033	-20.6847	4.75854e-95	2.78374e-93
GPRASP2	735.694	-1.35587	0.0730985	-18.5486	8.37642e-77	1.81696e-75
GPRC5B	2523.04	-1.24278	0.107572	-11.553	7.12783e-31	3.73537e-30
GPX3	8905.24	-3.73377	0.140276	-26.6174	4.2709e-156	1.4222e-153
GRAMD3	1768.83	-1.46567	0.0805755	-18.1901	6.18495e-74	1.10775e-72
GRASP	445.687	-1.42323	0.098098	-14.5082	1.07493e-47	9.87633e-47
GREM2	140.115	-1.91766	0.170042	-11.2775	1.69406e-29	8.43478e-29
GRIA2	1278.97	-30	0.376752	-79.628	0	0
GRIA4	147.058	-3.39166	0.227739	-14.8928	3.67238e-50	3.37332e-49
GRID1	197.275	-1.00605	0.0944917	-10.6469	1.80233e-26	8.12271e-26
GRIK1	81.1073	-1.19811	0.210191	-5.70008	1.19753e-08	2.47492e-08
GRIN2B	46.782	-2.82363	0.209314	-13.49	1.79177e-41	2.06842e-40
GRIP2	84.9474	-1.41081	0.115309	-12.235	2.02186e-34	1.11269e-33
GRK3	2256.77	-1.75036	0.0763351	-22.9299	2.3393e-116	1.0334e-114
GRK5	920.215	-1.25146	0.0730212	-17.1384	7.67752e-66	1.91011e-64
GRXCR2	0.643499	-1.95416	0.214818	-9.0968	9.30287e-20	4.27971e-19
GSN	37813.9	-2.53134	0.0827548	-30.5885	1.7431e-205	7.2587e-203
GSPT2	516.756	-1.10887	0.111053	-9.98509	1.77143e-23	9.83142e-23
GSTM2	1157.31	-1.25417	0.12814	-9.78751	1.27388e-22	6.81661e-22
GSTM5	540.023	-3.75969	0.17867	-21.0426	2.67124e-98	9.20565e-97
GULP1	620.148	-1.36033	0.11495	-11.834	2.60331e-32	1.34111e-31
GYG2	2264.23	-4.11557	0.128616	-31.9988	1.1334e-224	3.772e-222
GYPC	1490.74	-1.94111	0.0961678	-20.1846	1.33693e-90	3.71148e-89
GYPE	18.2047	-1.42266	0.114825	-12.3899	2.9651e-35	2.67973e-34
GYS2	23.4724	-4.90799	0.223641	-21.9459	9.4843e-107	3.6142e-105
HAAO	341.812	-1.05588	0.120768	-8.74307	2.26859e-18	7.35891e-18
HABP4	647.289	-1.17865	0.0684397	-17.2218	1.82331e-66	2.545e-65
HADH	4924.89	-1.31397	0.0621866	-21.1294	4.2668e-99	1.51215e-97
HAP1	90.3325	-1.64636	0.174818	-9.41752	4.61853e-21	1.66247e-20
HAS1	83.331	-2.27601	0.205567	-11.0719	1.71799e-28	8.12139e-28
HAS3	617.248	-2.93503	0.15527	-18.9027	1.08324e-79	2.28165e-78
HBA1	9.32649	-4.16193	0.241705	-17.2191	1.91035e-66	4.83621e-65
HBA2	312.534	-4.50121	0.189277	-23.781	5.2468e-125	8.1119e-123
HBB	1834.1	-4.98525	0.176324	-28.2733	7.3709e-176	4.5584e-173
HBD	3.75149	-1.03376	0.273034	-3.78619	0.000152976	0.000288429
HBEGF	711.316	-1.12057	0.10019	-11.1844	4.86061e-29	2.3421e-28
HBG2	4.39462	-1.43404	0.155143	-9.24337	2.38852e-20	1.1438e-19
HBM	0.583286	-2.28295	0.48706	-4.68721	2.76955e-06	6.04304e-06
HBZ	0.733855	-1.47239	0.245188	-6.00514	1.91163e-09	3.87995e-09
HCAR2	196.04	-3.46968	0.137408	-25.251	1.1047e-140	8.8891e-139
HCAR3	26.6758	-2.24001	0.124006	-18.0637	6.15801e-73	1.8642e-71
HCN1	15.8651	-1.51935	0.209135	-7.2649	3.73328e-13	9.73618e-13
HCRTR1	6.46686	-1.55839	0.134242	-11.6088	3.71887e-31	1.8454e-30
HEPACAM	66.7086	-5.2894	0.233407	-22.6617	1.0706e-113	5.1858e-112
HFM1	19.584	-1.65879	0.169086	-9.81035	1.01618e-22	3.96382e-22
HGF	418.103	-1.0499	0.113759	-9.22916	2.72755e-20	9.09548e-20
HHATL	11.8965	-2.88163	0.244306	-11.7952	4.13436e-32	2.25314e-31
HHIP	33.0191	-1.41356	0.163288	-8.65685	4.84967e-18	1.55196e-17
HIF3A	150.273	-3.74492	0.195065	-19.1984	3.82003e-82	8.37222e-81
HLF	784.37	-2.85917	0.151623	-18.8571	2.56801e-79	5.3193e-78
HMCN2	308.738	-2.13208	0.154598	-13.7911	2.88315e-43	2.11558e-42
HMGCS2	3751.82	-1.00043	0.300778	-3.32615	0.000880561	0.00126551
HOGA1	56.6433	-1.90083	0.164595	-11.5485	7.50895e-31	5.74315e-30
HORMAD2	1.83002	-1.91321	0.275821	-6.93641	4.02198e-12	9.96805e-12
HOXA10	291.446	-1.45452	0.140949	-10.3195	5.75338e-25	3.46886e-24
HOXA2	46.5596	-2.12558	0.152611	-13.9281	4.2776e-44	3.45531e-43
HOXA3	214.427	-1.81605	0.133796	-13.5733	5.76577e-42	4.34784e-41
HOXA4	68.549	-2.30532	0.123478	-18.6698	8.71335e-78	3.01761e-76
HOXA5	268.687	-2.37307	0.139544	-17.0059	7.42303e-65	1.06177e-63
HOXA6	39.9683	-2.36001	0.165811	-14.2331	5.70641e-46	4.91145e-45
HOXA7	86.0355	-1.95652	0.164321	-11.9067	1.09215e-32	5.69675e-32
HOXA9	245.52	-1.42933	0.172582	-8.28201	1.21118e-16	3.48888e-16
HOXD3	30.8547	-1.0924	0.117169	-9.3233	1.1278e-20	3.72726e-20
HOXD4	25.5447	-1.00409	0.145418	-6.90486	5.02534e-12	1.24177e-11
HP	106.543	-1.44825	0.238685	-6.06764	1.29806e-09	3.5386e-09
HPD	56.4297	-2.91073	0.167898	-17.3363	2.50279e-67	3.56309e-66
HPR	4.25876	-1.24876	0.276314	-4.51936	6.20266e-06	1.32012e-05
HPSE2	110.519	-3.22849	0.207101	-15.5889	8.65533e-55	9.97262e-54
HRASLS5	973.673	-2.22008	0.195718	-11.3433	8.01051e-30	4.02462e-29
HRC	89.627	-1.20131	0.128372	-9.35801	8.12513e-21	2.70856e-20
HRNR	15.1626	-1.18661	0.174737	-6.79079	1.1152e-11	3.44344e-11
HS3ST4	59.5134	-2.74854	0.315585	-8.70936	3.05586e-18	9.86775e-18
HSD11B1	243.544	-2.75003	0.144188	-19.0725	4.27274e-81	9.39627e-80
HSD17B11	1424.59	-1.34896	0.0878391	-15.3572	3.16901e-53	5.4656e-52
HSD17B13	69.8002	-5.11741	0.176419	-29.0072	5.341e-185	1.4024e-182
HSD17B2	234.413	-1.0238	0.232625	-4.4011	1.07702e-05	1.74309e-05
HSD3B1	4.38379	-1.18179	0.373998	-3.15989	0.00157828	0.00269735
HSDL2	3792.76	-1.01537	0.074072	-13.7079	9.11108e-43	7.07348e-42
HSPA12A	880.732	-1.98934	0.0949803	-20.9447	2.09674e-97	7.11608e-96
HSPA12B	691.385	-1.36134	0.097368	-13.9814	2.02517e-44	1.56411e-43
HSPB2	89.9029	-2.5544	0.1284	-19.894	4.584e-88	1.30683e-86
HSPB2-C11orf52	1.21832	-3.18077	0.178541	-17.8153	5.37617e-71	1.52114e-69
HSPB6	1891.77	-4.57068	0.164025	-27.8659	6.9209e-171	8.6373e-169
HSPB7	1007.06	-5.14223	0.156792	-32.7964	6.6214e-236	1.2914e-232
HTR2A	46.1174	-2.58465	0.176065	-14.6801	8.65143e-49	8.19505e-48
HTR3C	0.935317	-1.41212	0.263361	-5.36193	8.23366e-08	1.6217e-07
HTR4	3.08038	-2.05437	0.171171	-12.0019	3.47258e-33	1.98906e-32
HYAL1	201.715	-1.55352	0.129163	-12.0276	2.54431e-33	1.46327e-32
ICAM2	477.249	-1.45578	0.0887536	-16.4025	1.83444e-60	2.36019e-59
ID1	901.257	-1.15241	0.11731	-9.82367	8.90393e-23	3.19863e-22
ID4	1910.8	-1.86785	0.171286	-10.9049	1.09267e-27	5.10425e-27
IFFO2	1974.52	-1.4913	0.101487	-14.6945	6.98769e-49	6.62768e-48
IFNA8	0.174936	-1.51741	0.684128	-2.21802	0.0265536	0.0336436
IFNE	5.13928	-1.31484	0.218074	-6.02935	1.64625e-09	4.45692e-09
IGF1	243.199	-2.4989	0.141115	-17.7082	3.62199e-70	5.90882e-69
IGFBP1	21.1223	-2.76224	0.290122	-9.52097	1.71574e-21	5.84028e-21
IGFBP6	1086.74	-3.25399	0.121773	-26.7218	2.6289e-157	2.9808e-155
IGFN1	47.9518	-1.20753	0.21049	-5.73676	9.65069e-09	2.0028e-08
IGIP	832.152	-1.02788	0.0659289	-15.5908	8.40904e-55	9.71127e-54
IGSF10	568.146	-2.85606	0.172938	-16.5149	2.86793e-61	3.54729e-60
IL11RA	604.245	-1.4861	0.0834519	-17.8079	6.13473e-71	9.70103e-70
IL13	3.41033	-1.25578	0.204069	-6.15369	7.57017e-10	1.67484e-09
IL17B	72.362	-2.05824	0.199109	-10.3373	4.77927e-25	1.87752e-24
IL17D	105.644	-2.05389	0.0977632	-21.0088	5.44979e-98	1.91472e-96
IL17RD	2257.03	-1.44975	0.112055	-12.9378	2.75475e-38	1.74026e-37
IL1R1	5084.75	-1.00761	0.105029	-9.59364	8.50312e-22	2.99348e-21
IL1RAPL2	33.9232	-1.02723	0.206918	-4.96443	6.89047e-07	1.58159e-06
IL33	1099.4	-2.71924	0.164327	-16.5477	1.66228e-61	2.08704e-60
IL34	655.662	-1.05251	0.158419	-6.64385	3.05599e-11	6.79004e-11
IL6	264.816	-2.79887	0.192494	-14.5401	6.75209e-48	5.79729e-47
INHBB	2539.57	-1.00167	0.125137	-8.00456	1.19894e-15	3.50886e-15
INMT	339.379	-2.56847	0.134819	-19.0512	6.41666e-81	2.33426e-79
INMT-FAM188B	1.0018	-2.63392	0.217469	-12.1117	9.15262e-34	7.76896e-33
INPP1	697.125	-1.12116	0.0713841	-15.706	1.37495e-55	1.48393e-54
INTS6L	567.579	-1.07677	0.100756	-10.6869	1.17178e-26	5.3001e-26
IQSEC3	131.023	-2.11014	0.139412	-15.136	9.37441e-52	9.00844e-51
IRAK3	963.827	-1.19641	0.137153	-8.72321	2.70425e-18	8.36407e-18
IRS2	2674.01	-1.47661	0.121678	-12.1354	6.85414e-34	5.86395e-33
IRX1	704.416	-1.54291	0.209515	-7.36422	1.78182e-13	4.72594e-13
IRX6	160.221	-2.47197	0.192819	-12.8202	1.26416e-37	8.42042e-37
ISLR2	133.832	-1.04493	0.116937	-8.9359	4.03878e-19	1.35141e-18
ISM1	856.664	-2.20771	0.12294	-17.9576	4.18537e-72	7.35682e-71
ITGA1	3940.54	-1.26091	0.0791419	-15.9322	3.78767e-57	7.28747e-56
ITGA7	1799.24	-3.64991	0.128977	-28.2989	3.5664e-176	6.1453e-174
ITGA9	1480.34	-1.21113	0.0989157	-12.244	1.808e-34	9.98298e-34
ITGB1BP1	2798.73	-1.33224	0.0585642	-22.7483	1.4908e-114	6.4712e-113
ITIH2	111.465	-2.32628	0.214417	-10.8493	2.00853e-27	8.70481e-27
ITIH3	67.6328	-1.00054	0.122241	-8.185	2.723e-16	8.1494e-16
ITIH5	3021.52	-4.0074	0.136225	-29.4176	3.2724e-190	7.7867e-188
ITLN1	4.65056	-2.49069	0.251438	-9.90577	3.92941e-23	1.5633e-22
ITM2A	1730.89	-2.24969	0.126316	-17.8101	5.90001e-71	9.95028e-70
ITPRIPL1	187.933	-2.36145	0.120935	-19.5266	6.52728e-85	2.77025e-83
ITSN1	3141.91	-1.83076	0.0665493	-27.5099	1.3372e-166	6.4322e-164
JADE1	2375.25	-1.09605	0.0599337	-18.2877	1.0366e-74	1.96011e-73
JAM2	1258.79	-2.0694	0.0937587	-22.0716	5.9243e-108	2.5088e-106
JAM3	1715.07	-1.15364	0.0804717	-14.336	1.30323e-46	1.16729e-45
JCHAIN	13635.8	-1.93931	0.192437	-10.0776	6.93945e-24	2.60921e-23
JPH2	476.131	-2.39055	0.155947	-15.3293	4.87377e-53	4.86112e-52
JPH4	54.8982	-1.10729	0.126337	-8.76453	1.87565e-18	5.84836e-18
JUN	14578.8	-1.43663	0.0992781	-14.4708	1.85284e-47	1.69263e-46
KALRN	1053.7	-1.11066	0.100513	-11.0499	2.19343e-28	1.04718e-27
KANK1	3087.61	-1.85677	0.0885399	-20.971	1.20659e-97	3.69528e-96
KANK2	4762.12	-1.19282	0.0664061	-17.9625	3.83195e-72	1.12847e-70
KANK3	267.218	-1.878	0.109778	-17.1073	1.30831e-65	3.218e-64
KAT2B	1152.36	-1.44025	0.0770781	-18.6856	6.48139e-78	1.30464e-76
KBTBD13	0.506888	-1.14245	0.244942	-4.66416	3.09876e-06	6.74097e-06
KCNA1	48.1596	-2.09614	0.196675	-10.6579	1.60255e-26	6.8965e-26
KCNA2	17.0405	-2.90264	0.190122	-15.2672	1.26469e-52	1.38672e-51
KCNA4	5.47867	-3.45725	0.298721	-11.5735	5.614e-31	2.95134e-30
KCNA5	30.9925	-1.23263	0.141345	-8.72072	2.76447e-18	8.39249e-18
KCNAB1	340.078	-1.82537	0.103904	-17.5679	4.34239e-69	7.4704e-68
KCNB1	390.553	-2.89384	0.19243	-15.0384	4.11477e-51	4.25022e-50
KCNC4	911.17	-1.36672	0.101787	-13.4273	4.18218e-41	3.07927e-40
KCNE1	21.5591	-2.49551	0.158353	-15.7591	5.94408e-56	7.19782e-55
KCNE1B	8.60455	-3.02531	0.212811	-14.2159	7.29812e-46	9.7211e-45
KCNH5	5.61424	-1.58094	0.354436	-4.46043	8.17943e-06	1.34184e-05
KCNH8	67.5593	-2.00484	0.19963	-10.0428	9.88307e-24	4.01847e-23
KCNIP1	30.7592	-1.22108	0.152035	-8.03154	9.62605e-16	2.82496e-15
KCNIP2	989.885	-5.10738	0.160974	-31.7279	6.4039e-221	1.998e-218
KCNJ16	112.885	-2.79864	0.276837	-10.1093	5.02212e-24	1.89687e-23
KCNJ2	442.15	-1.37791	0.112116	-12.29	1.0252e-34	5.73034e-34
KCNJ8	768.668	-1.07134	0.112019	-9.56393	1.13366e-21	3.88538e-21
KCNMB1	624.344	-2.42078	0.134499	-17.9984	2.00416e-72	3.41801e-71
KCNMB2	8.61237	-1.61229	0.195555	-8.24467	1.6562e-16	6.62635e-16
KCNS1	81.7674	-1.1093	0.230695	-4.80851	1.52061e-06	2.61387e-06
KCNT2	62.3993	-1.2251	0.13534	-9.05207	1.40288e-19	4.76119e-19
KCTD12	6970.13	-1.65369	0.0842544	-19.6273	9.03734e-86	2.41109e-84
KCTD14	361.834	-1.44292	0.179869	-8.02207	1.0398e-15	2.84239e-15
KCTD16	23.3852	-1.20197	0.126919	-9.47035	2.7892e-21	1.01055e-20
KCTD4	6.10134	-1.29237	0.315891	-4.09117	4.29194e-05	7.11378e-05
KCTD8	4.52338	-2.03742	0.228789	-8.90525	5.32676e-19	1.76932e-18
KDM4E	3.76225	-1.43399	0.216364	-6.62768	3.41002e-11	1.02301e-10
KDR	2790.07	-1.13014	0.0781501	-14.4611	2.13395e-47	1.79518e-46
KHDC3L	0.715453	-1.20545	0.284097	-4.24308	2.20471e-05	4.50197e-05
KIAA0408	11.5256	-4.53841	0.179654	-25.262	8.3623e-141	1.7238e-138
KIAA1456	414.211	-1.97933	0.148608	-13.3191	1.79201e-40	2.00455e-39
KIAA1614	227.574	-1.12689	0.085141	-13.2356	5.46378e-40	3.61622e-39
KIAA1683	435.375	-1.52051	0.126503	-12.0195	2.8053e-33	1.48497e-32
KIF17	98.3001	-1.04926	0.0878183	-11.948	6.64666e-33	3.75341e-32
KIF25	36.0523	-1.95005	0.15949	-12.2268	2.23633e-34	1.22532e-33
KIF26A	372.667	-1.28118	0.113466	-11.2913	1.44851e-29	7.11008e-29
KIRREL	3463.54	-1.25028	0.092528	-13.5124	1.32072e-41	9.9084e-41
KIT	3633.76	-2.9651	0.162053	-18.2971	8.72968e-75	1.60968e-73
KL	165.604	-2.48752	0.124251	-20.0202	3.67312e-89	9.9214e-88
KLB	368.948	-4.70933	0.143683	-32.7758	1.3039e-235	1.6289e-232
KLF10	5121.5	-1.25199	0.0663989	-18.8556	2.64254e-79	5.34605e-78
KLF11	1667.47	-1.2632	0.0706125	-17.8892	1.4315e-71	2.67481e-70
KLF14	19.6624	-2.065	0.179172	-11.5252	9.84482e-31	7.49002e-30
KLF15	236.455	-3.42155	0.143809	-23.7923	4.0142e-125	2.3841e-123
KLF2	2162.75	-1.50657	0.108299	-13.9112	5.4176e-44	4.10801e-43
KLF4	2516.09	-2.57346	0.112393	-22.8971	4.9691e-116	2.5337e-114
KLF6	12757.4	-1.34537	0.0744875	-18.0617	6.38592e-73	1.15502e-71
KLF8	825.054	-1.12182	0.0989077	-11.3421	8.11364e-30	4.01819e-29
KLF9	3546.41	-1.73387	0.0803132	-21.5888	2.2876e-103	8.205e-102
KLHDC1	211.824	-1.11827	0.0850627	-13.1465	1.78314e-39	1.9202e-38
KLHL10	8.10744	-1.59703	0.101398	-15.7502	6.84887e-56	8.27337e-55
KLHL13	734.268	-2.63029	0.153189	-17.1702	4.44012e-66	6.46212e-65
KLHL21	3427.36	-1.15821	0.0725197	-15.971	2.0343e-57	2.59569e-56
KLHL29	406.715	-2.4974	0.119851	-20.8376	1.97643e-96	5.94358e-95
KLHL3	417.808	-1.21321	0.0872969	-13.8975	6.55912e-44	4.94358e-43
KLHL30	63.9498	-2.79783	0.169093	-16.5461	1.70823e-61	2.42113e-60
KLHL31	282.551	-3.83609	0.127595	-30.0645	1.4125e-198	4.7055e-196
KLHL33	12.5164	-4.13124	0.157061	-26.3034	1.7547e-152	5.4259e-150
KLHL4	61.5683	-2.05654	0.117199	-17.5474	6.22813e-69	9.71588e-68
KLHL40	0.611477	-1.65518	0.291406	-5.67997	1.34716e-08	2.61835e-08
KLK2	42.1405	-1.89847	0.256133	-7.41204	1.24375e-13	3.33248e-13
KLK3	79.6396	-1.30064	0.363808	-3.57508	0.000350125	0.000515339
KLK7	766.859	-1.00874	0.282667	-3.56867	0.000358795	0.000558162
KLRF1	30.3049	-1.11782	0.14809	-7.54824	4.41172e-14	1.11622e-13
KRT14	14111	-1.74876	0.260182	-6.72127	1.80149e-11	5.49587e-11
KRT15	13871.6	-1.52673	0.217942	-7.00522	2.46605e-12	6.18868e-12
KRT17	12856	-1.55333	0.230056	-6.75194	1.45878e-11	3.30591e-11
KRT25	0.344278	-1.11911	0.487715	-2.2946	0.0217562	0.0326004
KRT5	18240	-1.71205	0.246283	-6.95154	3.61318e-12	1.15435e-11
KRT74	1.90493	-1.69857	0.299328	-5.67463	1.38989e-08	2.86655e-08
KRTAP1-1	1.09602	-1.19673	0.346301	-3.45575	0.000548768	0.000976815
KRTAP13-4	0.61412	-4.51581	0.486411	-9.28393	1.63334e-20	7.86513e-20
KY	38.5331	-3.33151	0.181621	-18.3432	3.74166e-75	7.68196e-74
LAMA1	451.11	-1.16885	0.14033	-8.32935	8.12895e-17	2.36341e-16
LAMA2	2766.37	-1.8043	0.126901	-14.2182	7.06446e-46	9.4389e-45
LAMA3	3898.81	-1.80969	0.149346	-12.1174	8.54022e-34	5.00972e-33
LAMA4	7233.78	-1.52021	0.0857985	-17.7183	3.02742e-70	4.95504e-69
LAMB3	4721.15	-1.562	0.155199	-10.0645	7.92833e-24	4.4865e-23
LAMC1	15216.7	-1.1471	0.0771045	-14.8773	4.63e-50	4.23738e-49
LAMC2	5071.83	-1.32529	0.160935	-8.23496	1.79614e-16	5.13829e-16
LAMC3	296.895	-1.21859	0.152036	-8.01518	1.09979e-15	3.04163e-15
LARP6	707.07	-1.68794	0.099483	-16.9671	1.43899e-64	2.22263e-63
LCA5	534.67	-1.25565	0.0793373	-15.8268	2.03447e-56	2.23926e-55
LCE3A	1.30654	-1.27209	0.375516	-3.38757	0.000705155	0.00124343
LCN10	8.75729	-1.69063	0.237316	-7.12395	1.04874e-12	3.44199e-12
LCN15	1.29694	-1.06806	0.257096	-4.1543	3.26283e-05	5.45884e-05
LCN6	15.8748	-2.35119	0.190922	-12.3149	7.52972e-35	6.66588e-34
LDB2	1140.97	-2.18215	0.0839943	-25.9797	8.3979e-149	7.7587e-147
LDB3	118.08	-1.62199	0.104548	-15.5143	2.77466e-54	2.87655e-53
LDHD	508.775	-1.6754	0.138811	-12.0697	1.52644e-33	8.83457e-33
LDLRAD2	113.655	-1.91531	0.0935739	-20.4684	4.11741e-93	2.25623e-91
LEP	2374.13	-6.19648	0.264748	-23.4052	3.7835e-121	2.1209e-119
LEPR	1126.81	-2.97731	0.115047	-25.8791	1.1444e-147	8.7893e-146
LGALS12	484.825	-4.55736	0.210935	-21.6055	1.595e-103	6.131e-102
LGI4	233.929	-2.38141	0.108923	-21.8631	5.8285e-106	2.3488e-104
LGR4	2235.95	-1.19954	0.118019	-10.164	2.87137e-24	1.66401e-23
LGR6	772.141	-1.32195	0.209933	-6.29701	3.03446e-10	6.40067e-10
LHCGR	12.5846	-4.45801	0.289614	-15.3929	1.82525e-53	1.84258e-52
LHFP	2741.81	-2.07822	0.0869222	-23.909	2.4714e-126	1.5036e-124
LHX6	423.462	-1.74268	0.109888	-15.8587	1.22323e-56	1.4234e-55
LIFR	3067.04	-2.56582	0.11166	-22.9788	7.5935e-117	3.3845e-115
LILRB5	306.815	-2.79599	0.137481	-20.3373	6.01823e-92	1.66906e-90
LIMCH1	5345.78	-1.18392	0.106267	-11.141	7.92421e-29	3.78905e-28
LIMS2	1412.04	-2.00111	0.0936112	-21.3768	2.198e-101	7.2666e-100
LINC00371	1.29152	-2.49433	0.262945	-9.48611	2.39816e-21	1.20857e-20
LINC00694	2.90089	-1.61624	0.151491	-10.6689	1.42291e-26	9.15274e-26
LINC00890	4.63272	-1.5672	0.22883	-6.84875	7.44992e-12	2.32689e-11
LINC00961	111.482	-1.75012	0.157787	-11.0917	1.3769e-28	9.72368e-28
LIPC	32.4215	-1.01749	0.126032	-8.07322	6.84657e-16	2.02115e-15
LIPE	3651.79	-4.52328	0.155787	-29.035	2.3778e-185	3.9567e-183
LIPJ	7.33008	-1.34549	0.149738	-8.98563	2.57265e-19	1.16374e-18
LIX1L	1644.15	-1.05974	0.0737626	-14.3668	8.35621e-47	1.14838e-45
LLNLF-187D8.1	6.72265	-2.80363	0.240229	-11.6707	1.80029e-31	1.41699e-30
LMO2	897.42	-1.19765	0.074735	-16.0253	8.5111e-58	9.71004e-57
LMO3	567.842	-1.44941	0.19406	-7.46887	8.08859e-14	2.0424e-13
LMO7DN	3.05423	-3.12087	0.17788	-17.5448	6.52229e-69	1.11437e-67
LMOD1	2132	-2.69165	0.110172	-24.4314	7.9385e-132	5.352e-130
LMX1A	19.7876	-2.46672	0.197107	-12.5146	6.21209e-36	3.88372e-35
LONRF3	104.866	-1.4819	0.129665	-11.4287	3.00648e-30	1.54156e-29
LOXHD1	34.7951	-1.1316	0.108728	-10.4076	2.29002e-25	9.95203e-25
LOXL4	679.843	-1.54828	0.174876	-8.85357	8.47627e-19	2.62428e-18
LPA	1.55014	-1.26643	0.25497	-4.967	6.79974e-07	1.56159e-06
LPAR6	1930.23	-1.06413	0.0691818	-15.3816	2.1745e-53	2.18631e-52
LPCAT2	1507.47	-1.26017	0.0839505	-15.0109	6.22935e-51	6.25693e-50
LPIN1	2508.53	-1.04069	0.103325	-10.072	7.34686e-24	2.75411e-23
LPL	8479.59	-4.75185	0.164945	-28.8086	1.6725e-182	3.7927e-180
LRCH2	144.805	-1.33367	0.0993065	-13.4298	4.0431e-41	2.76002e-40
LRFN5	75.8182	-1.97824	0.152585	-12.9648	1.93647e-38	1.31982e-37
LRIG3	1365.76	-1.44463	0.10195	-14.1701	1.40398e-45	1.1031e-44
LRP1	28463.9	-1.68088	0.0955725	-17.5875	3.07314e-69	4.69618e-68
LRRC2	64.7821	-2.90652	0.130324	-22.3022	3.5189e-110	1.5266e-108
LRRC34	95.3771	-1.12606	0.0968193	-11.6305	2.88323e-31	1.54339e-30
LRRC38	6.35031	-3.79647	0.225171	-16.8604	8.8021e-64	1.33883e-62
LRRC3B	17.3665	-3.58783	0.224033	-16.0147	1.00866e-57	1.29696e-56
LRRC70	45.2478	-2.06702	0.107552	-19.2188	2.57743e-82	1.03312e-80
LRRC74A	3.67459	-1.24436	0.174374	-7.13619	9.59564e-13	2.29964e-12
LRRC8C	1494.29	-1.12319	0.0898631	-12.4989	7.56814e-36	4.70205e-35
LRRN3	198.911	-2.18289	0.167621	-13.0228	9.0826e-39	6.26737e-38
LRRN4CL	244.441	-3.37983	0.138597	-24.3859	2.4122e-131	1.6046e-129
LRRTM2	71.6229	-1.72243	0.177417	-9.70836	2.77771e-22	9.8024e-22
LRRTM4	6.42893	-1.74776	0.289434	-6.03856	1.55498e-09	3.37883e-09
LTBP4	3670.24	-1.94835	0.0903225	-21.5711	3.3598e-103	1.1877e-101
LURAP1	57.1369	-1.46533	0.0957447	-15.3045	7.13076e-53	7.87065e-52
LUZP2	121.359	-1.9743	0.196356	-10.0547	8.76124e-24	4.93847e-23
LVRN	154.891	-5.11235	0.164415	-31.0941	2.8926e-212	1.4431e-209
LYSMD4	368.544	-1.01216	0.0699559	-14.4686	1.91418e-47	1.74267e-46
LYVE1	761.813	-4.98654	0.145355	-34.306	6.3807e-258	1.5942e-254
MAB21L1	116.157	-2.73416	0.137927	-19.8233	1.87574e-87	5.25733e-86
MAF	2311.38	-1.17524	0.0786101	-14.9502	1.55314e-50	1.57492e-49
MAFF	1419.76	-1.44096	0.0946688	-15.221	2.56461e-52	4.30318e-51
MAGEE2	7.00127	-1.03176	0.166213	-6.20744	5.38559e-10	1.51097e-09
MAMDC2	572.74	-3.09482	0.137818	-22.4559	1.1211e-111	5.0389e-110
MAML2	1947.79	-1.83943	0.110416	-16.6591	2.59975e-62	5.92333e-61
MAOA	2824.41	-3.37151	0.169167	-19.9301	2.23211e-88	1.08571e-86
MAP1B	4349.2	-1.1464	0.109344	-10.4843	1.01952e-25	4.13182e-25
MAP1LC3C	63.3215	-3.7779	0.156259	-24.1771	3.8716e-129	6.4463e-127
MAP2K6	449.159	-1.04777	0.101407	-10.3323	5.03153e-25	2.04041e-24
MAP3K8	873.271	-1.03068	0.102574	-10.0482	9.35715e-24	3.6126e-23
MAP7D3	669.659	-1.89738	0.0989836	-19.1687	6.75944e-82	1.47497e-80
MAPK10	559.247	-2.02786	0.141736	-14.3073	1.97032e-46	1.72862e-45
MARCO	463.833	-1.5871	0.229866	-6.90443	5.04041e-12	1.16274e-11
MARK1	524.005	-1.14993	0.125289	-9.17828	4.3805e-20	1.4501e-19
MAS1	2.13922	-2.00102	0.220443	-9.07729	1.11311e-19	3.55414e-19
MAS1L	5.20332	-2.24011	0.205062	-10.924	8.8486e-28	6.04189e-27
MASP1	81.0348	-3.73676	0.183398	-20.3752	2.77753e-92	8.22195e-91
MASP2	74.5238	-1.34932	0.110799	-12.178	4.0697e-34	2.42434e-33
MATN2	2911.83	-2.54463	0.138631	-18.3554	2.98943e-75	5.53267e-74
MBNL2	4707.7	-1.1041	0.0805511	-13.7068	9.24387e-43	6.66546e-42
MCAM	8727.71	-2.18286	0.0848939	-25.7128	8.4165e-146	6.366e-144
MCTP1	756.008	-1.16927	0.093227	-12.5422	4.38722e-36	2.75665e-35
MDFIC	2614.83	-1.25629	0.0746959	-16.8187	1.78019e-63	2.32869e-62
ME1	1497.17	-1.6112	0.141681	-11.372	5.76405e-30	2.86881e-29
MECOM	842.396	-1.22815	0.0949541	-12.9341	2.88885e-38	1.9701e-37
MEDAG	695.107	-2.38945	0.130943	-18.248	2.14584e-74	3.99702e-73
MEF2C	1945.02	-1.37443	0.0820481	-16.7515	5.52044e-63	7.48859e-62
MEIS2	575.021	-1.52928	0.10708	-14.2816	2.84879e-46	2.29234e-45
MEOX1	472.857	-2.67213	0.165773	-16.1192	1.86955e-58	2.27629e-57
MEOX2	416.301	-2.72473	0.148039	-18.4055	1.18788e-75	2.2984e-74
MEST	3541.89	-1.62807	0.118659	-13.7206	7.64651e-43	5.94569e-42
MET	1932.95	-1.66951	0.136374	-12.2421	1.85136e-34	1.12024e-33
METTL24	26.6852	-1.18636	0.123503	-9.60594	7.54649e-22	2.66046e-21
METTL7A	5139.46	-1.78093	0.0804248	-22.1441	1.189e-108	1.0723e-106
MFAP4	4620.6	-2.5212	0.145545	-17.3225	3.18262e-67	5.2403e-66
MFAP5	3782.66	-1.99508	0.135713	-14.7007	6.37912e-49	9.45726e-48
MFNG	675.898	-1.01489	0.0925159	-10.9699	5.33101e-28	2.4505e-27
MGAM2	282.144	-1.51223	0.269294	-5.61551	1.95985e-08	4.94706e-08
MGARP	24.8236	-2.31128	0.118667	-19.4769	1.72299e-84	4.09991e-83
MGAT3	435.01	-1.3907	0.145762	-9.54087	1.41634e-21	4.84093e-21
MGAT4C	13.7486	-1.81102	0.259259	-6.98535	2.84149e-12	7.09165e-12
MGLL	6600.79	-2.2277	0.109108	-20.4173	1.17308e-92	3.2715e-91
MGST1	11097.9	-1.17341	0.120395	-9.74631	1.91294e-22	6.96529e-22
MIA2	1.413	-1.93426	0.315831	-6.12437	9.10455e-10	1.87455e-09
MICU3	145.123	-2.23072	0.109483	-20.3751	2.78069e-92	8.22195e-91
MID1	977.813	-1.3877	0.138925	-9.98878	1.70666e-23	6.52348e-23
MITF	984.754	-1.14556	0.0920104	-12.4503	1.39288e-35	1.28293e-34
MLIP	27.0969	-1.06749	0.182264	-5.85684	4.71747e-09	9.35815e-09
MLXIPL	340.31	-3.51026	0.165863	-21.1636	2.0669e-99	6.57206e-98
MMD	1766.22	-2.83653	0.0959505	-29.5624	4.5511e-192	9.0876e-190
MME	3284.5	-3.27955	0.151721	-21.6156	1.2807e-103	9.9001e-102
MMP19	893.633	-1.2392	0.100786	-12.2954	9.58725e-35	5.37079e-34
MMP27	19.0848	-2.52792	0.188072	-13.4413	3.46457e-41	2.37157e-40
MMP28	328.27	-2.02836	0.120666	-16.8098	2.06909e-63	4.86798e-62
MMRN1	653.344	-3.38596	0.171134	-19.7855	3.96909e-87	1.00169e-85
MMRN2	2571.5	-1.9467	0.0870313	-22.3678	8.0955e-111	3.5742e-109
MOB3B	876.896	-1.43625	0.114568	-12.5362	4.733e-36	3.02524e-35
MOCS1	1168.92	-2.16319	0.0816853	-26.482	1.563e-154	1.6272e-152
MOGAT1	5.13051	-2.26931	0.237711	-9.5465	1.34149e-21	4.58825e-21
MPDZ	2598.18	-1.20064	0.0768924	-15.6145	5.79977e-55	6.50617e-54
MPL	14.9701	-1.20031	0.0934068	-12.8503	8.5642e-38	5.76179e-37
MPO	17.1414	-1.06439	0.147113	-7.23521	4.64822e-13	1.1264e-12
MPPED2	293.176	-1.10827	0.15565	-7.12027	1.07716e-12	2.57527e-12
MPZ	140.612	-1.23741	0.186539	-6.6335	3.27826e-11	7.79935e-11
MRAP	73.0471	-4.73108	0.215418	-21.9623	6.6068e-107	2.6582e-105
MRAP2	123.257	-1.03326	0.17778	-5.81198	6.17365e-09	1.21839e-08
MRAS	2909.83	-2.24809	0.10686	-21.0376	2.96879e-98	1.05045e-96
MRC1	1066.95	-1.80568	0.1625	-11.1119	1.09793e-28	7.76623e-28
MRGPRF	406.119	-2.07052	0.115684	-17.8981	1.22045e-71	2.29767e-70
MRGPRX2	3.21094	-3.52852	0.263261	-13.4032	5.79474e-41	4.28295e-40
MRGPRX3	31.1829	-2.15408	0.25557	-8.42852	3.50062e-17	1.08476e-16
MRGPRX4	1.0414	-1.74881	0.320455	-5.45728	4.83474e-08	9.65208e-08
MROH2B	1.68566	-1.15438	0.226943	-5.08663	3.6448e-07	6.89829e-07
MROH7	18.2735	-1.01971	0.139416	-7.31416	2.59004e-13	6.81884e-13
MRVI1	1243.14	-1.1036	0.0871127	-12.6686	8.82885e-37	5.7688e-36
MS4A4A	734.498	-1.18075	0.106288	-11.1089	1.13551e-28	5.40371e-28
MS4A4E	22.7081	-1.33253	0.130739	-10.1924	2.14492e-24	1.25648e-23
MS4A6E	4.66062	-1.55717	0.335436	-4.64224	3.44659e-06	6.15868e-06
MSRA	588.585	-1.03825	0.0779312	-13.3226	1.71095e-40	1.24249e-39
MSRB3	2909.02	-1.81989	0.0984875	-18.4784	3.07997e-76	6.511e-75
MSTN	21.6536	-1.23622	0.162558	-7.6048	2.85341e-14	7.3083e-14
MSX1	251.74	-1.05798	0.10472	-10.103	5.36045e-24	2.19928e-23
MT1M	152.791	-2.18439	0.155469	-14.0504	7.66269e-45	9.78519e-44
MT1X	2606.21	-1.651	0.133434	-12.3732	3.65003e-35	3.29187e-34
MTMR10	1868.85	-1.1193	0.0578688	-19.342	2.37866e-83	5.78885e-82
MTURN	3615.76	-2.58945	0.0917375	-28.2268	2.7464e-175	4.5673e-173
MUC15	546.392	-1.35128	0.259501	-5.20724	1.91674e-07	3.68643e-07
MUC3A	85.9854	-1.10927	0.156783	-7.07517	1.49263e-12	3.78774e-12
MUC7	51.2106	-1.75723	0.400315	-4.38963	1.13545e-05	1.95471e-05
MXRA7	3949.69	-1.15239	0.0769355	-14.9787	1.01189e-50	1.02817e-49
MYADM	13613.2	-1.01317	0.0714766	-14.1749	1.31032e-45	1.1271e-44
MYCBP2	5418.96	-1.20403	0.0775508	-15.5257	2.32344e-54	2.56607e-53
MYCT1	691.461	-1.97029	0.0879784	-22.3951	4.3913e-111	1.7968e-109
MYEOV	489.976	-1.74851	0.227011	-7.70232	1.33615e-14	3.74498e-14
MYH1	44.0272	-2.63969	0.187017	-14.1147	3.08464e-45	2.58364e-44
MYH11	7478.12	-3.22739	0.157203	-20.5302	1.15784e-93	3.50649e-92
MYH2	14.4358	-1.08806	0.20233	-5.37764	7.54678e-08	1.39827e-07
MYH3	141.474	-1.32318	0.0948372	-13.9522	3.05232e-44	2.48162e-43
MYL2	3.95336	-1.28697	0.229314	-5.61225	1.99713e-08	3.82713e-08
MYL3	26.1486	-1.34417	0.13798	-9.74176	2.00055e-22	7.67748e-22
MYL7	50.9332	-1.23863	0.282848	-4.37912	1.19161e-05	1.92322e-05
MYL9	16293.4	-1.38476	0.0992742	-13.9488	3.20007e-44	2.59331e-43
MYLK	9833.1	-2.23804	0.109002	-20.5321	1.11335e-93	3.21261e-92
MYO16	99.1627	-1.64363	0.17298	-9.50187	2.06153e-21	7.15658e-21
MYO1H	36.0175	-1.47701	0.13707	-10.7756	4.48837e-27	2.0506e-26
MYO7B	67.5045	-1.42068	0.134658	-10.5503	5.06393e-26	2.2417e-25
MYOC	188.697	-6.80469	0.289905	-23.4721	7.8571e-122	3.9223e-120
MYOCD	63.7266	-2.44287	0.158276	-15.4342	9.63841e-54	9.8092e-53
MYOM1	573.713	-4.72161	0.122284	-38.6118	0	0
MYOM2	138.989	-2.54995	0.144074	-17.6989	4.27757e-70	6.933e-69
MYOM3	107.437	-1.28333	0.117893	-10.8855	1.3511e-27	5.90677e-27
MYOZ2	11.3242	-1.97347	0.166547	-11.8494	2.16847e-32	1.20742e-31
MYRIP	340.343	-1.21765	0.144445	-8.42981	3.46223e-17	1.07353e-16
MYZAP	292.654	-3.27054	0.126501	-25.854	2.1947e-147	5.5888e-145
N4BP2L1	909.356	-1.30916	0.0755209	-17.3351	2.5548e-67	3.6268e-66
NAALAD2	111.457	-2.89709	0.101412	-28.5674	1.7055e-179	2.5041e-177
NAALADL1	167.026	-1.19377	0.0868876	-13.7393	5.9045e-43	4.62442e-42
NACAD	208.054	-1.25577	0.124829	-10.06	8.30403e-24	3.09897e-23
NAP1L2	177.448	-1.58327	0.147698	-10.7196	8.23511e-27	5.35282e-26
NAT8L	1056.87	-3.25413	0.158949	-20.4727	3.76991e-93	2.0923e-91
NATD1	1260.06	-1.71626	0.076907	-22.3161	2.581e-110	2.3772e-108
NAV2	3242.95	-1.30393	0.115646	-11.2753	1.73867e-29	8.64828e-29
NCALD	2491.44	-1.46824	0.142017	-10.3385	4.71786e-25	1.92101e-24
NCAM1	411.427	-1.47937	0.177464	-8.33616	7.67408e-17	2.19253e-16
NCOA7	3349.72	-1.07106	0.110764	-9.66976	4.05346e-22	1.45261e-21
NDN	1002.58	-1.89592	0.0980228	-19.3416	2.39724e-83	5.80575e-82
NDNF	258.507	-1.51702	0.166531	-9.10949	8.27672e-20	2.83798e-19
NDRG2	6991.12	-2.22394	0.117826	-18.8747	1.83994e-79	4.19153e-78
NECAB1	186.035	-1.75916	0.158706	-11.0844	1.49418e-28	6.81241e-28
NECTIN3	295.799	-1.78089	0.111804	-15.9286	4.00976e-57	5.07734e-56
NEDD9	4120.09	-1.32979	0.0995021	-13.3644	9.76321e-41	7.09432e-40
NEGR1	1000.43	-1.11135	0.140822	-7.8919	2.97626e-15	8.58794e-15
NEURL3	119.092	-1.0001	0.156037	-6.40937	1.46123e-10	3.35022e-10
NEXN	822.314	-1.44156	0.0945305	-15.2497	1.65425e-52	1.80197e-51
NFAT5	2860.53	-1.09076	0.0969	-11.2565	2.15043e-29	1.04527e-28
NFIB	8147.6	-1.61078	0.127122	-12.6711	8.54563e-37	5.18235e-36
NGFR	1133.53	-1.97864	0.16243	-12.1815	3.89849e-34	2.32512e-33
NIPSNAP3B	174.478	-2.92127	0.096277	-30.3423	3.1742e-202	1.3197e-199
NKAIN2	33.7811	-1.20312	0.161802	-7.43576	1.03967e-13	3.59485e-13
NKAPL	30.6464	-2.74408	0.105937	-25.903	6.1658e-148	1.6682e-145
NKPD1	56.2471	-1.01471	0.134071	-7.56843	3.77763e-14	1.03784e-13
NLGN1	76.5257	-2.10184	0.20837	-10.0871	6.30246e-24	2.58153e-23
NLGN4X	416.573	-1.06359	0.167301	-6.3573	2.05325e-10	4.36227e-10
NLRP1	1183.43	-1.0305	0.092251	-11.1707	5.67556e-29	2.72427e-28
NLRP13	8.04022	-1.63181	0.348247	-4.68578	2.78897e-06	5.0105e-06
NMB	401.295	-1.89371	0.12157	-15.5771	1.04228e-54	1.90381e-53
NMNAT2	355.479	-1.82313	0.182444	-9.99281	1.63864e-23	6.04302e-23
NMRK2	1.78657	-2.01631	0.267598	-7.53482	4.89013e-14	1.24803e-13
NMT2	1033.57	-1.87619	0.0813693	-23.0577	1.2322e-117	6.5506e-116
NMUR1	72.3925	-3.50372	0.142756	-24.5433	5.0962e-133	3.5312e-131
NNAT	226.633	-3.51216	0.169445	-20.7274	1.96073e-95	5.86105e-94
NODAL	8.64655	-1.44571	0.131759	-10.9724	5.18913e-28	2.309e-27
NOS1	15.9689	-1.89848	0.192635	-9.85531	6.50141e-23	2.41661e-22
NOTCH4	1676.8	-1.5292	0.0756983	-20.2012	9.54958e-91	4.80699e-89
NOV	606.717	-1.51235	0.128717	-11.7495	7.10543e-32	3.601e-31
NOVA2	305.375	-1.48591	0.082806	-17.9444	5.30742e-72	9.29637e-71
NPAP1	0.509628	-1.66944	0.375111	-4.45052	8.56646e-06	1.80283e-05
NPAS3	205.203	-1.09542	0.133412	-8.21085	2.19633e-16	6.16232e-16
NPAS4	7.46544	-2.02909	0.17394	-11.6655	1.9137e-31	1.03439e-30
NPM2	54.9007	-1.03964	0.165115	-6.29648	3.04485e-10	6.87364e-10
NPR1	1197.4	-3.65181	0.111112	-32.8661	6.7113e-237	3.3483e-233
NPR2	630.05	-1.62186	0.0889883	-18.2256	3.23601e-74	6.45778e-73
NPR3	1269.88	-2.0168	0.174239	-11.5749	5.52217e-31	2.88959e-30
NPY2R	138.097	-3.53866	0.409393	-8.64368	5.44286e-18	2.32368e-17
NPY4R	2.02446	-1.66925	0.304757	-5.4773	4.31858e-08	1.06647e-07
NR3C1	4067.57	-1.71768	0.0788007	-21.7977	2.4384e-105	9.0168e-104
NR3C2	590.56	-2.15681	0.116711	-18.48	2.99166e-76	5.64125e-75
NR4A1	5071.04	-1.89733	0.148983	-12.7352	3.76988e-37	2.31711e-36
NR4A3	539.88	-2.10484	0.157532	-13.3613	1.01724e-40	7.35948e-40
NR5A2	281.013	-1.46674	0.101483	-14.453	2.39864e-47	2.14973e-46
NRG1	456.478	-2.1435	0.178683	-11.9961	3.72489e-33	1.9655e-32
NRG2	136.77	-2.37402	0.175235	-13.5477	8.1798e-42	6.18318e-41
NRIP2	313.673	-1.08916	0.0793608	-13.7242	7.27523e-43	5.66582e-42
NRN1	1049.89	-2.23999	0.115829	-19.3388	2.53081e-83	5.7484e-82
NRP1	6757.5	-1.20452	0.0780187	-15.4388	8.97454e-54	9.76054e-53
NRXN1	147.054	-1.45908	0.233794	-6.24089	4.35091e-10	9.74267e-10
NSG1	216.54	-2.25279	0.178583	-12.6148	1.74939e-36	1.11465e-35
NT5E	1311.77	-1.25894	0.102974	-12.2258	2.26268e-34	1.2384e-33
NTF4	59.7847	-2.44689	0.18732	-13.0626	5.38497e-39	5.64444e-38
NTN5	40.9084	-1.00441	0.135357	-7.42045	1.16721e-13	2.89743e-13
NTRK2	5988.99	-2.59498	0.181375	-14.3073	1.97156e-46	1.59416e-45
NTRK3	639.802	-1.26747	0.192485	-6.58478	4.55573e-11	1.00022e-10
NUDT7	131.701	-1.44738	0.0870695	-16.6233	4.72871e-62	5.9973e-61
NWD2	35.5078	-3.6621	0.253823	-14.4278	3.46138e-47	3.13979e-46
NXNL1	2.66468	-2.92939	0.212714	-13.7715	3.78459e-43	2.99703e-42
NXPE2	4.26625	-1.42526	0.170781	-8.34551	7.09056e-17	2.88487e-16
NXPE4	5.41538	-1.63649	0.20092	-8.14498	3.79336e-16	1.05191e-15
NYAP1	40.1609	-1.63059	0.146293	-11.146	7.48781e-29	3.62334e-28
ODF3L1	24.015	-2.32084	0.130509	-17.783	9.56542e-71	1.73534e-69
OGFRL1	5831.74	-1.04387	0.0961195	-10.8602	1.78435e-27	8.03199e-27
OGN	2064.04	-2.38717	0.190156	-12.5538	3.79085e-36	2.42926e-35
OLFML1	861.342	-1.41003	0.0930018	-15.1613	6.37541e-52	6.76743e-51
OLFML2A	2947.55	-1.0911	0.0810796	-13.4572	2.79452e-41	3.20888e-40
OPN4	5.56732	-1.5402	0.175714	-8.76537	1.86164e-18	5.67579e-18
OPRPN	302.571	-2.94831	0.411783	-7.15988	8.07498e-13	2.0766e-12
OR10A3	1.26924	-2.67744	0.283384	-9.44807	3.45137e-21	1.24504e-20
OR1E1	1.2574	-1.80123	0.346677	-5.19569	2.03959e-07	3.91066e-07
OR2A1	1.14944	-1.2584	0.167304	-7.52165	5.40886e-14	1.90675e-13
OR2A25	0.388592	-1.10272	0.332685	-3.31461	0.000917706	0.00160062
OR2A42	0.694072	-1.35895	0.205213	-6.62212	3.54076e-11	1.05856e-10
OR2B11	0.678579	-2.05711	0.240389	-8.55741	1.15428e-17	3.64476e-17
OR2L13	7.5798	-2.39761	0.231438	-10.3596	3.785e-25	2.29808e-24
OR2L2	0.338925	-1.46263	0.384089	-3.80805	0.000140065	0.000265125
OR2L3	0.591785	-2.60623	0.289608	-8.99915	2.27465e-19	1.03218e-18
OR2T4	0.316853	-1.24515	0.392111	-3.17552	0.0014957	0.00256533
OR3A2	2.42484	-1.02913	0.233393	-4.40943	1.03641e-05	2.16432e-05
OR51E1	122.913	-1.04624	0.106155	-9.85574	6.47394e-23	2.53919e-22
OR52N4	6.65952	-1.13367	0.181241	-6.25507	3.97341e-10	8.92139e-10
OR5K2	2.71076	-1.72458	0.141026	-12.2288	2.18243e-34	1.89713e-33
OR5P2	0.712749	-2.16687	0.347922	-6.22802	4.7237e-10	1.05443e-09
OR5P3	0.571395	-1.70514	0.398407	-4.2799	1.86981e-05	3.17727e-05
OR7A5	9.59642	-1.36754	0.200439	-6.82271	8.93406e-12	2.77244e-11
OR7C1	6.07654	-1.50645	0.21432	-7.02898	2.08056e-12	4.90172e-12
OSR1	604.024	-1.92565	0.191803	-10.0398	1.01931e-23	3.78416e-23
OSTN	2.84534	-2.52101	0.328078	-7.68416	1.54008e-14	5.58374e-14
OTC	2.55407	-3.32734	0.278143	-11.9627	5.57125e-33	3.14968e-32
OVCH1	7.83743	-1.47809	0.198708	-7.43853	1.01811e-13	3.52311e-13
OVCH2	32.5009	-3.22551	0.220871	-14.6036	2.66339e-48	2.49299e-47
OXGR1	92.2056	-1.22971	0.235505	-5.2216	1.77387e-07	3.41956e-07
OXTR	2051.42	-4.11074	0.171004	-24.0389	1.0896e-127	6.9695e-126
P2RX6	28.9507	-2.40898	0.166748	-14.4468	2.62572e-47	2.34903e-46
P2RY12	111.484	-2.57014	0.143509	-17.9092	9.99054e-72	1.88799e-70
P2RY14	141.533	-1.83058	0.106877	-17.1279	9.19362e-66	1.47009e-64
P3H2	607.398	-1.47381	0.121484	-12.1317	7.1707e-34	4.21627e-33
PACRG	43.245	-1.69543	0.130696	-12.9723	1.75628e-38	1.20929e-37
PAK3	246.328	-2.58008	0.15021	-17.1765	3.98364e-66	5.83177e-65
PAK5	50.3682	-3.18307	0.225222	-14.133	2.37678e-45	2.00421e-44
PALM	2271.95	-1.36482	0.11334	-12.0419	2.14088e-33	1.23695e-32
PALM2-AKAP2	50.7222	-2.81927	0.140883	-20.0115	4.37419e-89	1.17515e-87
PALMD	2440.65	-2.89045	0.104052	-27.7788	7.8211e-170	8.8734e-168
PAMR1	736.97	-3.52738	0.127516	-27.6623	1.9851e-168	2.7555e-166
PAPOLB	1.74675	-1.074	0.233129	-4.60689	4.08745e-06	8.80764e-06
PAPPA2	75.9265	-2.5439	0.171507	-14.8326	9.0144e-50	8.73784e-49
PAQR9	1.20831	-1.42672	0.416361	-3.42666	0.00061106	0.00108236
PARD3B	1247.39	-1.16161	0.0699893	-16.597	7.32334e-62	9.7229e-61
PARK2	194.019	-1.91782	0.102322	-18.7431	2.20576e-78	7.76319e-77
PARM1	2394.65	-1.15461	0.120776	-9.55995	1.17811e-21	4.36023e-21
PARVA	6654.84	-1.00774	0.0562095	-17.9284	7.08504e-72	2.04474e-70
PAX3	26.0469	-1.3359	0.213381	-6.26063	3.83418e-10	8.06372e-10
PC	2838.97	-1.57495	0.096046	-16.3979	1.98049e-60	2.75227e-59
PCBP3	141.581	-1.08804	0.157036	-6.92862	4.24972e-12	1.05272e-11
PCCA	1330.39	-1.10081	0.0717777	-15.3364	4.36897e-53	4.86535e-52
PCDH18	1742.34	-1.86748	0.108377	-17.2314	1.54458e-66	3.93324e-65
PCDH9	337.861	-2.28577	0.208903	-10.9418	7.27789e-28	3.42219e-27
PCDHB15	132.863	-1.21629	0.0954085	-12.7483	3.18684e-37	2.09877e-36
PCDHB4	308.363	-1.12496	0.116395	-9.66499	4.24676e-22	1.5197e-21
PCDHGA2	203.742	-1.16017	0.14572	-7.96166	1.69746e-15	4.65334e-15
PCDHGA3	51.0879	-1.69192	0.13086	-12.9293	3.07631e-38	3.14089e-37
PCDHGA9	120.81	-1.10134	0.120437	-9.14454	5.98818e-20	2.79026e-19
PCDHGB6	163.77	-1.22627	0.108451	-11.3071	1.21025e-29	8.83503e-29
PCDHGB7	270.898	-1.72164	0.108718	-15.8358	1.76241e-56	3.31716e-55
PCK1	616.967	-5.23798	0.251394	-20.8357	2.05332e-96	6.70617e-95
PCNX1	3769.77	-1.09117	0.0605347	-18.0255	1.22803e-72	2.19724e-71
PCOLCE2	1049.76	-4.6326	0.201445	-22.9969	5.0063e-117	2.5749e-115
PCSK5	726.705	-1.68628	0.10239	-16.4692	6.108e-61	7.87885e-60
PCYOX1	9140.32	-1.0939	0.0629027	-17.3903	9.76548e-68	1.47725e-66
PDE11A	197.396	-2.47556	0.143232	-17.2835	6.26106e-67	8.86304e-66
PDE1A	283.711	-1.20958	0.0974844	-12.4079	2.36651e-35	1.47302e-34
PDE1B	451.331	-1.78556	0.096607	-18.4827	2.84713e-76	5.40955e-75
PDE1C	383.192	-2.77847	0.152596	-18.208	4.45827e-74	8.06127e-73
PDE2A	858.521	-3.16413	0.107555	-29.4187	3.1675e-190	3.4281e-187
PDE3B	910.54	-3.78452	0.145737	-25.9683	1.1313e-148	1.1084e-146
PDE7B	249.936	-1.57305	0.100043	-15.7238	1.03937e-55	1.2465e-54
PDE8B	767.944	-1.3404	0.127172	-10.54	5.64971e-26	2.38003e-25
PDGFA	1200.22	-1.18899	0.083623	-14.2184	7.04315e-46	9.4389e-45
PDGFD	1722.42	-1.88702	0.101961	-18.5073	1.80172e-76	3.85785e-75
PDGFRA	3357.47	-1.39515	0.112383	-12.4142	2.18987e-35	1.25634e-34
PDGFRL	1661.06	-1.19495	0.107998	-11.0646	1.86298e-28	8.78188e-28
PDK4	5972.68	-3.58554	0.154573	-23.1964	4.9502e-119	2.3095e-117
PDLIM3	2906.57	-2.43979	0.116769	-20.8941	6.05525e-97	2.00385e-95
PDLIM4	1274.11	-1.13062	0.117803	-9.59753	8.18808e-22	2.83547e-21
PDP2	981.089	-1.2415	0.0617454	-20.1067	6.44841e-90	1.89242e-88
PDZD2	2128.93	-2.63774	0.115282	-22.8808	7.216e-116	3.5701e-114
PDZRN3	2024.52	-1.09313	0.103852	-10.5258	6.56875e-26	2.67951e-25
PEAR1	564.39	-2.06447	0.0948487	-21.766	4.8779e-105	3.8394e-103
PECAM1	11775.4	-1.6674	0.0819551	-20.3453	5.1064e-92	2.66333e-90
PECR	684.711	-1.36348	0.0810962	-16.8132	1.95446e-63	2.70267e-62
PELI1	2042.53	-1.00957	0.0889947	-11.3441	7.93285e-30	5.87031e-29
PELI2	595.505	-1.69336	0.104139	-16.2606	1.87876e-59	2.21942e-58
PEMT	1253.91	-1.05402	0.0814781	-12.9362	2.81148e-38	1.77386e-37
PENK	111.532	-3.86007	0.237645	-16.243	2.50221e-59	3.36483e-58
PER1	3001.55	-2.1021	0.108337	-19.4033	7.23089e-84	1.78589e-82
PER2	2496.43	-1.22892	0.0683603	-17.977	2.94863e-72	4.99469e-71
PF4	2.16613	-2.66366	0.257124	-10.3594	3.79229e-25	1.62681e-24
PF4V1	1.74456	-1.1743	0.291435	-4.02937	5.59258e-05	8.7081e-05
PFKFB1	177.741	-3.62573	0.143211	-25.3174	2.0561e-141	1.6816e-139
PFKFB3	9263.54	-2.02501	0.103464	-19.5722	2.67067e-85	7.04973e-84
PGA3	0.357294	-1.20251	0.476375	-2.5243	0.0115929	0.0179619
PGA5	1.81168	-2.86819	0.26959	-10.6391	1.96028e-26	1.25348e-25
PGM1	4468.34	-1.27194	0.0795171	-15.9958	1.36587e-57	1.63511e-56
PGM5	640.032	-2.54325	0.137458	-18.502	1.98785e-76	3.80586e-75
PHKG1	122.916	-1.46061	0.113512	-12.8675	6.86114e-38	4.59466e-37
PHLDB1	4985.76	-1.32207	0.0696941	-18.9695	3.04545e-80	6.49696e-79
PHLDB2	2295.23	-1.29126	0.104478	-12.3591	4.34801e-35	2.46059e-34
PHYHIP	136.611	-2.14441	0.143019	-14.9938	8.05479e-51	8.25161e-50
PHYHIPL	29.8707	-1.48972	0.177049	-8.41417	3.95684e-17	1.22233e-16
PI16	1138.73	-3.71709	0.228513	-16.2664	1.7082e-59	2.30954e-58
PID1	463.919	-2.48776	0.120647	-20.6201	1.8114e-94	5.76532e-93
PIGR	5219.57	-2.31695	0.265188	-8.737	2.39386e-18	7.75013e-18
PIK3C2G	380.926	-2.65123	0.202194	-13.1123	2.79854e-39	1.81379e-38
PIK3R1	9779.68	-1.41083	0.091843	-15.3613	2.97462e-53	2.9788e-52
PINLYP	90.6568	-1.12166	0.0925092	-12.1248	7.80473e-34	6.65092e-33
PIP5K1B	316.104	-1.12662	0.158683	-7.09979	1.24943e-12	2.97431e-12
PIWIL2	96.5372	-1.11372	0.170671	-6.52555	6.77514e-11	1.99114e-10
PIWIL4	151.532	-1.10727	0.107771	-10.2742	9.20699e-25	3.57755e-24
PKD2	1869.17	-1.47181	0.072932	-20.1806	1.44849e-90	3.90859e-89
PKDCC	719.222	-2.07828	0.131837	-15.764	5.50093e-56	6.71006e-55
PKHD1L1	67.7726	-3.68889	0.18023	-20.4676	4.18361e-93	2.26386e-91
PKNOX2	87.1263	-1.45824	0.174251	-8.36861	5.82998e-17	1.78879e-16
PLA2G16	6134.41	-1.34959	0.114829	-11.7531	6.81118e-32	3.72598e-31
PLA2G2A	1259.29	-1.57991	0.259129	-6.097	1.08078e-09	2.96685e-09
PLA2G4A	474.938	-1.44283	0.157829	-9.14173	6.1462e-20	2.01854e-19
PLA2G5	73.5079	-1.38972	0.130465	-10.652	1.70586e-26	7.12129e-26
PLA2R1	1359.34	-1.51389	0.0845174	-17.9122	9.47232e-72	1.57777e-70
PLAC9	503.538	-3.13091	0.139944	-22.3726	7.2767e-111	7.0002e-109
PLAGL1	987.87	-1.69507	0.116369	-14.5663	4.60087e-48	4.27701e-47
PLCH2	539.809	-1.30654	0.141618	-9.22577	2.8154e-20	9.17117e-20
PLCL2	588.162	-1.0857	0.0964817	-11.2529	2.23999e-29	1.052e-28
PLCXD3	110.399	-2.31837	0.199955	-11.5945	4.39568e-31	2.33547e-30
PLCZ1	8.07371	-3.02351	0.246542	-12.2637	1.41936e-34	7.88936e-34
PLD1	1121.74	-1.06721	0.102959	-10.3654	3.56215e-25	1.45876e-24
PLD5	30.2075	-1.93697	0.224402	-8.63168	6.04594e-18	1.92613e-17
PLEKHH2	641.474	-1.6943	0.12561	-13.4886	1.82657e-41	1.26418e-40
PLEKHM3	189.784	-1.49234	0.107172	-13.9247	4.48364e-44	3.67909e-43
PLIN1	8242.21	-5.34465	0.214312	-24.9387	2.8347e-137	2.2448e-135
PLIN4	15018.5	-5.2166	0.211496	-24.6652	2.5281e-134	1.7764e-132
PLN	298.792	-1.44333	0.132534	-10.8903	1.28253e-27	8.64809e-27
PLP1	232.68	-1.61297	0.212935	-7.57496	3.59229e-14	9.14917e-14
PLPP1	2097.59	-1.77238	0.0761118	-23.2866	6.0673e-120	2.9123e-118
PLPP3	4590.09	-2.00272	0.0751126	-26.6629	1.2667e-156	1.3446e-154
PLPP7	157.866	-1.92057	0.103333	-18.5862	4.15679e-77	9.13579e-76
PLPPR1	40.8317	-2.28058	0.223641	-10.1975	2.03404e-24	7.81855e-24
PLPPR4	201.08	-1.11136	0.109261	-10.1717	2.65305e-24	1.04696e-23
PLSCR4	1549.25	-2.1238	0.0901802	-23.5506	1.238e-122	6.2427e-121
PLTP	4826.18	-1.28669	0.109651	-11.7344	8.48834e-32	4.58095e-31
PLXNA4	1104.57	-3.3813	0.137971	-24.5073	1.2333e-132	2.4268e-130
PM20D1	19.9137	-1.41649	0.158919	-8.91326	4.95521e-19	1.65251e-18
PMEL	224.788	-1.17719	0.112504	-10.4635	1.27084e-25	7.89304e-25
PMP2	7.84487	-1.99004	0.384295	-5.17841	2.23787e-07	4.0182e-07
PNMAL2	163.594	-1.33885	0.111924	-11.9622	5.60595e-33	4.60497e-32
PNPLA2	9194.4	-1.89637	0.0839083	-22.6005	4.2833e-113	1.9605e-111
PODN	3735.91	-1.25494	0.122221	-10.2678	9.84476e-25	4.14477e-24
POU3F3	30.895	-1.6591	0.305497	-5.43081	5.60998e-08	1.3783e-07
POU6F1	572.571	-1.16702	0.0659013	-17.7086	3.60223e-70	6.39557e-69
PPARA	1150.45	-1.43159	0.0963597	-14.8567	6.29192e-50	9.69313e-49
PPARG	1039.53	-3.38271	0.120768	-28.0101	1.225e-172	1.9128e-170
PPARGC1A	227.7	-1.24116	0.192081	-6.46164	1.03571e-10	2.21995e-10
PPBP	6.39094	-2.11966	0.302477	-7.00768	2.42299e-12	6.08369e-12
PPL	4807.8	-1.25148	0.0920047	-13.6024	3.8765e-42	2.95443e-41
PPM1F	2158.69	-1.00644	0.0615037	-16.3639	3.46051e-60	4.41812e-59
PPM1L	1188.06	-1.08912	0.0889753	-12.2407	1.88374e-34	1.12551e-33
PPP1R12B	3775.81	-2.10626	0.0756272	-27.8506	1.0606e-170	1.2312e-168
PPP1R14A	303.344	-2.36025	0.146957	-16.0609	4.79562e-58	6.23055e-57
PPP1R15A	3687.61	-1.26588	0.0802472	-15.7748	4.63868e-56	5.28682e-55
PPP1R16B	852.911	-1.81713	0.126794	-14.3313	1.39481e-46	1.23237e-45
PPP1R17	1.21664	-1.61779	0.333906	-4.84505	1.26581e-06	2.19483e-06
PPP1R1A	1562.35	-3.87358	0.1955	-19.8137	2.26773e-87	5.84117e-86
PPP1R3G	86.1846	-1.21065	0.106817	-11.3339	8.91756e-30	6.57651e-29
PPP2R1B	2458.26	-1.48967	0.0695815	-21.409	1.1015e-101	4.0176e-100
PPP2R2B	80.2389	-1.61928	0.127707	-12.6796	7.67128e-37	4.65776e-36
PQLC2L	106.512	-2.92046	0.152581	-19.1404	1.16331e-81	2.73763e-80
PRCD	43.9869	-1.91151	0.0978395	-19.5372	5.30148e-85	2.27229e-83
PRDM11	670.779	-1.06618	0.0664908	-16.0351	7.27186e-58	8.72623e-57
PRDM16	93.7712	-1.62577	0.131073	-12.4036	2.49944e-35	1.43067e-34
PRDM5	251.054	-1.39403	0.0887857	-15.7011	1.4865e-55	1.60087e-54
PRDM8	105.232	-1.32239	0.100575	-13.1483	1.7403e-39	1.13233e-38
PRELP	4669.98	-2.09405	0.147222	-14.2238	6.5256e-46	8.77308e-45
PREX2	754.717	-2.30889	0.114431	-20.1771	1.55465e-90	4.17247e-89
PRG4	724.566	-3.51851	0.198964	-17.6842	5.54973e-70	8.90812e-69
PRICKLE2	1608.21	-1.16099	0.0907278	-12.7964	1.71689e-37	1.13602e-36
PRIMA1	284.894	-1.7816	0.146835	-12.1333	7.0341e-34	4.13834e-33
PRKAR2B	4631.47	-2.47948	0.116592	-21.2663	2.3307e-100	7.555e-99
PRKCA	670.425	-1.0926	0.122473	-8.92118	4.61356e-19	1.4463e-18
PRKD1	433.753	-1.45323	0.0952521	-15.2566	1.4874e-52	1.62378e-51
PRNP	6024.97	-1.34752	0.091739	-14.6886	7.62383e-49	7.21732e-48
PROK1	20.3266	-2.4007	0.247957	-9.68194	3.59809e-22	1.26262e-21
PROK2	5.15421	-1.4063	0.23556	-5.97004	2.37199e-09	5.09202e-09
PROKR1	25.2996	-2.40024	0.272714	-8.80131	1.35232e-18	4.41251e-18
PROS1	1613.04	-1.96101	0.0987844	-19.8515	1.0705e-87	5.09254e-86
PROX1	230.841	-2.24297	0.160421	-13.9818	2.01386e-44	1.65077e-43
PRRG1	616.791	-1.02086	0.0981817	-10.3977	2.53966e-25	1.01202e-24
PRRG3	105.028	-2.95846	0.159252	-18.5772	4.91286e-77	9.62727e-76
PRRT4	104.179	-3.66678	0.178372	-20.5569	6.67984e-94	3.80487e-92
PRSS42	3.99486	-1.15394	0.164886	-6.99839	2.58917e-12	6.48138e-12
PRSS51	30.0212	-1.51978	0.181472	-8.37476	5.53377e-17	2.25784e-16
PRUNE2	688.484	-1.42381	0.138396	-10.288	7.98219e-25	3.2083e-24
PRX	486.594	-1.19871	0.0969364	-12.366	3.99408e-35	2.47069e-34
PSD2	43.136	-1.87466	0.15524	-12.0759	1.41624e-33	7.56894e-33
PSG1	0.992185	-1.63655	0.432287	-3.7858	0.000153214	0.000288751
PTCH1	587.163	-1.39499	0.11148	-12.5133	6.31291e-36	5.91528e-35
PTCH2	210.792	-1.32279	0.108701	-12.1691	4.5428e-34	2.69972e-33
PTCHD1	337.478	-1.99789	0.235439	-8.48584	2.14174e-17	6.69076e-17
PTCHD3	29.5178	-1.58188	0.295469	-5.35378	8.61334e-08	1.69248e-07
PTF1A	0.446562	-1.09366	0.337993	-3.23574	0.00121328	0.0018085
PTGDR2	30.5086	-1.64117	0.137687	-11.9196	9.35592e-33	5.29214e-32
PTGDS	1539.08	-1.15518	0.169033	-6.83404	8.25588e-12	1.88706e-11
PTGER3	2649.16	-1.40583	0.157404	-8.93134	4.20865e-19	1.33479e-18
PTGER4	669.924	-1.4629	0.0969629	-15.0873	1.96444e-51	2.05033e-50
PTGFR	229.11	-2.17174	0.175759	-12.3564	4.50055e-35	2.54403e-34
PTGIS	1926.18	-2.029	0.125906	-16.1152	1.99616e-58	2.30365e-57
PTGS2	568.977	-1.54886	0.216529	-7.15311	8.48313e-13	2.03595e-12
PTH1R	171.933	-2.1585	0.141836	-15.2183	2.67479e-52	2.87598e-51
PTN	2648.84	-2.37332	0.19168	-12.3817	3.28352e-35	2.03366e-34
PTPN14	4224.9	-1.60371	0.0936941	-17.1165	1.11847e-65	1.52705e-64
PTPN21	1291.46	-1.45885	0.0840331	-17.3604	1.64498e-67	2.48089e-66
PTPRB	2130.61	-1.87488	0.0946735	-19.8036	2.76958e-87	7.06102e-86
PTPRM	3163.65	-1.57424	0.0859232	-18.3215	5.57614e-75	1.14014e-73
PTPRQ	120.818	-1.85926	0.285239	-6.51824	7.11363e-11	1.54686e-10
PTPRZ1	422.3	-1.43708	0.262889	-5.46649	4.59033e-08	8.62761e-08
PTRF	19249.5	-1.90996	0.0864141	-22.1024	2.9991e-108	1.2366e-106
PTX3	357.865	-1.14063	0.220994	-5.16135	2.45177e-07	4.68295e-07
PXDC1	1965.41	-1.12765	0.0943173	-11.9559	6.04748e-33	3.43632e-32
PYGL	4633.51	-1.26332	0.116789	-10.8171	2.85535e-27	1.26773e-26
PYGM	110.93	-3.34971	0.113728	-29.4538	1.1266e-190	2.0829e-188
PYROXD2	674.094	-1.20991	0.0947727	-12.7665	2.52266e-37	1.66576e-36
QKI	5686.19	-1.26201	0.0716887	-17.6041	2.29155e-69	3.62007e-68
RAB3C	139.016	-1.58964	0.190065	-8.36365	6.08087e-17	1.74432e-16
RAPGEF3	1158.27	-1.68018	0.103069	-16.3016	9.61928e-60	1.20956e-58
RARB	518.659	-1.01001	0.10772	-9.37624	6.83679e-21	2.33442e-20
RARRES2	3124.84	-1.43175	0.12386	-11.5594	6.61736e-31	3.44462e-30
RASA3	2051.06	-1.16669	0.0800044	-14.5828	3.61439e-48	5.25056e-47
RASA4	56.465	-1.24421	0.094705	-13.1377	2.00139e-39	1.40125e-38
RASD1	1649.74	-1.57625	0.154961	-10.1719	2.64711e-24	1.04544e-23
RASGRF2	942.274	-1.42634	0.100066	-14.2541	4.22894e-46	3.67146e-45
RASIP1	835.286	-1.40307	0.0981806	-14.2907	2.50213e-46	2.19134e-45
RASL10A	74.1848	-1.87398	0.122269	-15.3266	5.07601e-53	5.43764e-52
RASL10B	342.209	-1.47828	0.156859	-9.42423	4.33254e-21	2.15581e-20
RASL11A	404.85	-1.0533	0.114409	-9.20645	3.37079e-20	1.0966e-19
RASL12	617.408	-1.09901	0.103745	-10.5934	3.19847e-26	1.36352e-25
RASSF6	807.431	-1.19716	0.155784	-7.6847	1.53361e-14	4.28878e-14
RASSF9	249.083	-2.0435	0.126065	-16.2098	4.29905e-59	9.12284e-58
RAX2	0.909218	-2.27239	0.23747	-9.56918	1.07752e-21	3.99686e-21
RBMS2	2594.58	-1.16735	0.05292	-22.0587	7.8802e-108	3.1221e-106
RBMS3	1174.92	-2.17204	0.101762	-21.3442	4.4139e-101	1.5983e-99
RBP4	1801.04	-4.92185	0.207743	-23.6919	4.3653e-124	2.7267e-122
RBP7	893.678	-2.24837	0.126611	-17.7582	1.49028e-70	2.68412e-69
RBPMS2	273.174	-1.72724	0.108802	-15.8752	9.41814e-57	1.18058e-55
RCAN1	4684.8	-1.71573	0.122593	-13.9953	1.66445e-44	1.3863e-43
RCAN2	827.103	-1.18632	0.0831878	-14.2608	3.84253e-46	3.37506e-45
RCBTB2	860.173	-1.182	0.0604303	-19.5597	3.41404e-85	8.16267e-84
RCVRN	9.30134	-1.17979	0.139451	-8.46024	2.66821e-17	7.90486e-17
RDH5	151.966	-4.26877	0.134553	-31.7257	6.8776e-221	5.7279e-218
RECK	1131.6	-1.75674	0.0917287	-19.1515	9.41191e-82	2.03599e-80
RELN	339.741	-2.73291	0.197488	-13.8384	1.4956e-43	1.85514e-42
RERGL	146.763	-2.83322	0.215653	-13.1379	1.9979e-39	1.40077e-38
RETSAT	7561.57	-1.6984	0.0713251	-23.8122	2.4995e-125	1.3416e-123
REV3L	2017.55	-1.03142	0.0779769	-13.2273	6.10481e-40	4.33503e-39
RFTN2	289.268	-1.35608	0.085578	-15.8461	1.49557e-56	1.86535e-55
RFX2	594.934	-1.01017	0.0766407	-13.1806	1.13492e-39	8.0135e-39
RGCC	1383.26	-1.54216	0.0865166	-17.825	4.51812e-71	7.67158e-70
RGL1	1714.44	-1.51984	0.0808607	-18.7958	8.17954e-79	1.62841e-77
RGMA	1224.14	-1.27936	0.157352	-8.13055	4.27336e-16	1.26979e-15
RGN	153.365	-1.97423	0.1658	-11.9073	1.08393e-32	5.65978e-32
RGPD8	68.4786	-1.118	0.0906951	-12.327	6.48407e-35	3.93062e-34
RGS2	2598.43	-2.00922	0.141899	-14.1595	1.63229e-45	1.38109e-44
RGS6	101.333	-2.35746	0.170674	-13.8127	2.1377e-43	1.71188e-42
RGS7BP	37.9472	-2.17133	0.170678	-12.7218	4.47325e-37	4.36142e-36
RHOJ	934.407	-1.57811	0.0832332	-18.9601	3.64185e-80	7.51996e-79
RHOQ	3413.57	-1.56364	0.063913	-24.4652	3.4683e-132	2.2485e-130
RHOU	1779.82	-1.49829	0.112991	-13.2602	3.93807e-40	2.8084e-39
RHOXF1	11.3909	-2.56206	0.1502	-17.0576	3.06859e-65	4.42728e-64
RIC3	302.56	-1.60618	0.188045	-8.54147	1.32522e-17	4.17658e-17
RILP	314.959	-1.24383	0.0895133	-13.8955	6.74863e-44	5.50145e-43
RIMS3	475.158	-1.48158	0.116018	-12.7703	2.40293e-37	1.5888e-36
RNASE1	7341.06	-1.47876	0.110781	-13.3485	1.20861e-40	8.17239e-40
RNASE13	1.95722	-1.5091	0.185989	-8.11392	4.90118e-16	1.91146e-15
RNASE4	186.717	-1.25034	0.104215	-11.9977	3.65397e-33	3.02448e-32
RNASE7	33.3955	-2.58118	0.208533	-12.3778	3.44571e-35	2.10928e-34
RNASE8	0.397653	-1.06573	0.404494	-2.63472	0.00842059	0.0117151
RND3	3187.01	-1.38228	0.106586	-12.9687	1.84236e-38	1.26681e-37
RNF112	34.2121	-1.00363	0.132485	-7.5754	3.58035e-14	9.12807e-14
RNF125	780.912	-1.39227	0.0834732	-16.6793	1.85428e-62	2.48166e-61
RNF150	1118.8	-2.6572	0.140923	-18.8557	2.63757e-79	5.95422e-78
RNF157	551.995	-1.8479	0.135496	-13.638	2.37916e-42	1.69838e-41
RNF180	383.98	-1.42714	0.100301	-14.2285	6.0991e-46	5.32897e-45
RNF186	19.935	-3.07268	0.284437	-10.8027	3.34329e-27	1.53447e-26
RNF39	433.766	-1.37477	0.127491	-10.7833	4.12946e-27	2.72922e-26
ROBO3	295.91	-1.72339	0.112267	-15.3508	3.49833e-53	3.49623e-52
ROBO4	1508.32	-1.90753	0.0817727	-23.3272	2.3481e-120	1.3333e-118
RP11-140L24.4	0.610569	-1.0344	0.190319	-5.43506	5.47781e-08	1.34659e-07
RP11-176H8.1	40.4779	-1.08439	0.0793864	-13.6597	1.76772e-42	2.10233e-41
RP11-195F19.29	0.213842	-1.29223	0.380786	-3.39357	0.000689867	0.00121778
RP11-211G3.2	40.2237	-1.37729	0.13611	-10.119	4.55149e-24	2.60283e-23
RP11-216L13.16	0.136001	-1.45734	0.635706	-2.29248	0.0218781	0.0327509
RP11-219A15.1	16.2694	-1.1208	0.236884	-4.73145	2.22924e-06	4.91113e-06
RP11-310N16.1	0.552726	-1.07381	0.324699	-3.3071	0.000942665	0.00164217
RP11-345F18.1	0.622759	-4.03522	0.390841	-10.3245	5.46276e-25	3.29823e-24
RP11-407N17.3	0.43535	-1.92214	0.611833	-3.14161	0.00168021	0.00286588
RP11-407P15.2	21.5153	-5.35152	0.229999	-23.2676	9.4443e-120	1.2389e-117
RP11-446E24.4	2.16965	-1.14001	0.135691	-8.40156	4.40601e-17	1.80792e-16
RP11-467J12.4	180.394	-2.77341	0.178268	-15.5576	1.41362e-54	2.57124e-53
RP11-507M3.1	1.7665	-1.58657	0.168967	-9.38982	6.01035e-21	2.96004e-20
RP11-545J16.1	4.84937	-3.59126	0.576565	-6.22872	4.70248e-10	1.32361e-09
RP11-644F5.10	75.316	-2.36949	0.0780283	-30.3671	1.4958e-202	2.1585e-199
RP11-69A21.2	0.12834	-1.81255	0.676062	-2.68104	0.00733947	0.0116639
RP11-729L2.2	2.28355	-1.58553	0.132535	-11.9631	5.54681e-33	4.56505e-32
RP11-73M18.2	0.543066	-1.11508	0.24503	-4.55078	5.34483e-06	1.14317e-05
RP11-903H12.5	20.6976	-1.58787	0.110385	-14.3848	6.4422e-47	8.93856e-46
RP1-302G2.5	47.2851	-3.51501	0.152731	-23.0144	3.3462e-117	4.1387e-115
RP1-66C13.4	0.464433	-2.25358	0.24945	-9.0342	1.65212e-19	7.52843e-19
RP1L1	16.9525	-1.45434	0.131945	-11.0223	2.98175e-28	1.41946e-27
RP3-403A15.5	10.2533	-2.11978	0.133343	-15.8972	6.62367e-57	1.26317e-55
RP3-468K18.7	0.382554	-1.3145	0.262342	-5.01062	5.42538e-07	1.25596e-06
RP4-635E18.9	1.92585	-1.30098	0.137675	-9.44963	3.4003e-21	1.69975e-20
RP4-777O23.3	1.67781	-1.26024	0.153077	-8.23272	1.8301e-16	7.28841e-16
RP4-809F18.1	1.57587	-2.31273	0.368212	-6.28097	3.36458e-10	9.5761e-10
RP5-877J2.1	2.07535	-1.24252	0.155362	-7.99755	1.26918e-15	4.82802e-15
RPE65	7.03404	-2.67487	0.243427	-10.9884	4.34498e-28	2.01021e-27
RPS4Y1	5.82368	-1.28981	0.523437	-2.46411	0.0137355	0.0179583
RPS6KA3	2656.68	-1.11887	0.0890934	-12.5584	3.57394e-36	2.25416e-35
RRAGD	1083.97	-1.24754	0.11307	-11.0334	2.63687e-28	1.23251e-27
RRAS2	933.762	-1.04257	0.0928156	-11.2327	2.81789e-29	1.31845e-28
RSPO1	199.384	-1.79019	0.20758	-8.62409	6.46039e-18	2.05554e-17
RSPO3	328.755	-2.44727	0.137352	-17.8175	5.17221e-71	8.25736e-70
RUNDC3B	131.019	-1.67375	0.105826	-15.8161	2.41114e-56	2.7862e-55
RUNX1T1	481.773	-1.7199	0.113382	-15.169	5.67604e-52	5.8543e-51
RXRG	36.9193	-3.0077	0.172944	-17.3911	9.62988e-68	1.40293e-66
RYR3	171.125	-2.29459	0.1344	-17.0728	2.36677e-65	5.78856e-64
S100A4	5455.12	-1.14139	0.11679	-9.77305	1.46956e-22	7.83461e-22
S100B	981.783	-2.80405	0.213644	-13.1249	2.37125e-39	1.66154e-38
S1PR1	1789.85	-2.06832	0.0997228	-20.7407	1.48825e-95	4.8848e-94
SAA1	5489.58	-3.54269	0.20602	-17.1959	2.85181e-66	4.58957e-65
SAA2	928.597	-3.17367	0.215541	-14.7242	4.50749e-49	4.04379e-48
SAA2-SAA4	249.343	-3.7533	0.241582	-15.5363	1.96926e-54	3.52269e-53
SAA4	23.5315	-2.09531	0.218267	-9.59975	8.01351e-22	2.7808e-21
SACS	1365.64	-1.19849	0.0948211	-12.6395	1.27944e-36	7.70284e-36
SAMD4A	1143.61	-1.6804	0.0926283	-18.1413	1.50425e-73	2.75062e-72
SAMD5	504.279	-2.9622	0.154566	-19.1647	7.30436e-82	2.82327e-80
SASH1	4364.96	-1.3063	0.0944234	-13.8345	1.57878e-43	1.25899e-42
SATB1	1617.29	-1.10838	0.115239	-9.61814	6.70336e-22	2.51262e-21
SBK3	4.85607	-1.65086	0.143406	-11.5118	1.15088e-30	8.74062e-30
SCARA5	843.944	-5.11471	0.215435	-23.7413	1.3499e-124	7.923e-123
SCARF1	575.287	-1.01299	0.0737047	-13.7439	5.54353e-43	4.34432e-42
SCD	52028.6	-1.55278	0.146341	-10.6107	2.65751e-26	1.13581e-25
SCGB1A1	6.04691	-1.09496	0.389015	-2.8147	0.00488222	0.00661509
SCGB3A1	663.065	-1.52825	0.271972	-5.61915	1.91898e-08	3.91405e-08
SCHIP1	69.4424	-1.39623	0.127451	-10.9551	6.28349e-28	2.79099e-27
SCN11A	42.7372	-2.13684	0.128272	-16.6586	2.61972e-62	3.83278e-61
SCN2A	179.622	-2.31663	0.18454	-12.5535	3.8033e-36	2.24116e-35
SCN2B	93.6878	-2.85122	0.179157	-15.9147	5.01335e-57	5.5547e-56
SCN3A	95.6578	-2.82608	0.173049	-16.3311	5.93276e-60	7.09234e-59
SCN3B	108.676	-2.21794	0.152142	-14.5781	3.87081e-48	3.60962e-47
SCN4A	252.302	-3.57329	0.152872	-23.3744	7.7905e-121	3.7757e-119
SCN4B	740.303	-2.59628	0.118961	-21.8245	1.3567e-105	5.372e-104
SCN5A	44.2466	-2.22635	0.146803	-15.1656	5.97444e-52	6.36891e-51
SCN7A	200.906	-1.73386	0.188743	-9.18633	4.06472e-20	1.3155e-19
SCN9A	86.7156	-2.35861	0.126323	-18.6712	8.49125e-78	1.87446e-76
SCRN2	1834.27	-1.00419	0.0943376	-10.6446	1.84766e-26	7.69397e-26
SCTR	12.0657	-3.06659	0.152625	-20.0924	8.60791e-90	2.27358e-88
SDPR	1344.71	-4.00422	0.150868	-26.5411	3.2511e-155	3.3101e-153
SEL1L2	8.5119	-3.66649	0.212682	-17.2393	1.34649e-66	1.98866e-65
SELE	681.401	-1.51076	0.165932	-9.10467	8.65253e-20	2.81941e-19
SELENOP	7196.86	-1.58174	0.111825	-14.1448	2.01017e-45	2.62901e-44
SELP	615.497	-1.8114	0.160136	-11.3116	1.14937e-29	5.76884e-29
SEMA3A	231.986	-1.68561	0.121854	-13.833	1.6105e-43	1.28224e-42
SEMA3D	381.721	-2.10113	0.155059	-13.5506	7.86282e-42	5.52609e-41
SEMA3G	2279.3	-2.84131	0.118607	-23.9557	8.0614e-127	4.7344e-125
SEMA5A	2882.08	-1.46979	0.114235	-12.8664	6.95814e-38	4.69392e-37
SEMA6A	1454.24	-1.27704	0.125315	-10.1906	2.18365e-24	8.65142e-24
SEMA6D	762.916	-1.51184	0.157662	-9.58912	8.884e-22	3.06372e-21
SERPIND1	12.1571	-1.25898	0.22116	-5.69261	1.25112e-08	2.43114e-08
SERPINF1	11888.5	-1.29911	0.101753	-12.7674	2.49426e-37	1.54065e-36
SERTM1	8.34541	-3.88458	0.259104	-14.9923	8.24159e-51	8.40844e-50
SFRP1	15165.8	-2.57636	0.219792	-11.7218	9.85065e-32	5.29327e-31
SFTPA1	12.8625	-1.72973	0.402404	-4.2985	1.71957e-05	2.75584e-05
SFTPB	41.0922	-1.8963	0.259657	-7.30308	2.81264e-13	7.37763e-13
SGCA	45.7548	-1.42388	0.155883	-9.13428	6.58439e-20	2.15922e-19
SGCB	2836.27	-1.11459	0.0738507	-15.0925	1.81443e-51	1.90572e-50
SGCE	2073.75	-1.0673	0.111213	-9.59687	8.24101e-22	2.85182e-21
SGCG	140.642	-2.6563	0.247756	-10.7214	8.07336e-27	3.51677e-26
SGCZ	2.88395	-2.654	0.333598	-7.95568	1.78157e-15	6.73575e-15
SGK1	3940.47	-1.44951	0.0926998	-15.6366	4.10098e-55	4.62124e-54
SGK2	153.461	-3.13161	0.14503	-21.5928	2.1005e-103	7.5984e-102
SH3BGRL2	1388.06	-1.94715	0.0984274	-19.7826	4.20239e-87	1.93533e-85
SH3D19	4458.04	-2.0213	0.0713912	-28.313	2.3892e-176	3.1387e-174
SH3RF2	427.02	-1.30214	0.143563	-9.07011	1.18894e-19	3.7914e-19
SH3TC2	110.501	-1.41866	0.129533	-10.9521	6.49357e-28	3.05915e-27
SHANK3	1726.29	-1.37874	0.0776832	-17.7482	1.77935e-70	4.90624e-69
SHC3	211.236	-1.33392	0.117302	-11.3717	5.78537e-30	2.78243e-29
SHE	653.492	-2.16847	0.0948088	-22.872	8.8313e-116	4.406e-114
SHISA3	21.6092	-2.6011	0.185424	-14.0279	1.05269e-44	8.81188e-44
SHMT1	2074.34	-1.09751	0.0662196	-16.5738	1.07763e-61	1.54491e-60
SHOX	2.95919	-2.30079	0.197629	-11.642	2.52083e-31	1.95568e-30
SHROOM4	871.239	-1.28089	0.0865594	-14.7978	1.51286e-49	1.46556e-48
SIGLEC11	23.7996	-1.05212	0.146408	-7.18623	6.66056e-13	1.71995e-12
SIK2	3829.85	-2.48926	0.0759117	-32.7916	7.7653e-236	1.2914e-232
SIM1	178.355	-1.52001	0.221671	-6.85704	7.02995e-12	1.61275e-11
SIRPA	3893.15	-1.11194	0.0900751	-12.3446	5.20897e-35	4.63985e-34
SKAP2	1999.16	-1.20282	0.0798971	-15.0546	3.21892e-51	3.24623e-50
SLC10A6	49.1683	-1.90998	0.133595	-14.2968	2.28965e-46	1.84837e-45
SLC13A2	415.497	-1.82008	0.237995	-7.64755	2.04841e-14	5.34256e-14
SLC14A2	78.4673	-2.21848	0.197137	-11.2535	2.22581e-29	1.04632e-28
SLC15A5	8.7086	-1.67599	0.271594	-6.17092	6.7893e-10	1.89374e-09
SLC16A11	72.9153	-1.15564	0.165094	-6.99988	2.56191e-12	6.41957e-12
SLC16A12	59.7092	-2.19046	0.192978	-11.3508	7.3478e-30	3.52032e-29
SLC16A7	763.054	-3.3792	0.120287	-28.0928	1.1996e-173	1.5355e-171
SLC17A7	79.0794	-2.98781	0.12496	-23.9101	2.4022e-126	1.3474e-124
SLC19A3	1085.07	-5.01307	0.205573	-24.3859	2.4158e-131	1.7245e-129
SLC1A3	1200.52	-1.40575	0.106127	-13.2459	4.7634e-40	3.3873e-39
SLC1A7	81.1578	-1.82369	0.134316	-13.5777	5.43339e-42	4.1259e-41
SLC22A11	10.8399	-1.49635	0.179464	-8.33789	7.56257e-17	2.31187e-16
SLC22A12	5.50185	-4.9796	0.323052	-15.4142	1.31348e-53	2.28356e-52
SLC22A25	4.45147	-1.08009	0.257038	-4.20207	2.64481e-05	5.35519e-05
SLC22A3	173.707	-2.86178	0.161137	-17.76	1.44245e-70	2.24546e-69
SLC24A4	34.0918	-1.13856	0.11475	-9.92213	3.33571e-23	1.21402e-22
SLC25A18	144.93	-1.10015	0.145561	-7.55796	4.09434e-14	1.1205e-13
SLC25A25	1675.95	-1.15902	0.0814415	-14.2313	5.85621e-46	4.67203e-45
SLC25A27	251.523	-1.92353	0.138426	-13.8957	6.72455e-44	5.06063e-43
SLC25A34	62.4012	-1.24114	0.0999163	-12.4218	1.98937e-35	1.2253e-34
SLC26A10	23.1073	-1.24038	0.13091	-9.47511	2.66467e-21	9.04577e-21
SLC26A3	288.831	-1.72649	0.271093	-6.36863	1.9073e-10	4.04127e-10
SLC27A6	250.584	-2.06892	0.203444	-10.1695	2.713e-24	1.06977e-23
SLC28A3	683.28	-1.22556	0.207414	-5.90876	3.44692e-09	9.12085e-09
SLC29A4	656.996	-2.55504	0.134234	-19.0342	8.88622e-81	2.06202e-79
SLC2A12	173.014	-1.1143	0.171139	-6.51106	7.46218e-11	1.61983e-10
SLC2A4	310.842	-4.68773	0.145164	-32.2927	8.8704e-229	1.1064e-225
SLC35F1	50.1448	-1.27174	0.137898	-9.22233	2.90705e-20	1.38141e-19
SLC35F3	205.394	-1.22749	0.199685	-6.14713	7.88965e-10	1.7432e-09
SLC35G2	235.554	-2.05103	0.09181	-22.34	1.5116e-110	6.6153e-109
SLC36A2	3.53077	-2.06113	0.214962	-9.58835	8.95035e-22	4.60714e-21
SLC47A2	22.1645	-1.47813	0.142071	-10.4041	2.37438e-25	1.03007e-24
SLC4A1	5.48893	-2.07278	0.212991	-9.7318	2.20644e-22	8.00474e-22
SLC4A4	497.831	-1.05492	0.239647	-4.40195	1.07282e-05	1.73711e-05
SLC51B	22.7472	-1.28307	0.122484	-10.4753	1.12125e-25	6.98402e-25
SLC5A1	1050.33	-1.04795	0.2222	-4.71624	2.40244e-06	4.06955e-06
SLC5A4	25.8662	-1.27962	0.117897	-10.8537	1.91442e-27	8.60195e-27
SLC6A2	48.9998	-1.17233	0.285934	-4.09999	4.13165e-05	6.48796e-05
SLC7A10	179.426	-4.70808	0.213109	-22.0924	3.7402e-108	1.5974e-106
SLC7A14	7.38496	-2.59596	0.219666	-11.8177	3.16049e-32	1.73185e-31
SLC7A3	54.6303	-3.05813	0.236641	-12.9231	3.33589e-38	2.25206e-37
SLC8A3	15.9955	-1.02774	0.148481	-6.92172	4.46207e-12	1.03363e-11
SLC9A9	482.321	-1.63866	0.0908065	-18.0456	8.5387e-73	1.67057e-71
SLCO1A2	64.7746	-2.44575	0.305806	-7.99773	1.26731e-15	3.49913e-15
SLCO1B7	2.91563	-4.31539	0.596098	-7.23941	4.50651e-13	1.50879e-12
SLCO1C1	27.3041	-2.02939	0.116689	-17.3914	9.58037e-68	1.3998e-66
SLIT2	1265.09	-1.41439	0.102702	-13.7718	3.76882e-43	2.75736e-42
SLIT3	4281.94	-2.45456	0.109336	-22.4497	1.2884e-111	5.739e-110
SLITRK2	22.5509	-1.67692	0.184126	-9.10742	8.43643e-20	3.89353e-19
SLITRK3	9.30912	-1.23373	0.260859	-4.72948	2.25095e-06	3.83238e-06
SMAD9	328.462	-1.40937	0.0945	-14.914	2.67243e-50	2.47757e-49
SMIM10	228.675	-1.5402	0.0886569	-17.3726	1.33024e-67	3.46904e-66
SMIM10L2A	265.278	-2.18685	0.139618	-15.6631	2.70349e-55	3.21136e-54
SMIM10L2B	95.5328	-1.44936	0.120544	-12.0235	2.67555e-33	2.22312e-32
SMIM21	0.725619	-1.41096	0.25096	-5.62223	1.88506e-08	4.76662e-08
SMIM3	1485.79	-1.46303	0.0828063	-17.6682	7.37725e-70	2.00856e-68
SMIM9	0.611264	-1.57055	0.233397	-6.72909	1.70732e-11	5.22332e-11
SMLR1	2.81077	-1.02113	0.217345	-4.6982	2.62468e-06	5.7385e-06
SMYD1	248.065	-4.9428	0.279794	-17.6659	7.67959e-70	1.22481e-68
SNCA	170.879	-1.79553	0.0951158	-18.8773	1.75437e-79	3.57819e-78
SNCAIP	282.879	-1.09251	0.135643	-8.05426	7.99617e-16	2.2236e-15
SNCG	1711.1	-1.75586	0.177424	-9.89638	4.316e-23	1.71301e-22
SNTB2	2338.94	-1.02601	0.0605111	-16.9557	1.74813e-64	2.68352e-63
SNTG2	38.2061	-1.97901	0.190411	-10.3934	2.65768e-25	1.14997e-24
SOBP	323.584	-1.62152	0.108666	-14.922	2.36925e-50	2.3328e-49
SOCS2	1260.77	-1.25229	0.138334	-9.05266	1.39526e-19	4.44366e-19
SOCS3	4966.3	-1.94853	0.117302	-16.6112	5.78257e-62	1.31062e-60
SOD3	1538.15	-2.29906	0.151643	-15.161	6.41009e-52	6.59777e-51
SOGA3	4.41128	-1.70178	0.154119	-11.042	2.39635e-28	1.6759e-27
SORBS1	6635.36	-3.66309	0.112094	-32.6786	3.1445e-234	1.1212e-231
SORBS2	3602.16	-1.02504	0.12819	-7.99622	1.28293e-15	3.49171e-15
SOSTDC1	552.76	-1.69073	0.244539	-6.91396	4.71321e-12	1.16554e-11
SOX17	272.64	-2.22315	0.109147	-20.3684	3.18761e-92	9.81664e-91
SOX5	263.325	-1.74766	0.147323	-11.8628	1.847e-32	9.57412e-32
SOX7	358.472	-1.91923	0.100848	-19.0309	9.45911e-81	2.18479e-79
SPARCL1	18967.6	-1.72492	0.0981966	-17.566	4.49079e-69	6.82081e-68
SPATA22	11.4715	-1.67186	0.221467	-7.54901	4.38565e-14	1.11075e-13
SPATA9	28.686	-1.70655	0.0878207	-19.4322	4.12145e-84	9.7606e-83
SPHKAP	63.2295	-2.87613	0.325296	-8.84158	9.43747e-19	2.91645e-18
SPINK9	1.99002	-1.11244	0.17783	-6.25565	3.95861e-10	1.11786e-09
SPOCK3	17.8586	-2.63165	0.237924	-11.0609	1.94188e-28	1.36467e-27
SPRR2B	0.580517	-2.72582	0.645449	-4.22313	2.40928e-05	4.90122e-05
SPRR2F	3.01798	-2.80245	0.421	-6.65666	2.80121e-11	8.43872e-11
SPRY1	2876.65	-1.82623	0.101857	-17.9294	6.95125e-72	1.32873e-70
SPRY2	1020.4	-2.44857	0.103545	-23.6473	1.2576e-123	7.5925e-122
SPTA1	24.8361	-1.34595	0.128967	-10.4364	1.69091e-25	7.36766e-25
SPTB	140.523	-1.66042	0.128804	-12.891	5.05522e-38	3.42876e-37
SPTBN1	22622.5	-2.05108	0.0660808	-31.039	1.6052e-211	3.8157e-209
SPX	287.503	-5.19956	0.229886	-22.618	2.8814e-113	1.3456e-111
SRL	62.2336	-1.82971	0.1156	-15.8279	1.99654e-56	3.74157e-55
SRPX	1388.74	-2.51429	0.11389	-22.0765	5.3166e-108	2.1232e-106
SSMEM1	1.00164	-1.28007	0.197283	-6.4885	8.66968e-11	2.01928e-10
SSPN	2153.02	-1.64781	0.0912745	-18.0533	7.42625e-73	1.28851e-71
SSTR1	46.112	-2.33736	0.173378	-13.4813	2.01499e-41	1.39073e-40
ST6GALNAC3	192.057	-1.94031	0.0958596	-20.2411	4.25278e-91	1.29373e-89
ST6GALNAC6	3296.5	-1.24905	0.0603715	-20.6895	4.31051e-95	1.39644e-93
ST8SIA2	129.152	-1.6983	0.184802	-9.18986	3.9335e-20	1.27469e-19
STAB2	71.6161	-2.99029	0.151532	-19.7337	1.10821e-86	2.72795e-85
STAC2	3666.91	-1.83125	0.268622	-6.8172	9.28289e-12	2.12005e-11
STARD8	629.976	-1.15252	0.0728895	-15.8118	2.57896e-56	2.83233e-55
STARD9	691.223	-2.17119	0.0958803	-22.6448	1.5715e-113	7.4669e-112
STAT5A	3680.04	-1.44117	0.0814868	-17.6859	5.38342e-70	8.27722e-69
STAT5B	5058.47	-1.23482	0.0592833	-20.8291	2.35701e-96	7.78748e-95
STBD1	223.315	-1.84375	0.0856829	-21.5182	1.0507e-102	3.6424e-101
STK32A	87.6881	-1.51965	0.146944	-10.3417	4.56384e-25	1.95274e-24
STON1	666.371	-1.2714	0.0965431	-13.1693	1.31844e-39	1.43046e-38
STON1-GTF2A1L	5.99105	-2.29151	0.161526	-14.1866	1.10918e-45	9.46503e-45
STOX2	350.745	-1.41891	0.132997	-10.6687	1.42549e-26	6.43598e-26
STS	1841.35	-1.17629	0.0985131	-11.9404	7.2863e-33	4.10533e-32
STX11	278.932	-2.1609	0.103139	-20.9513	1.82659e-97	6.12583e-96
STX19	71.2979	-1.07992	0.183242	-5.8934	3.78328e-09	8.01136e-09
STXBP1	1857.43	-1.18656	0.0867491	-13.6781	1.37241e-42	9.86753e-42
STXBP6	164.707	-1.57928	0.175331	-9.00742	2.1096e-19	7.12097e-19
SULT1C3	31.0383	-3.40169	0.764773	-4.44797	8.6685e-06	1.82342e-05
SULT1C4	142.41	-1.27256	0.137927	-9.22631	2.80104e-20	1.33543e-19
SV2B	195.035	-1.92976	0.147493	-13.0837	4.08199e-39	4.30999e-38
SV2C	30.1085	-1.10319	0.159103	-6.93379	4.09705e-12	9.50905e-12
SVEP1	2722.21	-3.31699	0.127292	-26.0581	1.0878e-149	1.0642e-147
SYCE1	14.1216	-1.08802	0.247978	-4.38756	1.14632e-05	1.97274e-05
SYN2	245.571	-2.76248	0.164562	-16.7869	3.04451e-63	3.96183e-62
SYNDIG1L	11.2974	-1.03485	0.15611	-6.62895	3.38082e-11	8.02805e-11
SYNE1	3490.7	-1.43349	0.0875312	-16.3769	2.79636e-60	3.38339e-59
SYNE3	1377.09	-3.03718	0.106114	-28.6219	3.5888e-180	7.4603e-178
SYNM	6085.67	-3.10165	0.167763	-18.4883	2.56381e-76	5.44292e-75
SYNPO	5958.51	-1.99625	0.0834877	-23.9107	2.368e-126	1.4585e-124
SYNPO2	4341.65	-2.58687	0.12886	-20.0751	1.21854e-89	3.55513e-88
SYPL2	57.5738	-1.29582	0.103764	-12.4882	8.66435e-36	5.04025e-35
SYT15	39.799	-1.17902	0.12336	-9.5576	1.2052e-21	6.17431e-21
T	1.83956	-1.2078	0.487706	-2.4765	0.0132678	0.0181501
TAC1	43.1045	-1.47888	0.244526	-6.04794	1.46707e-09	2.99779e-09
TACC1	6540.71	-1.81367	0.104493	-17.3568	1.75181e-67	2.53733e-66
TACR1	282.824	-2.60047	0.171033	-15.2045	3.3029e-52	3.42077e-51
TAGLN	20701.7	-1.31863	0.106622	-12.3673	3.9284e-35	2.23407e-34
TAL1	200.409	-1.986	0.0964033	-20.601	2.68858e-94	8.59829e-93
TBC1D4	3185.71	-1.19014	0.0791948	-15.028	4.81118e-51	4.5447e-50
TBX15	539.168	-2.27449	0.104185	-21.8313	1.1713e-105	4.3637e-104
TBX18	436.374	-1.1838	0.118042	-10.0286	1.14121e-23	4.39237e-23
TCEAL2	84.9089	-1.28008	0.226865	-5.64249	1.67609e-08	4.25311e-08
TCEAL5	35.7195	-2.78797	0.202699	-13.7542	4.80396e-43	5.87468e-42
TCEAL6	3.82204	-2.17115	0.153878	-14.1096	3.31452e-45	4.28315e-44
TCEAL7	135.648	-2.18447	0.107744	-20.2746	2.15487e-91	6.59548e-90
TCF15	44.8913	-1.60723	0.160651	-10.0045	1.45618e-23	5.38602e-23
TCF21	2.99016	-2.64717	0.173792	-15.2319	2.17319e-52	2.28391e-51
TCF7L2	2090.51	-1.0933	0.0796397	-13.7281	6.89191e-43	4.99838e-42
TCN2	1595.1	-1.05361	0.0873398	-12.0633	1.65053e-33	1.38741e-32
TCP11L2	502.448	-1.15329	0.0879524	-13.1127	2.78562e-39	1.94915e-38
TDGF1	15.2625	-1.22537	0.186232	-6.57984	4.70965e-11	1.39932e-10
TDRD10	62.5224	-2.01376	0.127169	-15.8354	1.7739e-56	2.19603e-55
TEAD1	4621.14	-1.30925	0.0775782	-16.8765	6.70299e-64	1.60316e-62
TECTB	0.631343	-2.1685	0.359134	-6.03813	1.55913e-09	3.18071e-09
TEF	1865.53	-1.42133	0.0728306	-19.5155	8.10673e-85	2.11751e-83
TEK	940.575	-1.87366	0.0972207	-19.2722	9.19296e-83	2.08597e-81
TENM1	89.9757	-1.80277	0.175671	-10.2622	1.04269e-24	4.17746e-24
TENM2	443.59	-1.79378	0.173861	-10.3173	5.88492e-25	2.29921e-24
TENM3	1036.62	-1.04292	0.141502	-7.37033	1.7021e-13	5.82483e-13
TEPP	17.2998	-2.54019	0.19006	-13.3652	9.6618e-41	7.10955e-40
TERB2	1.61211	-1.40499	0.520841	-2.69754	0.00698534	0.0098003
TESC	201.817	-1.78075	0.154668	-11.5134	1.12988e-30	5.79687e-30
TEX26	3.04618	-2.90385	0.261914	-11.087	1.45016e-28	6.9633e-28
TF	1907.1	-2.15681	0.23508	-9.1748	4.52393e-20	1.49559e-19
TFPI	1584.23	-1.79409	0.123691	-14.5047	1.13176e-47	1.0291e-46
TGFBR2	8374.15	-2.24728	0.093172	-24.1197	1.5517e-128	1.0054e-126
TGFBR3	4395.75	-2.48492	0.144712	-17.1715	4.34177e-66	6.33747e-65
THBD	1957.76	-1.2213	0.0969655	-12.5952	2.24506e-36	1.42683e-35
THRB	1841.35	-1.47464	0.0990201	-14.8923	3.69729e-50	3.38997e-49
THRSP	1369.99	-2.78367	0.218658	-12.7307	3.99439e-37	2.45209e-36
THSD1	373.371	-1.46346	0.0759296	-19.2739	8.90563e-83	1.98667e-81
THSD7A	390.415	-1.25836	0.108871	-11.5583	6.70415e-31	3.48253e-30
THSD7B	130.693	-1.96213	0.145995	-13.4398	3.5362e-41	2.41729e-40
TIE1	1737.7	-1.19416	0.0832184	-14.3497	1.06987e-46	9.46947e-46
TIMP4	803.909	-4.52132	0.195568	-23.1189	2.9893e-118	1.6237e-116
TINAGL1	2814.43	-1.65329	0.120288	-13.7444	5.50615e-43	4.00498e-42
TIPARP	2688.65	-1.23152	0.0808251	-15.2369	2.01244e-52	2.17789e-51
TK2	2307.71	-1.14123	0.0524581	-21.7552	6.1691e-105	2.4045e-103
TKTL1	6.74571	-1.23469	0.207032	-5.96377	2.46488e-09	4.96558e-09
TLCD2	775.077	-1.72368	0.0902015	-19.1093	2.11474e-81	7.89198e-80
TLE4	898.555	-1.30311	0.0931052	-13.9962	1.64537e-44	1.3554e-43
TLL1	335.074	-1.35505	0.131104	-10.3357	4.86071e-25	1.97756e-24
TLN2	2809.05	-1.9507	0.0783139	-24.9088	5.9784e-137	4.5191e-135
TLR3	769.023	-1.04794	0.0970343	-10.7997	3.45511e-27	1.58433e-26
TLR4	1245.99	-1.50189	0.0921052	-16.3063	8.90542e-60	1.05451e-58
TM4SF18	1733.87	-1.08067	0.118163	-9.14562	5.92895e-20	2.04137e-19
TMBIM1	8862.33	-1.13507	0.061301	-18.5163	1.52475e-76	2.94176e-75
TMC2	19.1516	-2.36436	0.143094	-16.5231	2.50366e-61	3.10442e-60
TMCC3	845.041	-1.05907	0.0976029	-10.8508	1.97771e-27	8.87039e-27
TMEFF2	4.85028	-2.39575	0.244173	-9.81169	1.00276e-22	3.58683e-22
TMEM100	276.535	-3.27278	0.183581	-17.8275	4.32645e-71	7.93554e-70
TMEM132C	436.189	-4.75448	0.223025	-21.3181	7.706e-101	2.8906e-99
TMEM133	218.351	-1.10996	0.0861746	-12.8803	5.80941e-38	3.89559e-37
TMEM140	1511.46	-1.03041	0.0597132	-17.2559	1.00961e-66	1.42515e-65
TMEM170B	648.725	-1.62464	0.0897301	-18.1059	2.86396e-73	8.79296e-72
TMEM178A	154.18	-2.11778	0.132321	-16.0049	1.18179e-57	1.34214e-56
TMEM196	1.52047	-1.46201	0.475601	-3.07403	0.00211189	0.00309252
TMEM213	205.226	-1.18532	0.278013	-4.26354	2.01216e-05	4.12631e-05
TMEM220	258.916	-2.25683	0.0924117	-24.4214	1.0122e-131	1.9052e-129
TMEM236	19.2068	-1.23882	0.134741	-9.19404	3.78358e-20	1.2277e-19
TMEM246	197.199	-2.27676	0.102929	-22.1198	2.0395e-108	8.5504e-107
TMEM252	9.29323	-3.24985	0.176936	-18.3674	2.39666e-75	4.96138e-74
TMEM255A	212.577	-2.25946	0.113419	-19.9213	2.66127e-88	6.89035e-87
TMEM257	0.491365	-1.45691	0.355244	-4.10115	4.11104e-05	8.18614e-05
TMEM35A	62.5203	-1.59107	0.156267	-10.1817	2.39258e-24	9.14745e-24
TMEM37	996.774	-3.04591	0.113655	-26.7995	3.2761e-158	3.801e-156
TMEM47	2302.6	-1.31067	0.13492	-9.71441	2.61761e-22	9.25048e-22
TMEM71	205.476	-1.32918	0.150393	-8.83804	9.74129e-19	3.19102e-18
TMEM88	126.018	-2.03296	0.105911	-19.1949	4.07911e-82	9.69079e-81
TMIE	21.692	-1.20872	0.135651	-8.91047	5.08144e-19	1.69234e-18
TMOD1	220.023	-2.79178	0.154284	-18.095	3.48809e-73	6.07317e-72
TMOD2	1091.2	-1.11296	0.0919361	-12.1058	9.83882e-34	5.28651e-33
TMPRSS11F	2.76354	-1.15218	0.301468	-3.82191	0.000132421	0.000251425
TMPRSS2	1252.03	-1.12068	0.152981	-7.32563	2.3777e-13	6.26643e-13
TMPRSS4-AS1	1.18411	-1.96864	0.249392	-7.89375	2.93242e-15	1.09909e-14
TMTC1	2185.03	-2.23033	0.144029	-15.4853	4.36127e-54	4.49346e-53
TNFRSF10D	257.347	-1.71778	0.12358	-13.9001	6.32404e-44	5.17223e-43
TNFRSF8	99.9884	-1.28961	0.123662	-10.4285	1.83685e-25	7.37839e-25
TNFSF12-TNFSF13	3.40995	-1.36677	0.145676	-9.38222	6.45991e-21	3.17423e-20
TNMD	138.636	-3.87032	0.237664	-16.2849	1.26431e-59	1.58578e-58
TNNT3	124.523	-2.97412	0.19213	-15.4797	4.75731e-54	4.88137e-53
TNS1	15250.5	-3.10498	0.0872313	-35.5948	1.6881e-277	8.4272e-275
TNS2	5629.69	-1.65092	0.0782695	-21.0928	9.2653e-99	2.89077e-97
TNS4	2370.32	-1.56414	0.172424	-9.07147	1.17425e-19	3.74696e-19
TNXB	2499.04	-4.1535	0.148814	-27.9107	1.9808e-171	2.9946e-169
TP53AIP1	63.8439	-2.26976	0.167385	-13.5601	6.90354e-42	5.19013e-41
TP63	1312.52	-2.57977	0.181028	-14.2507	4.4405e-46	3.84177e-45
TPO	164.176	-1.49924	0.128295	-11.6859	1.50508e-31	8.02709e-31
TPPP	693.043	-1.33131	0.135981	-9.7904	1.23811e-22	4.80694e-22
TPPP2	5.85216	-2.20988	0.231392	-9.55038	1.29226e-21	4.75801e-21
TPPP3	1326.49	-1.14807	0.140347	-8.18023	2.8331e-16	8.47381e-16
TRABD2B	399.017	-1.76531	0.146738	-12.0304	2.46066e-33	2.05244e-32
TRDN	73.2564	-4.46104	0.249013	-17.9149	9.02742e-72	2.58806e-70
TREH	14.3769	-1.64028	0.146716	-11.1799	5.11293e-29	2.46131e-28
TRHDE	64.0047	-4.01298	0.209463	-19.1584	8.23827e-82	1.83596e-80
TRIM2	2836.39	-1.19348	0.131395	-9.08314	1.05486e-19	3.41495e-19
TRIM29	4266.85	-1.66813	0.199156	-8.37596	5.47759e-17	1.57308e-16
TRIM50	7.18116	-1.69406	0.182623	-9.27628	1.75495e-20	5.76183e-20
TRIM61	8.12066	-1.46969	0.115764	-12.6957	6.25077e-37	4.06056e-36
TRPC1	312.461	-1.23564	0.0857508	-14.4097	4.49621e-47	3.74459e-46
TRPC6	279.394	-1.24359	0.101484	-12.254	1.59863e-34	8.85629e-34
TRPM1	4.09943	-2.18034	0.200735	-10.8618	1.75228e-27	7.61406e-27
TRPM3	21.5584	-2.71442	0.152496	-17.8	7.06925e-71	1.18026e-69
TRPM6	71.3593	-1.75369	0.176373	-9.94306	2.70393e-23	1.02413e-22
TSHB	1.17544	-1.94766	0.0845954	-23.0233	2.7242e-117	1.4329e-115
TSHR	38.7402	-1.03325	0.15991	-6.46145	1.03706e-10	2.40199e-10
TSHZ2	1426.14	-2.39953	0.127632	-18.8003	7.50493e-79	1.68658e-77
TSKS	13.7732	-1.45579	0.157718	-9.2303	2.69871e-20	8.80251e-20
TSLP	50.1653	-3.24634	0.167786	-19.3481	2.11456e-83	4.847e-82
TSPAN11	369.118	-1.07369	0.120453	-8.91381	4.93097e-19	1.55991e-18
TSPAN19	1.60546	-1.62422	0.269164	-6.03431	1.59647e-09	4.32487e-09
TSPAN7	855.544	-2.48357	0.124309	-19.979	8.39354e-89	2.19594e-87
TTC28	1619.58	-1.43108	0.07517	-19.038	8.26767e-81	1.79444e-79
TTC7B	932.648	-1.03793	0.06392	-16.2379	2.72153e-59	3.64992e-58
TTLL10	23.6591	-1.37181	0.125786	-10.9059	1.07973e-27	5.04851e-27
TTPA	59.8259	-1.29592	0.182552	-7.09889	1.25765e-12	2.99262e-12
TUBB6	3769.49	-1.2224	0.0964317	-12.6763	8.00306e-37	5.16524e-36
TULP2	8.51028	-1.2081	0.130476	-9.25916	2.06042e-20	6.90309e-20
TUSC5	2117.98	-5.10963	0.267147	-19.1267	1.51367e-81	5.79882e-80
TWIST1	627.554	-1.13875	0.13467	-8.45585	2.77068e-17	8.07764e-17
TWIST2	326.966	-2.31821	0.12521	-18.5146	1.57486e-76	5.20425e-75
TXNIP	42959.6	-2.07838	0.087492	-23.7551	9.7359e-125	1.4049e-122
TYRO3	907.988	-2.17303	0.0928302	-23.4086	3.492e-121	1.7259e-119
UBE2Q2L	1.3177	-1.65463	0.206454	-8.01454	1.10554e-15	4.22781e-15
UBL4B	11.5553	-1.13485	0.142006	-7.99155	1.33248e-15	5.06438e-15
UGP2	8126.87	-1.3105	0.0625298	-20.958	1.5864e-97	5.49621e-96
UGT2B28	158.901	-2.07568	0.369606	-5.61592	1.95523e-08	3.76503e-08
UNC13C	12.7692	-1.98826	0.196198	-10.1339	3.90688e-24	1.48462e-23
URAD	2.90923	-4.21131	0.302143	-13.9381	3.71639e-44	3.06464e-43
USHBP1	189.186	-1.8696	0.0975588	-19.1638	7.42762e-82	1.61373e-80
USP44	39.3901	-2.28104	0.13106	-17.4046	7.61556e-68	1.11598e-66
USP53	2743.85	-1.2468	0.0795646	-15.6703	2.41577e-55	2.5794e-54
USP6	83.7745	-1.50659	0.113678	-13.2531	4.32695e-40	2.87907e-39
UST	625.544	-1.20065	0.113626	-10.5667	4.25344e-26	1.79942e-25
UTRN	7780.2	-1.46376	0.0834698	-17.5364	7.55143e-69	1.14002e-67
UTS2B	13.5448	-2.26566	0.131609	-17.2151	2.04657e-66	5.12116e-65
UTY	0.57445	-1.50316	0.462108	-3.25284	0.00114259	0.00170772
VAT1L	78.3859	-1.20478	0.158154	-7.61779	2.58057e-14	7.13663e-14
VEGFD	246.499	-4.92274	0.179775	-27.3828	4.3973e-165	5.9292e-163
VGLL2	1.24542	-1.59209	0.305943	-5.20386	1.95192e-07	3.7512e-07
VGLL3	1162.4	-1.79175	0.121876	-14.7015	6.30902e-49	9.38548e-48
VIM	61671	-1.41973	0.0868194	-16.3526	4.16691e-60	5.30643e-59
VIP	10.097	-2.02632	0.126248	-16.0503	5.68573e-58	6.51642e-57
VIT	347.033	-2.83917	0.172023	-16.5046	3.40048e-61	7.47243e-60
VKORC1L1	5379.21	-1.22922	0.0572403	-21.4748	2.6806e-102	2.0007e-100
VLDLR	1569.73	-1.75379	0.112667	-15.5661	1.23646e-54	1.28721e-53
VSIG4	1143.84	-1.27434	0.119173	-10.6932	1.09525e-26	4.61465e-26
VSTM4	1288.75	-1.41158	0.0985821	-14.3188	1.66895e-46	1.49218e-45
VWCE	60.6962	-1.78487	0.117052	-15.2485	1.68537e-52	1.83188e-51
VWF	13592.9	-2.09215	0.093364	-22.4085	3.2517e-111	1.3415e-109
WASF3	814.532	-2.17644	0.113351	-19.2009	3.63533e-82	8.00253e-81
WDPCP	409.655	-1.03017	0.0644209	-15.9912	1.47085e-57	1.66663e-56
WDR86	236.953	-2.05455	0.128709	-15.9628	2.32115e-57	4.52624e-56
WFDC8	1.00728	-1.41937	0.348618	-4.07141	4.67299e-05	7.72483e-05
WFIKKN2	12.3978	-1.14323	0.211366	-5.40876	6.3464e-08	1.25893e-07
WIF1	585.801	-1.87063	0.338785	-5.52158	3.35968e-08	6.33284e-08
WISP2	2085.72	-1.60408	0.161893	-9.90825	3.83289e-23	1.43971e-22
WLS	3407.63	-1.33543	0.116339	-11.4788	1.68511e-30	8.5925e-30
WNT10B	48.8651	-1.34596	0.159167	-8.45627	2.76062e-17	8.59721e-17
WNT11	439.283	-1.28018	0.190871	-6.70704	1.98605e-11	4.4499e-11
WNT8A	0.831052	-1.89329	0.247742	-7.64219	2.13565e-14	5.56428e-14
WNT9B	11.8438	-1.36695	0.134569	-10.158	3.05313e-24	1.26512e-23
WSCD1	169.443	-1.81156	0.118989	-15.2245	2.43073e-52	2.6192e-51
WSCD2	98.8592	-1.7732	0.191066	-9.28057	1.68567e-20	5.67806e-20
[truncated: 35 more rows]
